# Supplementary material for: Pan-cancer analysis of UBE2T with a focus on prognostic and immunological roles in lung adenocarcinoma
Source: Respir Res. 2022 Nov 10;23:306. doi: 10.1186/s12931-022-02226-z (PMC9650835; doi:10.1186/s12931-022-02226-z)
Supplement: Supplementary file 7 — Additional file 7. Detailed methods for the construction of risk signature with UrCCGs, discovery and validation of the subtypes by the UBE2T-related cell cycle genes, and investigation of different tumor-associated cellular and molecular states and immunotherapy sensitivity among the four UrCCG subtypes. [file 12931_2022_2226_MOESM7_ESM.zip › Additional file 1.xlsx]

## Sheet: Sheet1
Id	UBE2T	Type	CancerType
TCGA-OR-A5JP-01A	4.65055	Tumor	ACC
TCGA-OR-A5JG-01A	3.85826	Tumor	ACC
TCGA-OR-A5LG-01A	3.54466	Tumor	ACC
TCGA-OR-A5JR-01A	1.83795	Tumor	ACC
TCGA-OR-A5KU-01A	2.76587	Tumor	ACC
TCGA-OR-A5LS-01A	3.91926	Tumor	ACC
TCGA-OR-A5L9-01A	1.14366	Tumor	ACC
TCGA-OR-A5JQ-01A	3.22695	Tumor	ACC
TCGA-OR-A5K4-01A	4.43242	Tumor	ACC
TCGA-OR-A5JL-01A	4.16543	Tumor	ACC
TCGA-OR-A5LC-01A	5.90608	Tumor	ACC
TCGA-OR-A5K2-01A	4.71731	Tumor	ACC
TCGA-P6-A5OG-01A	5.36571	Tumor	ACC
TCGA-OR-A5JW-01A	2.00669	Tumor	ACC
TCGA-OR-A5KO-01A	4.63328	Tumor	ACC
TCGA-OR-A5J8-01A	4.07467	Tumor	ACC
TCGA-PA-A5YG-01A	2.26914	Tumor	ACC
TCGA-OR-A5KV-01A	3.68628	Tumor	ACC
TCGA-OR-A5L4-01A	3.78831	Tumor	ACC
TCGA-OR-A5KX-01A	3.26978	Tumor	ACC
TCGA-OR-A5L8-01A	2.23837	Tumor	ACC
TCGA-OR-A5JO-01A	2.16448	Tumor	ACC
TCGA-OR-A5JA-01A	5.25671	Tumor	ACC
TCGA-OR-A5LO-01A	3.52909	Tumor	ACC
TCGA-OR-A5JM-01A	5.56593	Tumor	ACC
TCGA-OR-A5JV-01A	4.05149	Tumor	ACC
TCGA-OR-A5JB-01A	5.42162	Tumor	ACC
TCGA-OR-A5LA-01A	2.38424	Tumor	ACC
TCGA-OR-A5JE-01A	5.83471	Tumor	ACC
TCGA-OR-A5JZ-01A	2.85429	Tumor	ACC
TCGA-OR-A5KT-01A	4.17994	Tumor	ACC
TCGA-OR-A5KZ-01A	5.80012	Tumor	ACC
TCGA-OR-A5LJ-01A	2.99016	Tumor	ACC
TCGA-OR-A5LB-01A	2.80951	Tumor	ACC
TCGA-OR-A5LT-01A	3.77203	Tumor	ACC
TCGA-OR-A5LD-01A	3.06455	Tumor	ACC
TCGA-OR-A5J2-01A	3.25101	Tumor	ACC
TCGA-PK-A5HB-01A	5.15711	Tumor	ACC
TCGA-OR-A5JS-01A	4.91675	Tumor	ACC
TCGA-OR-A5K6-01A	3.41779	Tumor	ACC
TCGA-OR-A5JY-01A	4.7957	Tumor	ACC
TCGA-OR-A5JT-01A	3.0161	Tumor	ACC
TCGA-PK-A5H8-01A	3.55905	Tumor	ACC
TCGA-OR-A5JX-01A	1.40477	Tumor	ACC
TCGA-OR-A5LK-01A	2.17164	Tumor	ACC
TCGA-P6-A5OF-01A	3.29695	Tumor	ACC
TCGA-OR-A5JI-01A	1.84854	Tumor	ACC
TCGA-OR-A5K5-01A	4.2585	Tumor	ACC
TCGA-OR-A5JC-01A	3.51781	Tumor	ACC
TCGA-OR-A5KW-01A	3.72282	Tumor	ACC
TCGA-OR-A5JJ-01A	4.68139	Tumor	ACC
TCGA-OR-A5JD-01A	2.1906	Tumor	ACC
TCGA-OR-A5LM-01A	3.56109	Tumor	ACC
TCGA-PK-A5HA-01A	3.04255	Tumor	ACC
TCGA-OR-A5JF-01A	2.517	Tumor	ACC
TCGA-OR-A5LH-01A	2.64762	Tumor	ACC
TCGA-OR-A5K1-01A	3.4421	Tumor	ACC
TCGA-OR-A5LN-01A	2.66645	Tumor	ACC
TCGA-OR-A5LE-01A	5.29262	Tumor	ACC
TCGA-OR-A5L3-01A	1.291	Tumor	ACC
TCGA-OU-A5PI-01A	3.3316	Tumor	ACC
TCGA-OR-A5K8-01A	3.05644	Tumor	ACC
TCGA-OR-A5K0-01A	3.57021	Tumor	ACC
TCGA-OR-A5KY-01A	4.88092	Tumor	ACC
TCGA-OR-A5J9-01A	2.74726	Tumor	ACC
TCGA-OR-A5J1-01A	2.73351	Tumor	ACC
TCGA-OR-A5J5-01A	3.73694	Tumor	ACC
TCGA-OR-A5L6-01A	3.61128	Tumor	ACC
TCGA-OR-A5LP-01A	1.98301	Tumor	ACC
TCGA-OR-A5K9-01A	5.40229	Tumor	ACC
TCGA-OR-A5J7-01A	5.33438	Tumor	ACC
TCGA-PK-A5H9-01A	1.87339	Tumor	ACC
TCGA-OR-A5LR-01A	2.61587	Tumor	ACC
TCGA-OR-A5JK-01A	3.46359	Tumor	ACC
TCGA-OR-A5J6-01A	1.89713	Tumor	ACC
TCGA-OR-A5LL-01A	1.85351	Tumor	ACC
TCGA-OR-A5K3-01A	2.64665	Tumor	ACC
TCGA-OR-A5J3-01A	2.77323	Tumor	ACC
TCGA-OR-A5L5-01A	2.14098	Tumor	ACC
TCGA-FD-A3SS-01A	5.3034	Tumor	BLCA
TCGA-FD-A43S-01A	2.94539	Tumor	BLCA
TCGA-UY-A78K-01A	4.93177	Tumor	BLCA
TCGA-DK-A2HX-01A	3.4983	Tumor	BLCA
TCGA-DK-A1A3-01A	4.23769	Tumor	BLCA
TCGA-GC-A6I3-01A	4.53589	Tumor	BLCA
TCGA-XF-AAMJ-01A	3.85009	Tumor	BLCA
TCGA-GC-A6I1-01A	4.19385	Tumor	BLCA
TCGA-ZF-A9RL-01A	4.21451	Tumor	BLCA
TCGA-DK-A3IL-01A	4.7786	Tumor	BLCA
TCGA-E7-A6MF-01A	1.81083	Tumor	BLCA
TCGA-BT-A20R-01A	4.72883	Tumor	BLCA
TCGA-H4-A2HQ-01A	4.76025	Tumor	BLCA
TCGA-GV-A3QH-01A	4.26106	Tumor	BLCA
TCGA-4Z-AA82-01A	5.41024	Tumor	BLCA
TCGA-E7-A4XJ-01A	2.40348	Tumor	BLCA
TCGA-XF-A8HE-01A	4.69411	Tumor	BLCA
TCGA-XF-A9T0-01A	5.27	Tumor	BLCA
TCGA-FD-A5BT-01A	3.52141	Tumor	BLCA
TCGA-FD-A3SN-01A	5.17142	Tumor	BLCA
TCGA-G2-AA3C-01A	5.1052	Tumor	BLCA
TCGA-HQ-A2OE-01A	5.22566	Tumor	BLCA
TCGA-BL-A3JM-01A	5.89341	Tumor	BLCA
TCGA-XF-AAN3-01A	2.91883	Tumor	BLCA
TCGA-FD-A3SR-01A	3.72101	Tumor	BLCA
TCGA-4Z-AA89-01A	3.78725	Tumor	BLCA
TCGA-G2-A2EO-01A	5.12325	Tumor	BLCA
TCGA-ZF-AA5H-01A	4.30311	Tumor	BLCA
TCGA-BT-A20V-01A	5.83285	Tumor	BLCA
TCGA-GC-A3WC-01A	4.68561	Tumor	BLCA
TCGA-GV-A3JV-01A	5.28148	Tumor	BLCA
TCGA-YF-AA3M-01A	5.23708	Tumor	BLCA
TCGA-FD-A3B5-01A	3.97898	Tumor	BLCA
TCGA-BT-A20Q-11A	1.45593	Normal	BLCA
TCGA-CF-A47V-01A	3.2364	Tumor	BLCA
TCGA-GU-A42P-01A	5.09184	Tumor	BLCA
TCGA-BT-A20T-01A	3.65842	Tumor	BLCA
TCGA-GC-A3BM-11A	1.94402	Normal	BLCA
TCGA-XF-AAN0-01A	4.47142	Tumor	BLCA
TCGA-E7-A7DV-01A	4.8057	Tumor	BLCA
TCGA-GV-A40E-01A	4.9726	Tumor	BLCA
TCGA-FJ-A3Z9-01A	3.6336	Tumor	BLCA
TCGA-XF-A9ST-01A	5.78885	Tumor	BLCA
TCGA-FJ-A3ZF-01A	4.52281	Tumor	BLCA
TCGA-K4-A3WV-11A	2.02891	Normal	BLCA
TCGA-YC-A89H-01A	4.88834	Tumor	BLCA
TCGA-CF-A9FM-01A	3.03375	Tumor	BLCA
TCGA-DK-A1AD-01A	4.77653	Tumor	BLCA
TCGA-G2-A2EK-01A	2.0652	Tumor	BLCA
TCGA-E5-A2PC-01A	4.50578	Tumor	BLCA
TCGA-C4-A0F1-01A	4.46428	Tumor	BLCA
TCGA-FD-A43N-01A	4.43008	Tumor	BLCA
TCGA-BL-A13J-01A	3.77655	Tumor	BLCA
TCGA-FD-A3SO-01A	4.82779	Tumor	BLCA
TCGA-XF-A8HD-01A	5.32446	Tumor	BLCA
TCGA-BT-A20X-01A	4.4262	Tumor	BLCA
TCGA-ZF-AA52-01A	4.22447	Tumor	BLCA
TCGA-DK-AA76-01A	3.97044	Tumor	BLCA
TCGA-GV-A3JW-01A	3.21347	Tumor	BLCA
TCGA-FD-A3N6-01A	4.05041	Tumor	BLCA
TCGA-BT-A2LA-11A	2.55922	Normal	BLCA
TCGA-CU-A5W6-01A	5.4475	Tumor	BLCA
TCGA-DK-A2I4-01A	4.3466	Tumor	BLCA
TCGA-DK-AA6M-01A	4.55937	Tumor	BLCA
TCGA-4Z-AA7Y-01A	4.75085	Tumor	BLCA
TCGA-DK-A3WY-01A	4.53008	Tumor	BLCA
TCGA-E7-A3X6-01A	4.50087	Tumor	BLCA
TCGA-K4-A3WV-01A	4.9739	Tumor	BLCA
TCGA-DK-A3IQ-01A	3.02401	Tumor	BLCA
TCGA-ZF-AA56-01A	4.21556	Tumor	BLCA
TCGA-CU-A3QU-01A	5.2799	Tumor	BLCA
TCGA-FD-A6TI-01A	3.18049	Tumor	BLCA
TCGA-XF-A9T3-01A	4.42477	Tumor	BLCA
TCGA-FD-A3B3-01A	4.16798	Tumor	BLCA
TCGA-BT-A20U-11A	2.89174	Normal	BLCA
TCGA-YF-AA3L-01A	3.98094	Tumor	BLCA
TCGA-K4-A54R-11A	0.836168	Normal	BLCA
TCGA-SY-A9G0-01A	2.78037	Tumor	BLCA
TCGA-ZF-A9R2-01A	4.03223	Tumor	BLCA
TCGA-GU-AATQ-01A	4.7961	Tumor	BLCA
TCGA-FD-A5C1-01A	5.63269	Tumor	BLCA
TCGA-DK-A2I1-01A	4.25111	Tumor	BLCA
TCGA-CF-A5U8-01A	3.04326	Tumor	BLCA
TCGA-UY-A9PB-01A	4.38712	Tumor	BLCA
TCGA-DK-A3X1-01A	4.76854	Tumor	BLCA
TCGA-DK-A1AC-01A	5.55002	Tumor	BLCA
TCGA-FD-A62N-01A	4.48318	Tumor	BLCA
TCGA-DK-AA75-01A	4.97225	Tumor	BLCA
TCGA-XF-A9SL-01A	3.95325	Tumor	BLCA
TCGA-XF-A9T4-01A	3.94305	Tumor	BLCA
TCGA-XF-AAN2-01A	4.36331	Tumor	BLCA
TCGA-BT-A2LD-01A	4.85196	Tumor	BLCA
TCGA-BT-A20N-11A	1.5221	Normal	BLCA
TCGA-ZF-A9R1-01A	4.82082	Tumor	BLCA
TCGA-ZF-A9R9-01A	3.53335	Tumor	BLCA
TCGA-DK-A6AV-01A	5.25151	Tumor	BLCA
TCGA-XF-AAMY-01A	4.10083	Tumor	BLCA
TCGA-GU-A763-01A	4.0792	Tumor	BLCA
TCGA-FD-A3B7-01A	4.2674	Tumor	BLCA
TCGA-FD-A3NA-01A	5.33802	Tumor	BLCA
TCGA-CF-A47T-01A	4.16937	Tumor	BLCA
TCGA-CU-A0YN-11A	4.40749	Normal	BLCA
TCGA-BT-A0S7-01A	4.48581	Tumor	BLCA
TCGA-GC-A3BM-01A	3.84541	Tumor	BLCA
TCGA-GD-A3OP-01A	3.60912	Tumor	BLCA
TCGA-SY-A9G5-01A	5.17852	Tumor	BLCA
TCGA-KQ-A41S-01A	5.03783	Tumor	BLCA
TCGA-4Z-AA7M-01A	4.61747	Tumor	BLCA
TCGA-FD-A3SJ-01A	4.76146	Tumor	BLCA
TCGA-E7-A677-01A	4.08837	Tumor	BLCA
TCGA-UY-A8OD-01A	3.35992	Tumor	BLCA
TCGA-DK-AA6L-01A	4.00919	Tumor	BLCA
TCGA-GD-A2C5-01A	4.83705	Tumor	BLCA
TCGA-K4-A4AC-01A	4.51716	Tumor	BLCA
TCGA-FD-A62O-01A	3.86486	Tumor	BLCA
TCGA-BT-A2LB-01A	4.82912	Tumor	BLCA
TCGA-FD-A3N5-01A	5.13191	Tumor	BLCA
TCGA-G2-A3VY-01A	3.46874	Tumor	BLCA
TCGA-DK-A1AA-01A	3.11443	Tumor	BLCA
TCGA-XF-A9SY-01A	4.60669	Tumor	BLCA
TCGA-DK-AA6Q-01A	4.80501	Tumor	BLCA
TCGA-G2-A2EL-01A	6.00761	Tumor	BLCA
TCGA-E7-A6ME-01A	5.81123	Tumor	BLCA
TCGA-HQ-A2OF-01A	5.1668	Tumor	BLCA
TCGA-FD-A6TF-01A	5.01677	Tumor	BLCA
TCGA-FD-A3SP-01A	4.79798	Tumor	BLCA
TCGA-BT-A20P-01A	4.06119	Tumor	BLCA
TCGA-GV-A40G-01A	4.93777	Tumor	BLCA
TCGA-CF-A47S-01A	2.67712	Tumor	BLCA
TCGA-XF-A9T2-01A	4.81857	Tumor	BLCA
TCGA-CF-A9FH-01A	4.01789	Tumor	BLCA
TCGA-ZF-AA4X-01A	4.92676	Tumor	BLCA
TCGA-XF-AAMQ-01A	3.90898	Tumor	BLCA
TCGA-CF-A3MH-01A	3.80127	Tumor	BLCA
TCGA-DK-AA6W-01A	5.58121	Tumor	BLCA
TCGA-KQ-A41O-01A	4.48754	Tumor	BLCA
TCGA-FJ-A3Z7-01A	2.32223	Tumor	BLCA
TCGA-S5-AA26-01A	4.47978	Tumor	BLCA
TCGA-FD-A3B4-01A	5.24487	Tumor	BLCA
TCGA-GC-A3OO-01A	4.30904	Tumor	BLCA
TCGA-XF-A9SP-01A	3.80089	Tumor	BLCA
TCGA-FD-A3SL-01A	3.4015	Tumor	BLCA
TCGA-FD-A6TB-01A	4.54495	Tumor	BLCA
TCGA-FD-A6TA-01A	4.92021	Tumor	BLCA
TCGA-XF-A8HB-01A	5.61844	Tumor	BLCA
TCGA-UY-A8OB-01A	5.14276	Tumor	BLCA
TCGA-GU-A767-01A	4.81525	Tumor	BLCA
TCGA-FD-A43U-01A	3.96984	Tumor	BLCA
TCGA-DK-AA6T-01A	5.35641	Tumor	BLCA
TCGA-5N-A9KI-01A	4.94624	Tumor	BLCA
TCGA-XF-A8HF-01A	4.45189	Tumor	BLCA
TCGA-UY-A78L-01A	4.53099	Tumor	BLCA
TCGA-FD-A5C0-01A	4.24317	Tumor	BLCA
TCGA-UY-A9PE-01A	4.12421	Tumor	BLCA
TCGA-K4-A6FZ-01A	4.2496	Tumor	BLCA
TCGA-DK-A3IK-01A	2.90533	Tumor	BLCA
TCGA-LC-A66R-01A	5.81651	Tumor	BLCA
TCGA-GU-A762-01A	5.34059	Tumor	BLCA
TCGA-BT-A2LB-11A	2.70495	Normal	BLCA
TCGA-4Z-AA7O-01A	4.05193	Tumor	BLCA
TCGA-DK-A6B5-01A	4.62238	Tumor	BLCA
TCGA-C4-A0F0-01A	4.67496	Tumor	BLCA
TCGA-UY-A78N-01A	5.8285	Tumor	BLCA
TCGA-G2-AA3F-01A	4.60555	Tumor	BLCA
TCGA-ZF-AA53-01A	4.5808	Tumor	BLCA
TCGA-LT-A8JT-01A	3.10168	Tumor	BLCA
TCGA-XF-A8HI-01A	3.90629	Tumor	BLCA
TCGA-FJ-A3ZE-01A	5.25931	Tumor	BLCA
TCGA-FD-A3SM-01A	4.34845	Tumor	BLCA
TCGA-DK-AA6X-01A	4.47704	Tumor	BLCA
TCGA-XF-A9SJ-01A	5.05433	Tumor	BLCA
TCGA-CF-A7I0-01A	3.98538	Tumor	BLCA
TCGA-GD-A3OQ-01A	4.50347	Tumor	BLCA
TCGA-CU-A0YO-01A	3.25437	Tumor	BLCA
TCGA-DK-AA71-01A	4.66494	Tumor	BLCA
TCGA-CF-A9FL-01A	3.53671	Tumor	BLCA
TCGA-ZF-AA5N-01A	4.35794	Tumor	BLCA
TCGA-UY-A9PF-01A	3.89606	Tumor	BLCA
TCGA-UY-A78P-01A	5.09166	Tumor	BLCA
TCGA-CF-A1HR-01A	4.36645	Tumor	BLCA
TCGA-DK-A3IN-01A	4.77891	Tumor	BLCA
TCGA-UY-A9PH-01A	4.67286	Tumor	BLCA
TCGA-GD-A76B-01A	4.33438	Tumor	BLCA
TCGA-ZF-AA58-01A	5.23473	Tumor	BLCA
TCGA-ZF-AA4V-01A	5.43566	Tumor	BLCA
TCGA-DK-AA6R-01A	4.93538	Tumor	BLCA
TCGA-FT-A61P-01A	4.63359	Tumor	BLCA
TCGA-2F-A9KQ-01A	3.71382	Tumor	BLCA
TCGA-K4-A54R-01A	4.83301	Tumor	BLCA
TCGA-FD-A62S-01A	4.12197	Tumor	BLCA
TCGA-ZF-A9R3-01A	3.53975	Tumor	BLCA
TCGA-BT-A42F-01A	4.62085	Tumor	BLCA
TCGA-K4-A83P-01A	3.62178	Tumor	BLCA
TCGA-K4-A5RJ-01A	5.61208	Tumor	BLCA
TCGA-XF-A9SX-01A	4.60894	Tumor	BLCA
TCGA-KQ-A41N-01A	4.9482	Tumor	BLCA
TCGA-DK-A1AE-01A	4.53319	Tumor	BLCA
TCGA-DK-A3WX-01A	4.19973	Tumor	BLCA
TCGA-DK-A3WW-01A	4.65272	Tumor	BLCA
TCGA-XF-A9SK-01A	4.27883	Tumor	BLCA
TCGA-KQ-A41R-01A	3.84355	Tumor	BLCA
TCGA-CF-A3MG-01A	4.52116	Tumor	BLCA
TCGA-CU-A0YR-01A	4.68806	Tumor	BLCA
TCGA-UY-A78M-01A	5.16473	Tumor	BLCA
TCGA-CF-A5UA-01A	4.79384	Tumor	BLCA
TCGA-ZF-A9RN-01A	5.97262	Tumor	BLCA
TCGA-4Z-AA81-01A	5.16746	Tumor	BLCA
TCGA-E7-A8O8-01A	4.57679	Tumor	BLCA
TCGA-BL-A0C8-01B	3.06894	Tumor	BLCA
TCGA-GC-A3RB-01A	4.86049	Tumor	BLCA
TCGA-BT-A20O-01A	4.55494	Tumor	BLCA
TCGA-G2-A2ES-01A	5.02375	Tumor	BLCA
TCGA-DK-AA6P-01A	3.97788	Tumor	BLCA
TCGA-FD-A43P-01A	5.09639	Tumor	BLCA
TCGA-2F-A9KT-01A	4.74848	Tumor	BLCA
TCGA-CF-A9FF-01A	4.37309	Tumor	BLCA
TCGA-UY-A9PA-01A	3.52693	Tumor	BLCA
TCGA-E7-A7DU-01A	4.28062	Tumor	BLCA
TCGA-2F-A9KW-01A	5.62896	Tumor	BLCA
TCGA-4Z-AA87-01A	5.68742	Tumor	BLCA
TCGA-GU-A42Q-01A	4.7005	Tumor	BLCA
TCGA-E7-A97P-01A	4.39729	Tumor	BLCA
TCGA-XF-AAMG-01A	5.54574	Tumor	BLCA
TCGA-BT-A3PH-01A	5.1739	Tumor	BLCA
TCGA-ZF-AA4R-01A	4.99929	Tumor	BLCA
TCGA-ZF-AA5P-01A	3.5269	Tumor	BLCA
TCGA-DK-A3X2-01A	6.02199	Tumor	BLCA
TCGA-YC-A8S6-01A	3.44919	Tumor	BLCA
TCGA-K4-A4AB-01B	2.49873	Tumor	BLCA
TCGA-GC-A3RC-01A	3.70963	Tumor	BLCA
TCGA-BL-A0C8-01A	3.761	Tumor	BLCA
TCGA-GU-AATP-01A	4.79963	Tumor	BLCA
TCGA-CF-A1HS-01A	4.7337	Tumor	BLCA
TCGA-ZF-AA4U-01A	3.95743	Tumor	BLCA
TCGA-GV-A3QF-01A	4.72464	Tumor	BLCA
TCGA-GC-A4ZW-01A	5.567	Tumor	BLCA
TCGA-ZF-A9RD-01A	5.03999	Tumor	BLCA
TCGA-GU-A766-01A	4.68269	Tumor	BLCA
TCGA-G2-A2EF-01A	4.57214	Tumor	BLCA
TCGA-FD-A5BY-01A	5.44302	Tumor	BLCA
TCGA-CF-A8HX-01A	3.62603	Tumor	BLCA
TCGA-GV-A6ZA-01A	5.13142	Tumor	BLCA
TCGA-DK-A1A5-01A	4.65752	Tumor	BLCA
TCGA-4Z-AA7N-01A	2.98028	Tumor	BLCA
TCGA-GC-A3RD-01A	4.28745	Tumor	BLCA
TCGA-G2-A3IE-01A	2.79494	Tumor	BLCA
TCGA-FD-A5BZ-01A	3.79602	Tumor	BLCA
TCGA-BT-A3PJ-01A	3.93558	Tumor	BLCA
TCGA-CU-A72E-01A	3.22394	Tumor	BLCA
TCGA-ZF-A9RM-01A	4.86547	Tumor	BLCA
TCGA-FD-A6TH-01A	4.78002	Tumor	BLCA
TCGA-GD-A3OS-01A	5.07993	Tumor	BLCA
TCGA-DK-A3IS-01A	3.70529	Tumor	BLCA
TCGA-K4-A3WS-01A	4.3929	Tumor	BLCA
TCGA-GD-A2C5-11A	3.33446	Normal	BLCA
TCGA-4Z-AA7R-01A	5.3799	Tumor	BLCA
TCGA-DK-A6B1-01A	4.69748	Tumor	BLCA
TCGA-GV-A3QI-01A	6.11039	Tumor	BLCA
TCGA-DK-A6AW-01A	3.70997	Tumor	BLCA
TCGA-BT-A20W-01A	4.52244	Tumor	BLCA
TCGA-DK-A3IU-01A	3.42372	Tumor	BLCA
TCGA-K4-A5RI-11A	2.36892	Normal	BLCA
TCGA-GC-A3YS-01A	5.0333	Tumor	BLCA
TCGA-4Z-AA7Q-01A	3.76495	Tumor	BLCA
TCGA-LT-A5Z6-01A	4.73725	Tumor	BLCA
TCGA-GC-A3I6-01A	5.26145	Tumor	BLCA
TCGA-E7-A5KF-01A	4.36408	Tumor	BLCA
TCGA-DK-A3IM-01A	4.58785	Tumor	BLCA
TCGA-CF-A47X-01A	2.72646	Tumor	BLCA
TCGA-BT-A2LA-01A	5.58214	Tumor	BLCA
TCGA-GV-A3QK-01B	3.97801	Tumor	BLCA
TCGA-FD-A6TD-01A	5.04807	Tumor	BLCA
TCGA-XF-AAMX-01A	4.48596	Tumor	BLCA
TCGA-ZF-A9R5-01A	2.92519	Tumor	BLCA
TCGA-XF-A8HC-01A	4.51328	Tumor	BLCA
TCGA-ZF-A9RF-01A	3.86148	Tumor	BLCA
TCGA-H4-A2HO-01A	2.57968	Tumor	BLCA
TCGA-BT-A42E-01A	5.05634	Tumor	BLCA
TCGA-FD-A5BU-01A	4.10587	Tumor	BLCA
TCGA-XF-A9T6-01A	4.39175	Tumor	BLCA
TCGA-ZF-AA4T-01A	4.80513	Tumor	BLCA
TCGA-FD-A3B6-01A	4.76481	Tumor	BLCA
TCGA-4Z-AA80-01A	4.86346	Tumor	BLCA
TCGA-GC-A6I3-11A	4.45605	Normal	BLCA
TCGA-XF-A9SW-01A	4.73827	Tumor	BLCA
TCGA-E7-A5KE-01A	4.64342	Tumor	BLCA
TCGA-DK-AA6S-01A	3.73977	Tumor	BLCA
TCGA-FD-A5BR-01A	3.63195	Tumor	BLCA
TCGA-FD-A6TC-01A	4.75072	Tumor	BLCA
TCGA-XF-AAN1-01A	4.18839	Tumor	BLCA
TCGA-DK-A3IV-01A	4.59149	Tumor	BLCA
TCGA-PQ-A6FN-01A	4.91728	Tumor	BLCA
TCGA-K4-A5RI-01A	5.19046	Tumor	BLCA
TCGA-ZF-A9R7-01A	4.59442	Tumor	BLCA
TCGA-XF-A9SM-01A	4.54878	Tumor	BLCA
TCGA-BL-A13J-11A	0.881345	Normal	BLCA
TCGA-FD-A6TE-01A	5.17712	Tumor	BLCA
TCGA-XF-AAME-01A	3.87493	Tumor	BLCA
TCGA-BT-A42C-01A	4.75208	Tumor	BLCA
TCGA-CF-A47Y-01A	2.44801	Tumor	BLCA
TCGA-E7-A519-01A	1.91506	Tumor	BLCA
TCGA-FD-A43Y-01A	4.30719	Tumor	BLCA
TCGA-BL-A5ZZ-01A	4.4797	Tumor	BLCA
TCGA-CF-A3MF-01A	2.12734	Tumor	BLCA
TCGA-FD-A3B8-01A	3.27793	Tumor	BLCA
TCGA-BL-A13I-01B	3.68096	Tumor	BLCA
TCGA-DK-A1A7-01A	3.49308	Tumor	BLCA
TCGA-DK-A1A6-01A	5.68202	Tumor	BLCA
TCGA-DK-A6B2-01A	5.37538	Tumor	BLCA
TCGA-DK-AA74-01A	4.74179	Tumor	BLCA
TCGA-ZF-AA4N-01A	4.50686	Tumor	BLCA
TCGA-BT-A0YX-01A	3.88088	Tumor	BLCA
TCGA-R3-A69X-01A	4.63956	Tumor	BLCA
TCGA-XF-AAMW-01A	4.31006	Tumor	BLCA
TCGA-C4-A0EZ-01A	7.77318	Tumor	BLCA
TCGA-E7-A678-01A	3.00328	Tumor	BLCA
TCGA-G2-A3IB-01A	4.02013	Tumor	BLCA
TCGA-BL-A13J-01B	2.99845	Tumor	BLCA
TCGA-DK-A3IT-01A	5.78073	Tumor	BLCA
TCGA-MV-A51V-01A	3.81673	Tumor	BLCA
TCGA-UY-A78O-01A	4.23555	Tumor	BLCA
TCGA-FD-A6TK-01A	4.85683	Tumor	BLCA
TCGA-4Z-AA83-01A	3.26271	Tumor	BLCA
TCGA-DK-A2I6-01A	4.63952	Tumor	BLCA
TCGA-XF-AAN4-01A	3.3695	Tumor	BLCA
TCGA-GD-A3OP-11A	2.68304	Normal	BLCA
TCGA-BT-A20R-11A	0.874548	Normal	BLCA
TCGA-CF-A27C-01A	3.10017	Tumor	BLCA
TCGA-5N-A9KM-01A	3.3776	Tumor	BLCA
TCGA-BT-A20U-01A	4.0014	Tumor	BLCA
TCGA-YC-A9TC-01A	5.70763	Tumor	BLCA
TCGA-E7-A6MD-01A	4.00895	Tumor	BLCA
TCGA-K4-A5RH-01A	4.85885	Tumor	BLCA
TCGA-XF-AAMH-01A	4.30469	Tumor	BLCA
TCGA-DK-A1AB-01A	3.44173	Tumor	BLCA
TCGA-E5-A4TZ-01A	4.28756	Tumor	BLCA
TCGA-FD-A43X-01A	3.52333	Tumor	BLCA
TCGA-XF-A9SU-01A	4.73637	Tumor	BLCA
TCGA-BT-A20N-01A	4.4047	Tumor	BLCA
TCGA-BT-A20J-01A	4.69398	Tumor	BLCA
TCGA-E7-A4IJ-01A	4.38225	Tumor	BLCA
TCGA-CF-A47W-01A	3.75798	Tumor	BLCA
TCGA-XF-A9SV-01A	4.2634	Tumor	BLCA
TCGA-K4-AAQO-01A	3.49387	Tumor	BLCA
TCGA-CU-A3YL-01A	2.96942	Tumor	BLCA
TCGA-DK-A2I2-01A	4.19478	Tumor	BLCA
TCGA-4Z-AA84-01A	4.03674	Tumor	BLCA
TCGA-DK-A1AF-01A	3.78963	Tumor	BLCA
TCGA-E5-A4U1-01A	4.49064	Tumor	BLCA
TCGA-BT-A20Q-01A	3.52076	Tumor	BLCA
TCGA-ZF-A9R4-01A	3.33964	Tumor	BLCA
TCGA-KQ-A41Q-01A	5.25254	Tumor	BLCA
TCGA-E7-A8O7-01A	2.78354	Tumor	BLCA
TCGA-ZF-AA4W-01A	4.82877	Tumor	BLCA
TCGA-XF-AAN7-01A	5.15531	Tumor	BLCA
TCGA-XF-A8HH-01A	3.03124	Tumor	BLCA
TCGA-FD-A5BX-01A	3.68241	Tumor	BLCA
TCGA-ZF-A9RE-01A	4.32977	Tumor	BLCA
TCGA-FT-A3EE-01A	3.9922	Tumor	BLCA
TCGA-XF-A9T5-01A	5.84194	Tumor	BLCA
TCGA-XF-AAML-01A	5.77945	Tumor	BLCA
TCGA-BT-A3PK-01A	4.42847	Tumor	BLCA
TCGA-CF-A3MI-01A	3.92545	Tumor	BLCA
TCGA-E7-A541-01A	4.86003	Tumor	BLCA
TCGA-ZF-AA54-01A	4.83563	Tumor	BLCA
TCGA-CU-A0YR-11A	1.49491	Normal	BLCA
TCGA-XF-AAMZ-01A	4.05872	Tumor	BLCA
TCGA-CF-A8HY-01A	4.1787	Tumor	BLCA
TCGA-GV-A3QG-01A	4.33355	Tumor	BLCA
TCGA-DK-A6B6-01A	3.79704	Tumor	BLCA
TCGA-DK-A6B0-01A	3.57024	Tumor	BLCA
TCGA-E7-A97Q-01A	4.52746	Tumor	BLCA
TCGA-2F-A9KP-01A	4.79636	Tumor	BLCA
TCGA-FD-A62P-01A	4.29313	Tumor	BLCA
TCGA-XF-A8HG-01A	4.09493	Tumor	BLCA
TCGA-4Z-AA86-01A	4.72159	Tumor	BLCA
TCGA-GD-A6C6-01A	4.58017	Tumor	BLCA
TCGA-G2-A2EJ-01A	4.55963	Tumor	BLCA
TCGA-UY-A9PD-01A	4.77032	Tumor	BLCA
TCGA-S5-A6DX-01A	3.31422	Tumor	BLCA
TCGA-FD-A3SQ-01A	2.53133	Tumor	BLCA
TCGA-DK-AA77-01A	4.68899	Tumor	BLCA
TCGA-BL-A13I-01A	4.17305	Tumor	BLCA
TCGA-K4-A6MB-01A	4.00381	Tumor	BLCA
TCGA-ZF-AA51-01A	4.72149	Tumor	BLCA
TCGA-E7-A7PW-01A	4.75011	Tumor	BLCA
TCGA-E7-A85H-01A	4.8445	Tumor	BLCA
TCGA-GC-A3WC-11A	1.80185	Normal	BLCA
TCGA-XF-AAMR-01A	3.62493	Tumor	BLCA
TCGA-FD-A6TG-01A	4.20772	Tumor	BLCA
TCGA-2F-A9KO-01A	3.76056	Tumor	BLCA
TCGA-HQ-A5ND-01A	5.72355	Tumor	BLCA
TCGA-G2-AA3B-01A	4.5928	Tumor	BLCA
TCGA-PQ-A6FI-01A	5.38427	Tumor	BLCA
TCGA-C4-A0F7-01A	4.36122	Tumor	BLCA
TCGA-FD-A5BS-01A	3.67606	Tumor	BLCA
TCGA-GV-A3JX-01A	5.2128	Tumor	BLCA
TCGA-XF-AAMT-01A	3.73185	Tumor	BLCA
TCGA-XF-A9T8-01A	5.14879	Tumor	BLCA
TCGA-BT-A20W-11A	3.85106	Normal	BLCA
TCGA-4Z-AA7S-01A	4.8623	Tumor	BLCA
TCGA-XF-A9SH-01A	3.12832	Tumor	BLCA
TCGA-DK-A1AG-01A	3.679	Tumor	BLCA
TCGA-GD-A3OQ-11A	2.27529	Normal	BLCA
TCGA-2F-A9KR-01A	4.42521	Tumor	BLCA
TCGA-DK-AA6U-01A	5.32165	Tumor	BLCA
TCGA-C4-A0F6-01A	3.76761	Tumor	BLCA
TCGA-K4-A3WU-01B	3.16558	Tumor	BLCA
TCGA-CU-A0YN-01A	4.47383	Tumor	BLCA
TCGA-FJ-A871-01A	4.9967	Tumor	BLCA
TCGA-G2-A2EC-01A	2.61284	Tumor	BLCA
TCGA-FD-A5BV-01A	4.8837	Tumor	BLCA
TCGA-E7-A7XN-01A	4.36147	Tumor	BLCA
TCGA-GU-A764-01A	4.72218	Tumor	BLCA
TCGA-XF-AAN8-01A	1.52841	Tumor	BLCA
TCGA-XF-A9SZ-01A	5.16682	Tumor	BLCA
TCGA-GU-AATO-01A	5.14335	Tumor	BLCA
TCGA-ZF-A9RC-01A	3.97667	Tumor	BLCA
TCGA-ZF-A9R0-01A	3.69483	Tumor	BLCA
TCGA-KQ-A41P-01A	4.75856	Tumor	BLCA
TCGA-4Z-AA7W-01A	4.8328	Tumor	BLCA
TCGA-HQ-A5NE-01A	4.79882	Tumor	BLCA
TCGA-CU-A3KJ-01A	3.44389	Tumor	BLCA
TCGA-UY-A8OC-01A	4.01802	Tumor	BLCA
TCGA-E7-A3Y1-01A	3.27374	Tumor	BLCA
TCGA-XF-AAN5-01A	4.71351	Tumor	BLCA
TCGA-G2-AA3D-01A	4.62441	Tumor	BLCA
TCGA-GU-A42R-01A	4.31127	Tumor	BLCA
TCGA-XF-A9SI-01A	4.2212	Tumor	BLCA
TCGA-GV-A3JZ-01A	4.85881	Tumor	BLCA
TCGA-E9-A1NI-01A	5.30391	Tumor	BRCA
TCGA-A1-A0SP-01A	4.76321	Tumor	BRCA
TCGA-BH-A1EU-11A	1.58152	Normal	BRCA
TCGA-A8-A06X-01A	5.25054	Tumor	BRCA
TCGA-E2-A14T-01A	3.56546	Tumor	BRCA
TCGA-AC-A8OS-01A	2.4669	Tumor	BRCA
TCGA-A8-A09K-01A	3.86929	Tumor	BRCA
TCGA-OL-A5RY-01A	4.31182	Tumor	BRCA
TCGA-BH-A0DG-01A	4.55614	Tumor	BRCA
TCGA-B6-A0I9-01A	5.71812	Tumor	BRCA
TCGA-A2-A0CP-01A	2.26801	Tumor	BRCA
TCGA-A8-A07S-01A	4.71591	Tumor	BRCA
TCGA-AO-A12H-01A	2.95066	Tumor	BRCA
TCGA-BH-A203-11A	1.68338	Normal	BRCA
TCGA-AR-A1AU-01A	3.73901	Tumor	BRCA
TCGA-D8-A1X9-01A	4.08755	Tumor	BRCA
TCGA-E9-A1RH-11A	1.11453	Normal	BRCA
TCGA-A8-A07R-01A	5.59345	Tumor	BRCA
TCGA-AO-A12C-01A	2.73146	Tumor	BRCA
TCGA-V7-A7HQ-01A	3.71868	Tumor	BRCA
TCGA-A2-A1FZ-01A	3.74491	Tumor	BRCA
TCGA-AR-A251-01A	5.39436	Tumor	BRCA
TCGA-BH-A18J-11A	1.7276	Normal	BRCA
TCGA-EW-A1PF-01A	3.2614	Tumor	BRCA
TCGA-BH-A18T-01A	6.1291	Tumor	BRCA
TCGA-AR-A24S-01A	3.85821	Tumor	BRCA
TCGA-AN-A041-01A	3.91626	Tumor	BRCA
TCGA-BH-A0E0-11A	2.35345	Normal	BRCA
TCGA-E2-A1LL-01A	4.39931	Tumor	BRCA
TCGA-E2-A1IJ-01A	3.23821	Tumor	BRCA
TCGA-AR-A24O-01A	3.16412	Tumor	BRCA
TCGA-XX-A899-01A	3.39634	Tumor	BRCA
TCGA-D8-A1XK-01A	6.09772	Tumor	BRCA
TCGA-AC-A5XS-01A	4.63605	Tumor	BRCA
TCGA-BH-A18L-01A	5.86413	Tumor	BRCA
TCGA-OL-A66J-01A	2.70666	Tumor	BRCA
TCGA-PE-A5DD-01A	4.12046	Tumor	BRCA
TCGA-AN-A04D-01A	7.08849	Tumor	BRCA
TCGA-4H-AAAK-01A	3.43758	Tumor	BRCA
TCGA-E9-A5FL-01A	3.87713	Tumor	BRCA
TCGA-E9-A24A-01A	3.6241	Tumor	BRCA
TCGA-BH-A1FM-01A	5.33153	Tumor	BRCA
TCGA-A8-A07C-01A	6.02136	Tumor	BRCA
TCGA-AR-A24Q-01A	4.34051	Tumor	BRCA
TCGA-AR-A2LE-01A	3.16294	Tumor	BRCA
TCGA-AR-A0U4-01A	4.74228	Tumor	BRCA
TCGA-GM-A2DN-01A	4.29405	Tumor	BRCA
TCGA-A7-A13D-01A	4.24891	Tumor	BRCA
TCGA-D8-A1JG-01B	4.71266	Tumor	BRCA
TCGA-E2-A570-01A	5.31619	Tumor	BRCA
TCGA-A2-A04Q-01A	5.00494	Tumor	BRCA
TCGA-A7-A6VV-01A	4.42847	Tumor	BRCA
TCGA-E2-A1IG-01A	3.39216	Tumor	BRCA
TCGA-E9-A1N6-01A	4.18702	Tumor	BRCA
TCGA-E9-A1NC-01A	4.03899	Tumor	BRCA
TCGA-A7-A3IZ-01A	4.33187	Tumor	BRCA
TCGA-BH-A18U-11A	2.7583	Normal	BRCA
TCGA-AN-A0AK-01A	5.63817	Tumor	BRCA
TCGA-D8-A1JM-01A	5.47262	Tumor	BRCA
TCGA-OL-A5S0-01A	5.95488	Tumor	BRCA
TCGA-A8-A06Z-01A	4.40986	Tumor	BRCA
TCGA-AQ-A54O-01A	4.79765	Tumor	BRCA
TCGA-E2-A15S-01A	3.69007	Tumor	BRCA
TCGA-BH-A1ET-11B	1.16157	Normal	BRCA
TCGA-BH-A18R-11A	1.24595	Normal	BRCA
TCGA-EW-A423-01A	4.35211	Tumor	BRCA
TCGA-C8-A273-01A	4.20447	Tumor	BRCA
TCGA-OL-A5RV-01A	3.65912	Tumor	BRCA
TCGA-AC-A2FM-01A	4.46129	Tumor	BRCA
TCGA-AO-A0JM-01A	5.57973	Tumor	BRCA
TCGA-BH-A0DP-01A	3.37248	Tumor	BRCA
TCGA-A2-A25E-01A	5.38342	Tumor	BRCA
TCGA-B6-A2IU-01A	4.5453	Tumor	BRCA
TCGA-BH-A18P-01A	4.48014	Tumor	BRCA
TCGA-E9-A22B-01A	3.06993	Tumor	BRCA
TCGA-A2-A0SW-01A	5.46934	Tumor	BRCA
TCGA-E2-A107-01A	5.77577	Tumor	BRCA
TCGA-E2-A1B6-01A	5.06474	Tumor	BRCA
TCGA-D8-A1XW-01A	3.18272	Tumor	BRCA
TCGA-A7-A0DC-01A	2.48556	Tumor	BRCA
TCGA-EW-A6SD-01A	4.27597	Tumor	BRCA
TCGA-AO-A0J3-01A	5.66226	Tumor	BRCA
TCGA-A7-A0DC-11A	1.68713	Normal	BRCA
TCGA-AN-A03X-01A	4.23113	Tumor	BRCA
TCGA-BH-A1FM-11B	1.35631	Normal	BRCA
TCGA-A8-A099-01A	3.79442	Tumor	BRCA
TCGA-E2-A14Z-01A	4.50801	Tumor	BRCA
TCGA-AR-A5QP-01A	5.38555	Tumor	BRCA
TCGA-AC-A62X-01A	5.76734	Tumor	BRCA
TCGA-BH-A42V-01A	2.5045	Tumor	BRCA
TCGA-B6-A0RS-01A	5.2812	Tumor	BRCA
TCGA-D8-A1JL-01A	4.89097	Tumor	BRCA
TCGA-BH-A0DZ-01A	4.79107	Tumor	BRCA
TCGA-A8-A06Y-01A	4.09591	Tumor	BRCA
TCGA-B6-A1KC-01B	4.51625	Tumor	BRCA
TCGA-C8-A135-01A	4.88415	Tumor	BRCA
TCGA-5L-AAT1-01A	3.39724	Tumor	BRCA
TCGA-AR-A24R-01A	4.69069	Tumor	BRCA
TCGA-S3-AA0Z-01A	6.18795	Tumor	BRCA
TCGA-D8-A1J8-01A	5.77607	Tumor	BRCA
TCGA-A2-A0ER-01A	3.92422	Tumor	BRCA
TCGA-E9-A1ND-01A	3.63256	Tumor	BRCA
TCGA-GI-A2C8-11A	2.59015	Normal	BRCA
TCGA-A2-A1G1-01A	4.56648	Tumor	BRCA
TCGA-A2-A0SU-01A	3.36346	Tumor	BRCA
TCGA-E2-A1LB-01A	3.32519	Tumor	BRCA
TCGA-E9-A1RD-01A	3.98687	Tumor	BRCA
TCGA-OL-A6VQ-01A	3.36731	Tumor	BRCA
TCGA-AQ-A04J-01A	4.94255	Tumor	BRCA
TCGA-AQ-A1H3-01A	4.39143	Tumor	BRCA
TCGA-A2-A259-01A	2.73711	Tumor	BRCA
TCGA-WT-AB44-01A	2.3961	Tumor	BRCA
TCGA-B6-A0IN-01A	3.81143	Tumor	BRCA
TCGA-E9-A1R3-01A	1.80815	Tumor	BRCA
TCGA-A8-A086-01A	3.73317	Tumor	BRCA
TCGA-AC-A3BB-01A	2.67194	Tumor	BRCA
TCGA-AC-A2QI-01A	2.24991	Tumor	BRCA
TCGA-BH-A1F5-01A	3.68194	Tumor	BRCA
TCGA-AC-A3HN-01A	3.3542	Tumor	BRCA
TCGA-BH-A1FG-01A	2.60333	Tumor	BRCA
TCGA-BH-A0DV-01A	2.62315	Tumor	BRCA
TCGA-UL-AAZ6-01A	5.70376	Tumor	BRCA
TCGA-AR-A255-01A	3.69952	Tumor	BRCA
TCGA-LD-A7W6-01A	3.97488	Tumor	BRCA
TCGA-AR-A24Z-01A	5.36012	Tumor	BRCA
TCGA-A1-A0SO-01A	5.32362	Tumor	BRCA
TCGA-A2-A3XS-01A	4.66082	Tumor	BRCA
TCGA-D8-A1X6-01A	4.71935	Tumor	BRCA
TCGA-BH-A0HF-01A	3.61957	Tumor	BRCA
TCGA-A7-A3J0-01A	3.79144	Tumor	BRCA
TCGA-AC-A23C-01A	4.7831	Tumor	BRCA
TCGA-LL-A442-01A	3.14279	Tumor	BRCA
TCGA-S3-A6ZH-01A	5.64399	Tumor	BRCA
TCGA-AC-A8OR-01A	2.7291	Tumor	BRCA
TCGA-AR-A1AX-01A	4.14334	Tumor	BRCA
TCGA-D8-A1XO-01A	3.13684	Tumor	BRCA
TCGA-E9-A1R2-01A	4.04349	Tumor	BRCA
TCGA-D8-A27M-01A	3.79829	Tumor	BRCA
TCGA-AN-A0FY-01A	4.65264	Tumor	BRCA
TCGA-BH-A0DX-01A	3.572	Tumor	BRCA
TCGA-EW-A1IY-01A	5.01538	Tumor	BRCA
TCGA-A2-A04N-01A	3.07774	Tumor	BRCA
TCGA-A2-A0YF-01A	4.60157	Tumor	BRCA
TCGA-PE-A5DE-01A	4.27384	Tumor	BRCA
TCGA-BH-A1FN-11A	2.21531	Normal	BRCA
TCGA-EW-A1J5-01A	4.47233	Tumor	BRCA
TCGA-AO-A0JE-01A	4.78514	Tumor	BRCA
TCGA-BH-A1FN-01A	4.95847	Tumor	BRCA
TCGA-BH-A18V-01A	5.01584	Tumor	BRCA
TCGA-AC-A23H-11A	1.39934	Normal	BRCA
TCGA-BH-A0BF-01A	4.51976	Tumor	BRCA
TCGA-B6-A409-01A	5.90964	Tumor	BRCA
TCGA-A2-A0CL-01A	4.54035	Tumor	BRCA
TCGA-A2-A0CO-01A	1.80206	Tumor	BRCA
TCGA-E2-A158-11A	1.4626	Normal	BRCA
TCGA-AC-A3QP-01A	2.50537	Tumor	BRCA
TCGA-AC-A2QJ-01A	3.27891	Tumor	BRCA
TCGA-B6-A0RM-01A	3.86242	Tumor	BRCA
TCGA-D8-A1JS-01A	3.83669	Tumor	BRCA
TCGA-E9-A1RB-11A	2.73419	Normal	BRCA
TCGA-A7-A26J-01A	4.64425	Tumor	BRCA
TCGA-A7-A13H-01A	3.3721	Tumor	BRCA
TCGA-AO-A126-01A	2.93562	Tumor	BRCA
TCGA-BH-A6R8-01A	4.29353	Tumor	BRCA
TCGA-A7-A0DB-01C	2.74232	Tumor	BRCA
TCGA-AC-A3TM-01A	5.23288	Tumor	BRCA
TCGA-AR-A0TQ-01A	5.08463	Tumor	BRCA
TCGA-GM-A2DH-01A	5.52992	Tumor	BRCA
TCGA-B6-A0RI-01A	4.33921	Tumor	BRCA
TCGA-A2-A1G0-01A	2.20529	Tumor	BRCA
TCGA-A2-A1FX-01A	5.13089	Tumor	BRCA
TCGA-A7-A26G-01A	3.83777	Tumor	BRCA
TCGA-E2-A1LI-01A	6.39397	Tumor	BRCA
TCGA-A8-A08P-01A	5.39091	Tumor	BRCA
TCGA-E2-A1IN-01A	3.87589	Tumor	BRCA
TCGA-BH-A0HA-01A	3.67487	Tumor	BRCA
TCGA-AO-A1KR-01A	5.54575	Tumor	BRCA
TCGA-3C-AALK-01A	4.16615	Tumor	BRCA
TCGA-BH-A0BV-01A	4.06718	Tumor	BRCA
TCGA-E2-A1IH-01A	3.99138	Tumor	BRCA
TCGA-XX-A89A-01A	3.22522	Tumor	BRCA
TCGA-E9-A1RH-01A	4.40709	Tumor	BRCA
TCGA-A8-A085-01A	4.43606	Tumor	BRCA
TCGA-E9-A1N3-01A	3.39112	Tumor	BRCA
TCGA-BH-A1EW-11B	3.25915	Normal	BRCA
TCGA-D8-A13Y-01A	6.28046	Tumor	BRCA
TCGA-AO-A0JB-01A	3.77305	Tumor	BRCA
TCGA-AC-A6IV-01A	3.47257	Tumor	BRCA
TCGA-A8-A09M-01A	4.65469	Tumor	BRCA
TCGA-BH-A0GY-01A	4.24076	Tumor	BRCA
TCGA-AR-A2LL-01A	4.43768	Tumor	BRCA
TCGA-BH-A208-01A	2.59317	Tumor	BRCA
TCGA-E2-A15I-11A	0.797145	Normal	BRCA
TCGA-EW-A1PE-01A	3.45865	Tumor	BRCA
TCGA-AO-A125-01A	4.00017	Tumor	BRCA
TCGA-E2-A1B1-01A	4.07627	Tumor	BRCA
TCGA-BH-A0C0-01A	5.24901	Tumor	BRCA
TCGA-A7-A26I-01B	3.54213	Tumor	BRCA
TCGA-AO-A0JJ-01A	4.01659	Tumor	BRCA
TCGA-AR-A2LH-01A	3.93075	Tumor	BRCA
TCGA-A2-A3XW-01A	2.89481	Tumor	BRCA
TCGA-AR-A0TS-01A	4.79372	Tumor	BRCA
TCGA-BH-A0AV-01A	4.57751	Tumor	BRCA
TCGA-A8-A07B-01A	3.57157	Tumor	BRCA
TCGA-LL-A73Z-01A	4.9028	Tumor	BRCA
TCGA-BH-A0BA-11A	1.91895	Normal	BRCA
TCGA-BH-A0B3-11B	1.64262	Normal	BRCA
TCGA-B6-A402-01A	6.32801	Tumor	BRCA
TCGA-AR-A0TT-01A	1.71856	Tumor	BRCA
TCGA-EW-A6SB-01A	5.51406	Tumor	BRCA
TCGA-AC-A2FB-01A	3.30931	Tumor	BRCA
TCGA-AC-A62V-01A	5.31747	Tumor	BRCA
TCGA-D8-A1XQ-01A	4.59179	Tumor	BRCA
TCGA-BH-A0DD-01A	5.90677	Tumor	BRCA
TCGA-Z7-A8R6-01A	5.3447	Tumor	BRCA
TCGA-OL-A5DA-01A	2.13	Tumor	BRCA
TCGA-WT-AB41-01A	3.77249	Tumor	BRCA
TCGA-E2-A1LA-01A	5.41465	Tumor	BRCA
TCGA-AR-A24N-01A	4.63089	Tumor	BRCA
TCGA-E9-A3QA-01A	5.29163	Tumor	BRCA
TCGA-BH-A0DO-11A	1.71294	Normal	BRCA
TCGA-E2-A15J-01A	3.92643	Tumor	BRCA
TCGA-LL-A73Y-01A	3.56217	Tumor	BRCA
TCGA-A2-A4RY-01A	2.47287	Tumor	BRCA
TCGA-D8-A1XU-01A	3.23964	Tumor	BRCA
TCGA-E2-A1LS-11A	1.01444	Normal	BRCA
TCGA-AN-A0FJ-01A	4.26331	Tumor	BRCA
TCGA-BH-A0DK-01A	4.50466	Tumor	BRCA
TCGA-B6-A0IJ-01A	5.95726	Tumor	BRCA
TCGA-LL-A7SZ-01A	5.73215	Tumor	BRCA
TCGA-C8-A26Y-01A	6.57478	Tumor	BRCA
TCGA-GI-A2C9-11A	1.83489	Normal	BRCA
TCGA-BH-A0BQ-11A	1.9985	Normal	BRCA
TCGA-A8-A06R-01A	4.115	Tumor	BRCA
TCGA-AO-A128-01A	5.09851	Tumor	BRCA
TCGA-E2-A1BC-01A	1.99371	Tumor	BRCA
TCGA-A7-A0CE-11A	2.04888	Normal	BRCA
TCGA-B6-A0I6-01A	4.29566	Tumor	BRCA
TCGA-BH-A1ET-01A	2.0684	Tumor	BRCA
TCGA-A2-A04V-01A	3.51273	Tumor	BRCA
TCGA-A7-A2KD-01A	4.51627	Tumor	BRCA
TCGA-A7-A0CE-01A	5.63672	Tumor	BRCA
TCGA-D8-A1JE-01A	4.31399	Tumor	BRCA
TCGA-B6-A0WX-01A	5.15387	Tumor	BRCA
TCGA-A7-A4SB-01A	4.35849	Tumor	BRCA
TCGA-EW-A1J1-01A	3.01675	Tumor	BRCA
TCGA-A2-A0YM-01A	5.60551	Tumor	BRCA
TCGA-A8-A0A4-01A	3.36013	Tumor	BRCA
TCGA-A2-A0EM-01A	4.24332	Tumor	BRCA
TCGA-AR-A24X-01A	4.31065	Tumor	BRCA
TCGA-C8-A132-01A	3.49721	Tumor	BRCA
TCGA-AN-A049-01A	4.5372	Tumor	BRCA
TCGA-A2-A0SY-01A	3.03476	Tumor	BRCA
TCGA-B6-A0RU-01A	5.09402	Tumor	BRCA
TCGA-AR-A0TX-01A	3.70072	Tumor	BRCA
TCGA-BH-A0HQ-01A	3.33585	Tumor	BRCA
TCGA-E2-A15C-01A	2.73948	Tumor	BRCA
TCGA-AQ-A54N-01A	4.59624	Tumor	BRCA
TCGA-A8-A07I-01A	5.96361	Tumor	BRCA
TCGA-B6-A1KI-01A	2.97552	Tumor	BRCA
TCGA-B6-A0RH-01A	5.21048	Tumor	BRCA
TCGA-BH-A5IZ-01A	4.52214	Tumor	BRCA
TCGA-AN-A0XU-01A	4.37418	Tumor	BRCA
TCGA-LD-A74U-01A	3.34974	Tumor	BRCA
TCGA-B6-A401-01A	4.2897	Tumor	BRCA
TCGA-PL-A8LV-01A	5.26468	Tumor	BRCA
TCGA-BH-A0C3-11A	1.77811	Normal	BRCA
TCGA-BH-A0BR-01A	3.31173	Tumor	BRCA
TCGA-A8-A07G-01A	3.62744	Tumor	BRCA
TCGA-A2-A0EN-01A	3.08507	Tumor	BRCA
TCGA-OK-A5Q2-01A	4.84183	Tumor	BRCA
TCGA-A8-A084-01A	5.12393	Tumor	BRCA
TCGA-BH-A0DS-01A	2.99083	Tumor	BRCA
TCGA-A8-A09I-01A	5.8566	Tumor	BRCA
TCGA-GM-A3XL-01A	5.46312	Tumor	BRCA
TCGA-W8-A86G-01A	3.02234	Tumor	BRCA
TCGA-AO-A12F-01A	6.30845	Tumor	BRCA
TCGA-BH-A0HK-01A	3.79901	Tumor	BRCA
TCGA-A8-A06Q-01A	5.11015	Tumor	BRCA
TCGA-BH-A42U-01A	2.74294	Tumor	BRCA
TCGA-BH-A0BW-11A	2.79211	Normal	BRCA
TCGA-AQ-A04L-01B	3.62866	Tumor	BRCA
TCGA-AR-A1AO-01A	3.17158	Tumor	BRCA
TCGA-Z7-A8R5-01A	3.23088	Tumor	BRCA
TCGA-B6-A0I1-01A	5.98625	Tumor	BRCA
TCGA-E9-A1N6-11A	1.75886	Normal	BRCA
TCGA-EW-A1PA-01A	3.89158	Tumor	BRCA
TCGA-BH-A0W4-01A	3.25861	Tumor	BRCA
TCGA-A2-A3XZ-01A	4.79796	Tumor	BRCA
TCGA-A7-A26H-01A	3.6911	Tumor	BRCA
TCGA-E2-A1B0-01A	5.3173	Tumor	BRCA
TCGA-BH-A1EU-01A	2.77197	Tumor	BRCA
TCGA-AC-A23H-01A	5.06419	Tumor	BRCA
TCGA-EW-A1P4-01A	4.19682	Tumor	BRCA
TCGA-E2-A10E-01A	3.81258	Tumor	BRCA
TCGA-EW-A1P0-01A	4.56816	Tumor	BRCA
TCGA-EW-A6S9-01A	3.94825	Tumor	BRCA
TCGA-A2-A25B-01A	5.22702	Tumor	BRCA
TCGA-LL-A6FR-01A	5.42664	Tumor	BRCA
TCGA-AR-A5QM-01A	4.02106	Tumor	BRCA
TCGA-BH-A18Q-11A	1.75946	Normal	BRCA
TCGA-EW-A1P5-01A	3.85585	Tumor	BRCA
TCGA-E2-A14O-01A	4.79342	Tumor	BRCA
TCGA-AN-A0AR-01A	5.62192	Tumor	BRCA
TCGA-E9-A22D-01A	5.62313	Tumor	BRCA
TCGA-A2-A0CS-01A	3.93819	Tumor	BRCA
TCGA-E2-A1IF-01A	4.80818	Tumor	BRCA
TCGA-BH-A0DZ-11A	2.74286	Normal	BRCA
TCGA-E2-A1IE-01A	4.24043	Tumor	BRCA
TCGA-BH-A0BW-01A	4.53776	Tumor	BRCA
TCGA-E2-A1AZ-01A	5.3791	Tumor	BRCA
TCGA-D8-A27N-01A	4.15016	Tumor	BRCA
TCGA-A2-A0CT-01A	4.48702	Tumor	BRCA
TCGA-A8-A09R-01A	4.49988	Tumor	BRCA
TCGA-B6-A0RE-01A	5.79595	Tumor	BRCA
TCGA-E9-A249-01A	4.82671	Tumor	BRCA
TCGA-E2-A1B5-01A	3.78953	Tumor	BRCA
TCGA-A2-A25A-01A	3.49248	Tumor	BRCA
TCGA-AO-A03O-01A	5.68608	Tumor	BRCA
TCGA-E9-A22A-01A	4.99567	Tumor	BRCA
TCGA-BH-A1EV-11A	3.02243	Normal	BRCA
TCGA-BH-A0GZ-01A	4.40547	Tumor	BRCA
TCGA-BH-A1FD-01A	4.74843	Tumor	BRCA
TCGA-A1-A0SH-01A	2.79001	Tumor	BRCA
TCGA-E2-A10A-01A	5.27374	Tumor	BRCA
TCGA-B6-A0IO-01A	4.05665	Tumor	BRCA
TCGA-BH-A1FR-01A	4.01542	Tumor	BRCA
TCGA-D8-A143-01A	6.30002	Tumor	BRCA
TCGA-AO-A03R-01A	5.96091	Tumor	BRCA
TCGA-BH-A0DQ-11A	2.0076	Normal	BRCA
TCGA-BH-A0BV-11A	2.05725	Normal	BRCA
TCGA-BH-A0E0-01A	4.58691	Tumor	BRCA
TCGA-A8-A0AD-01A	3.22318	Tumor	BRCA
TCGA-GM-A2DI-01A	2.71267	Tumor	BRCA
TCGA-E9-A6HE-01A	5.10059	Tumor	BRCA
TCGA-BH-A0B3-01A	4.83296	Tumor	BRCA
TCGA-AR-A0TU-01A	6.39708	Tumor	BRCA
TCGA-LQ-A4E4-01A	4.71383	Tumor	BRCA
TCGA-PL-A8LY-01A	3.31683	Tumor	BRCA
TCGA-BH-A1FU-01A	4.45799	Tumor	BRCA
TCGA-A8-A09D-01A	3.94699	Tumor	BRCA
TCGA-B6-A3ZX-01A	4.19798	Tumor	BRCA
TCGA-A7-A5ZV-01A	4.62741	Tumor	BRCA
TCGA-BH-A0AY-01A	4.48757	Tumor	BRCA
TCGA-A7-A4SD-01A	4.77171	Tumor	BRCA
TCGA-AO-A03L-01A	4.93127	Tumor	BRCA
TCGA-A2-A0EX-01A	2.47862	Tumor	BRCA
TCGA-GM-A2DM-01A	2.15649	Tumor	BRCA
TCGA-BH-A0DO-01B	3.20319	Tumor	BRCA
TCGA-HN-A2OB-01A	1.99174	Tumor	BRCA
TCGA-A2-A0CM-01A	5.57273	Tumor	BRCA
TCGA-A2-A4S0-01A	2.53567	Tumor	BRCA
TCGA-BH-A0H9-01A	3.90778	Tumor	BRCA
TCGA-B6-A0IP-01A	3.83891	Tumor	BRCA
TCGA-C8-A12X-01A	3.82544	Tumor	BRCA
TCGA-AN-A0AL-01A	4.35136	Tumor	BRCA
TCGA-LD-A9QF-01A	3.70457	Tumor	BRCA
TCGA-BH-A0DG-11A	1.9582	Normal	BRCA
TCGA-E2-A152-01A	3.94405	Tumor	BRCA
TCGA-BH-A1FE-06A	2.34487	Tumor	BRCA
TCGA-BH-A18N-01A	3.16407	Tumor	BRCA
TCGA-C8-A1HN-01A	5.7744	Tumor	BRCA
TCGA-AN-A0FK-01A	4.67758	Tumor	BRCA
TCGA-B6-A0IE-01A	5.26259	Tumor	BRCA
TCGA-B6-A400-01A	5.42464	Tumor	BRCA
TCGA-GM-A2DB-01A	4.55971	Tumor	BRCA
TCGA-AC-A2FK-01A	1.52037	Tumor	BRCA
TCGA-BH-A0HU-01A	5.46717	Tumor	BRCA
TCGA-D8-A140-01A	3.96682	Tumor	BRCA
TCGA-A7-A0CD-01A	3.57583	Tumor	BRCA
TCGA-D8-A1JF-01A	3.65052	Tumor	BRCA
TCGA-BH-A208-11A	1.42454	Normal	BRCA
TCGA-A2-A4S1-01A	2.74572	Tumor	BRCA
TCGA-5T-A9QA-01A	5.42195	Tumor	BRCA
TCGA-AR-A2LK-01A	5.5007	Tumor	BRCA
TCGA-AR-A1AH-01A	5.82658	Tumor	BRCA
TCGA-AR-A254-01A	4.8629	Tumor	BRCA
TCGA-E2-A1IO-01A	2.8233	Tumor	BRCA
TCGA-S3-A6ZF-01A	4.91472	Tumor	BRCA
TCGA-B6-A0IB-01A	4.86483	Tumor	BRCA
TCGA-A8-A07J-01A	2.09205	Tumor	BRCA
TCGA-AN-A0FV-01A	4.75026	Tumor	BRCA
TCGA-AN-A0XP-01A	3.67361	Tumor	BRCA
TCGA-A8-A08Z-01A	3.83913	Tumor	BRCA
TCGA-E9-A226-01A	5.18252	Tumor	BRCA
TCGA-AR-A1AW-01A	4.78871	Tumor	BRCA
TCGA-GI-A2C9-01A	4.18567	Tumor	BRCA
TCGA-EW-A6SA-01A	5.37051	Tumor	BRCA
TCGA-E9-A1NG-01A	2.80313	Tumor	BRCA
TCGA-A8-A07L-01A	5.95898	Tumor	BRCA
TCGA-E2-A15L-01A	4.43951	Tumor	BRCA
TCGA-D8-A1JI-01A	4.63248	Tumor	BRCA
TCGA-GM-A2DO-01A	4.13196	Tumor	BRCA
TCGA-EW-A1P6-01A	3.89309	Tumor	BRCA
TCGA-BH-A1F0-11B	1.25596	Normal	BRCA
TCGA-AR-A1AI-01A	5.17284	Tumor	BRCA
TCGA-AR-A0U3-01A	5.31848	Tumor	BRCA
TCGA-A2-A0ES-01A	2.39576	Tumor	BRCA
TCGA-BH-A18K-11A	1.06536	Normal	BRCA
TCGA-A8-A06P-01A	2.89578	Tumor	BRCA
TCGA-S3-AA12-01A	3.55825	Tumor	BRCA
TCGA-E9-A1N5-11A	3.4361	Normal	BRCA
TCGA-E9-A3Q9-01A	2.06539	Tumor	BRCA
TCGA-BH-A0HX-01A	4.28372	Tumor	BRCA
TCGA-AC-A3W7-01A	3.11441	Tumor	BRCA
TCGA-AO-A124-01A	5.27595	Tumor	BRCA
TCGA-AC-A5XU-01A	4.65317	Tumor	BRCA
TCGA-LL-A6FQ-01A	3.52565	Tumor	BRCA
TCGA-AQ-A1H2-01A	2.80669	Tumor	BRCA
TCGA-BH-A0DQ-01A	4.27407	Tumor	BRCA
TCGA-E2-A106-01A	3.27435	Tumor	BRCA
TCGA-A2-A25F-01A	3.58497	Tumor	BRCA
TCGA-AN-A0AT-01A	6.0199	Tumor	BRCA
TCGA-D8-A27T-01A	3.71249	Tumor	BRCA
TCGA-A2-A04X-01A	3.69722	Tumor	BRCA
TCGA-A2-A3XT-01A	6.10017	Tumor	BRCA
TCGA-AR-A0TY-01A	4.78886	Tumor	BRCA
TCGA-A2-A0YG-01A	5.11477	Tumor	BRCA
TCGA-B6-A0WZ-01A	4.37972	Tumor	BRCA
TCGA-A7-A5ZX-01A	2.76814	Tumor	BRCA
TCGA-AC-A23G-01A	3.18615	Tumor	BRCA
TCGA-GM-A2DA-01A	4.27047	Tumor	BRCA
TCGA-B6-A0X1-01A	5.48525	Tumor	BRCA
TCGA-AO-A12E-01A	4.57275	Tumor	BRCA
TCGA-AR-A250-01A	4.53924	Tumor	BRCA
TCGA-A8-A06O-01A	4.97319	Tumor	BRCA
TCGA-AO-A12G-01A	3.81264	Tumor	BRCA
TCGA-A7-A3IY-01A	3.57349	Tumor	BRCA
TCGA-E2-A1IG-11A	1.5171	Normal	BRCA
TCGA-BH-A1EY-01A	3.61536	Tumor	BRCA
TCGA-A8-A079-01A	5.48391	Tumor	BRCA
TCGA-AO-A03P-01A	4.35629	Tumor	BRCA
TCGA-E2-A572-01A	2.48647	Tumor	BRCA
TCGA-A2-A0YH-01A	4.57614	Tumor	BRCA
TCGA-E2-A15G-01A	3.25589	Tumor	BRCA
TCGA-C8-A12M-01A	4.24011	Tumor	BRCA
TCGA-AR-A0TV-01A	4.7057	Tumor	BRCA
TCGA-A7-A13G-01B	2.43531	Tumor	BRCA
TCGA-A8-A07E-01A	3.85336	Tumor	BRCA
TCGA-E9-A1N9-01A	5.26477	Tumor	BRCA
TCGA-BH-A0H3-01A	3.55208	Tumor	BRCA
TCGA-AR-A1AY-01A	6.14316	Tumor	BRCA
TCGA-A2-A0D4-01A	5.87342	Tumor	BRCA
TCGA-E9-A5UO-01A	4.5317	Tumor	BRCA
TCGA-GM-A2DL-01A	4.19376	Tumor	BRCA
TCGA-EW-A1PD-01A	4.17023	Tumor	BRCA
TCGA-A1-A0SI-01A	4.93096	Tumor	BRCA
TCGA-A2-A0CV-01A	2.8903	Tumor	BRCA
TCGA-E2-A15E-06A	3.39037	Tumor	BRCA
TCGA-AO-A12B-01A	4.70901	Tumor	BRCA
TCGA-B6-A408-01A	3.30239	Tumor	BRCA
TCGA-OL-A5D7-01A	6.5169	Tumor	BRCA
TCGA-A2-A0EW-01A	2.32271	Tumor	BRCA
TCGA-A2-A0T4-01A	5.00858	Tumor	BRCA
TCGA-C8-A131-01A	5.1923	Tumor	BRCA
TCGA-BH-A1EN-01A	3.74587	Tumor	BRCA
TCGA-D8-A3Z5-01A	3.53921	Tumor	BRCA
TCGA-E9-A247-01A	5.20747	Tumor	BRCA
TCGA-C8-A12Q-01A	5.48148	Tumor	BRCA
TCGA-E2-A1BD-01A	4.588	Tumor	BRCA
TCGA-E9-A1RI-01A	3.12408	Tumor	BRCA
TCGA-BH-A18M-11A	2.23245	Normal	BRCA
TCGA-E2-A105-01A	4.15906	Tumor	BRCA
TCGA-D8-A1JK-01A	4.56019	Tumor	BRCA
TCGA-E9-A1N9-11A	2.43958	Normal	BRCA
TCGA-BH-A0BJ-01A	3.44399	Tumor	BRCA
TCGA-S3-AA14-01A	3.35836	Tumor	BRCA
TCGA-C8-A26V-01A	4.02294	Tumor	BRCA
TCGA-BH-A1FB-01A	2.49722	Tumor	BRCA
TCGA-D8-A1JP-01A	5.78598	Tumor	BRCA
TCGA-E2-A14X-01A	4.78312	Tumor	BRCA
TCGA-BH-A0E2-01A	4.37323	Tumor	BRCA
TCGA-PL-A8LZ-01A	5.81256	Tumor	BRCA
TCGA-LL-A740-01A	3.37751	Tumor	BRCA
TCGA-BH-A0AZ-11A	1.41553	Normal	BRCA
TCGA-D8-A1X7-01A	4.61268	Tumor	BRCA
TCGA-AO-A0JD-01A	5.63558	Tumor	BRCA
TCGA-D8-A1X5-01A	4.26331	Tumor	BRCA
TCGA-E9-A22E-01A	4.76686	Tumor	BRCA
TCGA-AC-A23E-01A	2.89072	Tumor	BRCA
TCGA-AR-A0U2-01A	6.11527	Tumor	BRCA
TCGA-A2-A1FV-01A	3.71949	Tumor	BRCA
TCGA-A8-A09B-01A	3.73081	Tumor	BRCA
TCGA-AN-A0XO-01A	3.4764	Tumor	BRCA
TCGA-A7-A425-01A	4.46377	Tumor	BRCA
TCGA-BH-A0DD-11A	1.28382	Normal	BRCA
TCGA-A2-A0CZ-01A	2.20602	Tumor	BRCA
TCGA-GM-A3NY-01A	4.61603	Tumor	BRCA
TCGA-AR-A0U0-01A	5.23312	Tumor	BRCA
TCGA-AR-A24P-01A	4.46785	Tumor	BRCA
TCGA-AN-A0G0-01A	5.30489	Tumor	BRCA
TCGA-AN-A0AM-01A	4.62006	Tumor	BRCA
TCGA-BH-A0E6-01A	6.19265	Tumor	BRCA
TCGA-E9-A248-01A	4.70538	Tumor	BRCA
TCGA-B6-A1KN-01A	4.67133	Tumor	BRCA
TCGA-LL-A9Q3-01A	3.58615	Tumor	BRCA
TCGA-A8-A08B-01A	5.54691	Tumor	BRCA
TCGA-A1-A0SG-01A	2.92361	Tumor	BRCA
TCGA-BH-A0H0-01A	5.51734	Tumor	BRCA
TCGA-D8-A1XR-01A	4.34084	Tumor	BRCA
TCGA-C8-A12P-01A	4.89374	Tumor	BRCA
TCGA-BH-A0BJ-11A	1.97546	Normal	BRCA
TCGA-LL-A50Y-01A	4.23836	Tumor	BRCA
TCGA-AO-A03N-01B	5.2474	Tumor	BRCA
TCGA-E2-A1IU-01A	3.21646	Tumor	BRCA
TCGA-EW-A1IX-01A	2.16697	Tumor	BRCA
TCGA-A2-A0EV-01A	3.7156	Tumor	BRCA
TCGA-BH-A0BT-11A	2.04422	Normal	BRCA
TCGA-AC-A3W5-01A	4.43213	Tumor	BRCA
TCGA-AR-A2LN-01A	1.72317	Tumor	BRCA
TCGA-E9-A1QZ-01A	4.91324	Tumor	BRCA
TCGA-BH-A8FY-01A	4.84837	Tumor	BRCA
TCGA-AC-A6IX-06A	3.43345	Tumor	BRCA
TCGA-AR-A1AL-01A	3.86693	Tumor	BRCA
TCGA-BH-A42T-01A	6.16881	Tumor	BRCA
TCGA-BH-A0B9-01A	5.51061	Tumor	BRCA
TCGA-BH-A0BS-11A	1.61927	Normal	BRCA
TCGA-AO-A0J8-01A	3.93576	Tumor	BRCA
TCGA-BH-A2L8-01A	4.14751	Tumor	BRCA
TCGA-E9-A1N5-01A	3.78013	Tumor	BRCA
TCGA-A8-A075-01A	5.23251	Tumor	BRCA
TCGA-AN-A0FZ-01A	4.28681	Tumor	BRCA
TCGA-D8-A1XJ-01A	4.65099	Tumor	BRCA
TCGA-E2-A15F-01A	3.63896	Tumor	BRCA
TCGA-A2-A0EP-01A	3.01911	Tumor	BRCA
TCGA-BH-A18K-01A	4.97368	Tumor	BRCA
TCGA-AR-A5QN-01A	3.50443	Tumor	BRCA
TCGA-E9-A244-01A	4.98361	Tumor	BRCA
TCGA-A8-A0A2-01A	2.31304	Tumor	BRCA
TCGA-B6-A40C-01A	5.05045	Tumor	BRCA
TCGA-AR-A2LQ-01A	2.532	Tumor	BRCA
TCGA-EW-A1J6-01A	4.23344	Tumor	BRCA
TCGA-EW-A1IZ-01A	4.32545	Tumor	BRCA
TCGA-AC-A2FG-01A	3.36988	Tumor	BRCA
TCGA-A8-A09Z-01A	3.98506	Tumor	BRCA
TCGA-EW-A1P1-01A	2.9768	Tumor	BRCA
TCGA-A8-A0A9-01A	4.00592	Tumor	BRCA
TCGA-BH-A0DT-01A	3.69594	Tumor	BRCA
TCGA-A2-A0T2-01A	3.44484	Tumor	BRCA
TCGA-A7-A4SA-01A	4.68828	Tumor	BRCA
TCGA-D8-A27F-01A	5.1006	Tumor	BRCA
TCGA-D8-A146-01A	3.30947	Tumor	BRCA
TCGA-D8-A27E-01A	1.98049	Tumor	BRCA
TCGA-C8-A138-01A	4.43709	Tumor	BRCA
TCGA-E2-A14V-01A	5.22177	Tumor	BRCA
TCGA-AC-A5EH-01A	3.64713	Tumor	BRCA
TCGA-A2-A0YL-01A	3.65465	Tumor	BRCA
TCGA-E2-A1LK-01A	5.14935	Tumor	BRCA
TCGA-D8-A13Z-01A	5.18296	Tumor	BRCA
TCGA-D8-A27V-01A	3.61799	Tumor	BRCA
TCGA-EW-A3U0-01A	4.85824	Tumor	BRCA
TCGA-A2-A4S2-01A	3.66619	Tumor	BRCA
TCGA-D8-A1XV-01A	4.4437	Tumor	BRCA
TCGA-BH-A1F0-01A	4.66075	Tumor	BRCA
TCGA-AN-A0FT-01A	5.17162	Tumor	BRCA
TCGA-A7-A0D9-11A	0.877635	Normal	BRCA
TCGA-E2-A15K-01A	5.36139	Tumor	BRCA
TCGA-BH-A0DL-01A	4.95582	Tumor	BRCA
TCGA-A2-A0EY-01A	4.24711	Tumor	BRCA
TCGA-B6-A0IG-01A	4.76974	Tumor	BRCA
TCGA-BH-A0HI-01A	3.28767	Tumor	BRCA
TCGA-E2-A576-01A	4.49659	Tumor	BRCA
TCGA-BH-A201-01A	3.72162	Tumor	BRCA
TCGA-D8-A1JB-01A	3.36112	Tumor	BRCA
TCGA-A1-A0SN-01A	3.95495	Tumor	BRCA
TCGA-A8-A08A-01A	3.93003	Tumor	BRCA
TCGA-A2-A0YI-01A	2.09249	Tumor	BRCA
TCGA-AR-A1AN-01A	3.03949	Tumor	BRCA
TCGA-AR-A2LM-01A	3.19495	Tumor	BRCA
TCGA-AR-A5QQ-01A	4.95498	Tumor	BRCA
TCGA-AR-A0TR-01A	3.33037	Tumor	BRCA
TCGA-GM-A3XG-01A	2.59893	Tumor	BRCA
TCGA-BH-A1FC-01A	5.80673	Tumor	BRCA
TCGA-A2-A0D1-01A	4.76462	Tumor	BRCA
TCGA-EW-A1P7-01A	2.27118	Tumor	BRCA
TCGA-AR-A1AP-01A	4.07229	Tumor	BRCA
TCGA-E2-A150-01A	4.47526	Tumor	BRCA
TCGA-EW-A2FW-01A	6.14338	Tumor	BRCA
TCGA-AR-A1AV-01A	3.85498	Tumor	BRCA
TCGA-A2-A0T1-01A	4.37898	Tumor	BRCA
TCGA-BH-A0BM-11A	2.06247	Normal	BRCA
TCGA-BH-A0C0-11A	1.71361	Normal	BRCA
TCGA-AO-A0JF-01A	2.91014	Tumor	BRCA
TCGA-OL-A6VR-01A	3.16301	Tumor	BRCA
TCGA-A8-A090-01A	3.84878	Tumor	BRCA
TCGA-BH-A0BG-01A	4.66558	Tumor	BRCA
TCGA-AO-A1KP-01A	5.25091	Tumor	BRCA
TCGA-LL-A441-01A	4.14219	Tumor	BRCA
TCGA-C8-A133-01A	2.70605	Tumor	BRCA
TCGA-BH-A8FZ-01A	2.57661	Tumor	BRCA
TCGA-E2-A1II-01A	4.99633	Tumor	BRCA
TCGA-EW-A6SC-01A	4.59293	Tumor	BRCA
TCGA-AN-A0XT-01A	2.81655	Tumor	BRCA
TCGA-BH-A0RX-01A	5.20963	Tumor	BRCA
TCGA-A8-A08X-01A	5.34727	Tumor	BRCA
TCGA-AO-A03V-01A	3.17757	Tumor	BRCA
TCGA-EW-A1PH-01A	5.32797	Tumor	BRCA
TCGA-A2-A0ST-01A	4.285	Tumor	BRCA
TCGA-BH-A0BC-01A	3.99392	Tumor	BRCA
TCGA-E9-A1NH-01A	3.61792	Tumor	BRCA
TCGA-B6-A0X5-01A	5.34346	Tumor	BRCA
TCGA-AC-A4ZE-01A	4.09766	Tumor	BRCA
TCGA-A8-A07Z-01A	4.95434	Tumor	BRCA
TCGA-OL-A66P-01A	3.15815	Tumor	BRCA
TCGA-E2-A1LE-01A	4.269	Tumor	BRCA
TCGA-C8-A8HR-01A	4.7119	Tumor	BRCA
TCGA-BH-A0H7-11A	3.08442	Normal	BRCA
TCGA-A8-A09T-01A	4.24824	Tumor	BRCA
TCGA-BH-A0HB-01A	5.81835	Tumor	BRCA
TCGA-A8-A08G-01A	4.80893	Tumor	BRCA
TCGA-A2-A0EQ-01A	5.53491	Tumor	BRCA
TCGA-A8-A081-01A	5.07632	Tumor	BRCA
TCGA-AO-A1KO-01A	1.34917	Tumor	BRCA
TCGA-BH-A0HW-01A	3.78671	Tumor	BRCA
TCGA-OL-A66H-01A	3.64549	Tumor	BRCA
TCGA-A2-A0T0-01A	5.40347	Tumor	BRCA
TCGA-A7-A0DB-11A	1.81575	Normal	BRCA
TCGA-AN-A04C-01A	5.53949	Tumor	BRCA
TCGA-E2-A573-01A	6.18653	Tumor	BRCA
TCGA-AN-A0XS-01A	2.73312	Tumor	BRCA
TCGA-D8-A3Z6-01A	3.9157	Tumor	BRCA
TCGA-EW-A3E8-01B	3.56326	Tumor	BRCA
TCGA-C8-A137-01A	4.65587	Tumor	BRCA
TCGA-GM-A4E0-01A	1.67772	Tumor	BRCA
TCGA-E2-A1B4-01A	2.55772	Tumor	BRCA
TCGA-EW-A2FS-01A	4.78057	Tumor	BRCA
TCGA-S3-A6ZG-01A	5.36264	Tumor	BRCA
TCGA-BH-A209-11A	1.47846	Normal	BRCA
TCGA-GM-A3XN-01A	3.50725	Tumor	BRCA
TCGA-EW-A1P8-01A	5.37624	Tumor	BRCA
TCGA-E2-A156-01A	3.4267	Tumor	BRCA
TCGA-AC-A8OP-01A	3.56831	Tumor	BRCA
TCGA-AN-A0FS-01A	4.02957	Tumor	BRCA
TCGA-E2-A15M-11A	1.45328	Normal	BRCA
TCGA-B6-A0IM-01A	3.34168	Tumor	BRCA
TCGA-E9-A3HO-01A	6.37457	Tumor	BRCA
TCGA-E2-A1L7-11A	2.16319	Normal	BRCA
TCGA-D8-A27K-01A	3.35903	Tumor	BRCA
TCGA-E9-A2JT-01A	3.13011	Tumor	BRCA
TCGA-BH-A1EN-11A	1.14807	Normal	BRCA
TCGA-GM-A2DK-01A	3.76276	Tumor	BRCA
TCGA-AR-A1AK-01A	4.12895	Tumor	BRCA
TCGA-E2-A15R-01A	4.2344	Tumor	BRCA
TCGA-BH-A18Q-01A	5.1851	Tumor	BRCA
TCGA-BH-A0DV-11A	1.39529	Normal	BRCA
TCGA-E2-A153-01A	3.12385	Tumor	BRCA
TCGA-BH-A0BT-01A	4.08918	Tumor	BRCA
TCGA-E9-A54Y-01A	5.84358	Tumor	BRCA
TCGA-E2-A14Q-01A	4.29475	Tumor	BRCA
TCGA-BH-A0HN-01A	3.58675	Tumor	BRCA
TCGA-E2-A1IK-01A	3.57466	Tumor	BRCA
TCGA-E2-A10C-01A	5.47614	Tumor	BRCA
TCGA-A8-A095-01A	5.09505	Tumor	BRCA
TCGA-BH-A0DH-11A	1.74057	Normal	BRCA
TCGA-A7-A0DB-01A	3.5939	Tumor	BRCA
TCGA-BH-A18J-01A	4.11184	Tumor	BRCA
TCGA-BH-A28O-01A	2.07987	Tumor	BRCA
TCGA-AC-A3TN-01A	3.70543	Tumor	BRCA
TCGA-A7-A13E-01A	4.95279	Tumor	BRCA
TCGA-BH-A0W5-01A	2.66438	Tumor	BRCA
TCGA-GM-A2DD-01A	2.99742	Tumor	BRCA
TCGA-AN-A0XV-01A	4.01412	Tumor	BRCA
TCGA-E2-A1IL-01A	2.7919	Tumor	BRCA
TCGA-EW-A2FR-01A	4.14311	Tumor	BRCA
TCGA-3C-AAAU-01A	4.10692	Tumor	BRCA
TCGA-AR-A24W-01A	2.65001	Tumor	BRCA
TCGA-OL-A5RZ-01A	5.01629	Tumor	BRCA
TCGA-E9-A1RB-01A	6.2168	Tumor	BRCA
TCGA-AN-A0AJ-01A	5.94881	Tumor	BRCA
TCGA-AR-A1AT-01A	5.49091	Tumor	BRCA
TCGA-BH-A1FD-11B	1.348	Normal	BRCA
TCGA-A8-A09Q-01A	4.04899	Tumor	BRCA
TCGA-A8-A083-01A	3.5197	Tumor	BRCA
TCGA-AN-A0XL-01A	3.4185	Tumor	BRCA
TCGA-E9-A1RC-01A	4.93354	Tumor	BRCA
TCGA-D8-A27I-01A	3.42797	Tumor	BRCA
TCGA-A2-A04Y-01A	5.08078	Tumor	BRCA
TCGA-PE-A5DC-01A	5.10345	Tumor	BRCA
TCGA-OL-A5D8-01A	4.15511	Tumor	BRCA
TCGA-A7-A26E-01A	3.35808	Tumor	BRCA
TCGA-AN-A0FL-01A	4.58587	Tumor	BRCA
TCGA-A8-A0A1-01A	3.61115	Tumor	BRCA
TCGA-AN-A0FN-01A	3.23011	Tumor	BRCA
TCGA-D8-A1J9-01A	4.50505	Tumor	BRCA
TCGA-BH-A1EO-01A	3.22357	Tumor	BRCA
TCGA-B6-A0I2-01A	4.74594	Tumor	BRCA
TCGA-E9-A5UP-01A	2.68521	Tumor	BRCA
TCGA-A2-A0T5-01A	4.62778	Tumor	BRCA
TCGA-A7-A0DA-01A	4.16191	Tumor	BRCA
TCGA-BH-A1FJ-11B	1.99805	Normal	BRCA
TCGA-B6-A0IC-01A	3.55162	Tumor	BRCA
TCGA-BH-A1FH-11B	2.04232	Normal	BRCA
TCGA-BH-A5J0-01A	4.1299	Tumor	BRCA
TCGA-A2-A0CY-01A	4.18731	Tumor	BRCA
TCGA-E9-A245-01A	3.82967	Tumor	BRCA
TCGA-GM-A3NW-01A	4.11955	Tumor	BRCA
TCGA-A1-A0SB-01A	2.54644	Tumor	BRCA
TCGA-BH-A0B8-11A	0.855579	Normal	BRCA
TCGA-OL-A66N-01A	2.40391	Tumor	BRCA
TCGA-A2-A0CQ-01A	4.06329	Tumor	BRCA
TCGA-C8-A1HG-01A	5.43509	Tumor	BRCA
TCGA-AC-A2BK-01A	5.8903	Tumor	BRCA
TCGA-A8-A08J-01A	5.59843	Tumor	BRCA
TCGA-A8-A09V-01A	3.84988	Tumor	BRCA
TCGA-A2-A0T3-01A	4.90712	Tumor	BRCA
TCGA-AC-A2FM-11B	1.76284	Normal	BRCA
TCGA-C8-A1HK-01A	5.30067	Tumor	BRCA
TCGA-AN-A04A-01A	3.0715	Tumor	BRCA
TCGA-E9-A1RG-01A	5.97994	Tumor	BRCA
TCGA-JL-A3YW-01A	3.84386	Tumor	BRCA
TCGA-E2-A154-01A	4.27963	Tumor	BRCA
TCGA-A2-A04U-01A	5.67109	Tumor	BRCA
TCGA-BH-A0EE-01A	5.88433	Tumor	BRCA
TCGA-BH-A0H5-01A	3.05022	Tumor	BRCA
TCGA-EW-A1IW-01A	4.98397	Tumor	BRCA
TCGA-AO-A0J4-01A	4.42264	Tumor	BRCA
TCGA-A7-A3J1-01A	3.14709	Tumor	BRCA
TCGA-E9-A243-01A	4.53173	Tumor	BRCA
TCGA-C8-A134-01A	6.16368	Tumor	BRCA
TCGA-BH-A1FC-11A	1.56161	Normal	BRCA
TCGA-D8-A1Y1-01A	5.26279	Tumor	BRCA
TCGA-AO-A12A-01A	4.60235	Tumor	BRCA
TCGA-E2-A108-01A	3.69739	Tumor	BRCA
TCGA-BH-A1F8-11B	2.22778	Normal	BRCA
TCGA-BH-A0E1-01A	5.48424	Tumor	BRCA
TCGA-BH-A204-11A	1.16759	Normal	BRCA
TCGA-E2-A14U-01A	1.80599	Tumor	BRCA
TCGA-BH-A0HL-01A	4.0183	Tumor	BRCA
TCGA-E9-A229-01A	4.02315	Tumor	BRCA
TCGA-A8-A08T-01A	3.82563	Tumor	BRCA
TCGA-E9-A1RF-01A	4.44547	Tumor	BRCA
TCGA-A2-A04T-01A	5.85475	Tumor	BRCA
TCGA-E2-A15P-01A	2.96493	Tumor	BRCA
TCGA-C8-A3M8-01A	4.33676	Tumor	BRCA
TCGA-LL-A5YO-01A	5.16557	Tumor	BRCA
TCGA-OL-A66L-01A	3.37185	Tumor	BRCA
TCGA-OL-A66K-01A	4.20557	Tumor	BRCA
TCGA-E2-A1LG-01A	4.80406	Tumor	BRCA
TCGA-E2-A1LS-01A	3.68501	Tumor	BRCA
TCGA-BH-A0H5-11A	1.68864	Normal	BRCA
TCGA-A7-A426-01A	3.56335	Tumor	BRCA
TCGA-BH-A0B7-01A	4.37055	Tumor	BRCA
TCGA-AC-A2FO-01A	3.20972	Tumor	BRCA
TCGA-D8-A27L-01A	3.23648	Tumor	BRCA
TCGA-AC-A2FF-01A	2.93832	Tumor	BRCA
TCGA-GM-A2D9-01A	3.24199	Tumor	BRCA
TCGA-A2-A0D3-01A	3.78962	Tumor	BRCA
TCGA-A7-A0CH-11A	2.1155	Normal	BRCA
TCGA-A2-A0EO-01A	2.89144	Tumor	BRCA
TCGA-E9-A1NA-11A	1.45316	Normal	BRCA
TCGA-A2-A0T7-01A	4.12085	Tumor	BRCA
TCGA-OL-A6VO-01A	5.57448	Tumor	BRCA
TCGA-BH-A0EI-01A	2.86557	Tumor	BRCA
TCGA-A8-A094-01A	4.59716	Tumor	BRCA
TCGA-A8-A092-01A	5.53931	Tumor	BRCA
TCGA-AC-A3W6-01A	3.55721	Tumor	BRCA
TCGA-BH-A0BA-01A	4.39596	Tumor	BRCA
TCGA-EW-A1OX-01A	3.23652	Tumor	BRCA
TCGA-A2-A0CR-01A	3.19887	Tumor	BRCA
TCGA-D8-A1JD-01A	5.14349	Tumor	BRCA
TCGA-C8-A26X-01A	4.45924	Tumor	BRCA
TCGA-E9-A1RC-11A	1.03141	Normal	BRCA
TCGA-A1-A0SE-01A	4.60688	Tumor	BRCA
TCGA-A7-A4SF-01A	5.45529	Tumor	BRCA
TCGA-OL-A66O-01A	4.67762	Tumor	BRCA
TCGA-C8-A26W-01A	5.00291	Tumor	BRCA
TCGA-E2-A9RU-01A	5.50535	Tumor	BRCA
TCGA-AN-A0FW-01A	3.37313	Tumor	BRCA
TCGA-D8-A1JC-01A	4.95448	Tumor	BRCA
TCGA-C8-A12V-01A	4.86109	Tumor	BRCA
TCGA-A2-A04P-01A	5.05604	Tumor	BRCA
TCGA-BH-A0W3-01A	4.67686	Tumor	BRCA
TCGA-BH-A0B5-01A	4.74239	Tumor	BRCA
TCGA-S3-AA10-01A	4.65393	Tumor	BRCA
TCGA-BH-A0B0-01A	3.45876	Tumor	BRCA
TCGA-E2-A574-01A	5.03568	Tumor	BRCA
TCGA-AN-A0XN-01A	3.71028	Tumor	BRCA
TCGA-AN-A0XW-01A	5.77248	Tumor	BRCA
TCGA-BH-A0DK-11A	2.63987	Normal	BRCA
TCGA-C8-A1HF-01A	5.88749	Tumor	BRCA
TCGA-BH-A0AU-11A	1.50755	Normal	BRCA
TCGA-AR-A2LO-01A	4.51094	Tumor	BRCA
TCGA-D8-A1XA-01A	3.34101	Tumor	BRCA
TCGA-BH-A0BL-01A	4.16277	Tumor	BRCA
TCGA-EW-A1J2-01A	2.60361	Tumor	BRCA
TCGA-BH-A0AZ-01A	3.79882	Tumor	BRCA
TCGA-E9-A227-01A	4.0071	Tumor	BRCA
TCGA-A2-A0D2-01A	5.03313	Tumor	BRCA
TCGA-D8-A1XM-01A	3.96843	Tumor	BRCA
TCGA-D8-A1Y3-01A	6.27539	Tumor	BRCA
TCGA-C8-A275-01A	5.79852	Tumor	BRCA
TCGA-E2-A3DX-01A	2.39202	Tumor	BRCA
TCGA-C8-A1HM-01A	6.58059	Tumor	BRCA
TCGA-E2-A158-01A	4.22825	Tumor	BRCA
TCGA-AR-A0TP-01A	4.07867	Tumor	BRCA
TCGA-A7-A26F-01B	3.08203	Tumor	BRCA
TCGA-A2-A1FW-01A	5.69709	Tumor	BRCA
TCGA-E2-A15A-06A	5.07243	Tumor	BRCA
TCGA-BH-A0C7-01B	5.55639	Tumor	BRCA
TCGA-AR-A1AJ-01A	5.71081	Tumor	BRCA
TCGA-E9-A1R5-01A	3.95299	Tumor	BRCA
TCGA-A8-A09A-01A	4.0178	Tumor	BRCA
TCGA-GM-A2DC-01A	2.89189	Tumor	BRCA
TCGA-A2-A3KC-01A	5.11982	Tumor	BRCA
TCGA-AO-A0J9-01A	4.4887	Tumor	BRCA
TCGA-E2-A14Y-01A	5.45442	Tumor	BRCA
TCGA-D8-A4Z1-01A	2.0963	Tumor	BRCA
TCGA-3C-AALI-01A	5.64806	Tumor	BRCA
TCGA-E2-A159-01A	5.71785	Tumor	BRCA
TCGA-E2-A155-01A	4.34376	Tumor	BRCA
TCGA-A8-A082-01A	4.74875	Tumor	BRCA
TCGA-E2-A14R-01A	6.36405	Tumor	BRCA
TCGA-D8-A141-01A	3.34019	Tumor	BRCA
TCGA-BH-A204-01A	5.0608	Tumor	BRCA
TCGA-E2-A109-01A	5.15196	Tumor	BRCA
TCGA-C8-A1HJ-01A	6.79053	Tumor	BRCA
TCGA-BH-A0C1-01B	4.57513	Tumor	BRCA
TCGA-E9-A1RI-11A	0.837794	Normal	BRCA
TCGA-D8-A1Y2-01A	3.68598	Tumor	BRCA
TCGA-E2-A1LH-11A	2.09741	Normal	BRCA
TCGA-AR-A2LJ-01A	3.69973	Tumor	BRCA
TCGA-AC-A2QH-01B	3.72415	Tumor	BRCA
TCGA-A2-A0YK-01A	2.79363	Tumor	BRCA
TCGA-E9-A22H-01A	4.93153	Tumor	BRCA
TCGA-E2-A1L8-01A	4.07311	Tumor	BRCA
TCGA-BH-A0B8-01A	3.42603	Tumor	BRCA
TCGA-BH-A18G-01A	5.21423	Tumor	BRCA
TCGA-JL-A3YX-01A	5.06249	Tumor	BRCA
TCGA-S3-AA17-01A	5.0201	Tumor	BRCA
TCGA-BH-A0B5-11A	0.909029	Normal	BRCA
TCGA-E2-A15M-01A	5.10961	Tumor	BRCA
TCGA-E2-A56Z-01A	5.13685	Tumor	BRCA
TCGA-A7-A0CH-01A	4.02933	Tumor	BRCA
TCGA-AR-A0TZ-01A	4.67911	Tumor	BRCA
TCGA-E2-A15I-01A	2.30531	Tumor	BRCA
TCGA-BH-A0B4-01A	5.51654	Tumor	BRCA
TCGA-E2-A15K-06A	4.87546	Tumor	BRCA
TCGA-BH-A0WA-01A	4.71101	Tumor	BRCA
TCGA-A2-A0ET-01A	3.91436	Tumor	BRCA
TCGA-OL-A5RW-01A	4.91951	Tumor	BRCA
TCGA-A7-A13D-01B	3.61649	Tumor	BRCA
TCGA-AN-A0FD-01A	3.53247	Tumor	BRCA
TCGA-BH-A0H7-01A	4.56045	Tumor	BRCA
TCGA-LL-A5YL-01A	5.43756	Tumor	BRCA
TCGA-A2-A0D0-01A	4.74881	Tumor	BRCA
TCGA-AO-A129-01A	5.41626	Tumor	BRCA
TCGA-BH-A1EW-01A	4.69811	Tumor	BRCA
TCGA-AO-A03M-01B	4.08689	Tumor	BRCA
TCGA-B6-A0RP-01A	2.836	Tumor	BRCA
TCGA-E2-A15T-01A	4.34801	Tumor	BRCA
TCGA-A2-A4RW-01A	3.69565	Tumor	BRCA
TCGA-AC-A2FF-11A	2.73563	Normal	BRCA
TCGA-BH-A0B7-11A	2.16203	Normal	BRCA
TCGA-A8-A08O-01A	3.4009	Tumor	BRCA
TCGA-BH-A18I-01A	3.69786	Tumor	BRCA
TCGA-BH-A0BM-01A	2.07367	Tumor	BRCA
TCGA-E2-A14N-01A	6.30442	Tumor	BRCA
TCGA-5L-AAT0-01A	3.55505	Tumor	BRCA
TCGA-E9-A1NG-11A	1.27199	Normal	BRCA
TCGA-BH-A6R9-01A	2.65552	Tumor	BRCA
TCGA-EW-A1PG-01A	2.2616	Tumor	BRCA
TCGA-AN-A03Y-01A	5.94852	Tumor	BRCA
TCGA-BH-A0DL-11A	2.00861	Normal	BRCA
TCGA-B6-A0RT-01A	4.10592	Tumor	BRCA
TCGA-A2-A25D-01A	5.07556	Tumor	BRCA
TCGA-A7-A56D-01A	4.10324	Tumor	BRCA
TCGA-D8-A73W-01A	3.72646	Tumor	BRCA
TCGA-AO-A0J5-01A	3.16373	Tumor	BRCA
TCGA-E9-A1R7-11A	1.04383	Normal	BRCA
TCGA-A2-A1G6-01A	1.51725	Tumor	BRCA
TCGA-AC-A3OD-01B	3.41173	Tumor	BRCA
TCGA-BH-A0H9-11A	0.990269	Normal	BRCA
TCGA-A7-A0CJ-01A	5.3167	Tumor	BRCA
TCGA-A8-A07U-01A	4.24023	Tumor	BRCA
TCGA-D8-A1XS-01A	4.88485	Tumor	BRCA
TCGA-B6-A0I8-01A	3.12303	Tumor	BRCA
TCGA-LL-A5YM-01A	5.49451	Tumor	BRCA
TCGA-E2-A15E-01A	3.32732	Tumor	BRCA
TCGA-D8-A27G-01A	4.03337	Tumor	BRCA
TCGA-BH-A1EX-01A	3.69375	Tumor	BRCA
TCGA-A8-A076-01A	4.7225	Tumor	BRCA
TCGA-EW-A1OV-01A	4.75785	Tumor	BRCA
TCGA-B6-A0X7-01A	3.61876	Tumor	BRCA
TCGA-B6-A0WT-01A	3.6642	Tumor	BRCA
TCGA-A2-A4S3-01A	5.18326	Tumor	BRCA
TCGA-BH-A0BZ-01A	4.49524	Tumor	BRCA
TCGA-OL-A5RU-01A	3.88349	Tumor	BRCA
TCGA-D8-A73U-01A	2.63708	Tumor	BRCA
TCGA-A2-A0YT-01A	5.09873	Tumor	BRCA
TCGA-A1-A0SK-01A	6.2564	Tumor	BRCA
TCGA-E9-A295-01A	3.57031	Tumor	BRCA
TCGA-AR-A1AR-01A	5.41173	Tumor	BRCA
TCGA-D8-A1XY-01A	3.39282	Tumor	BRCA
TCGA-LL-A8F5-01A	5.10633	Tumor	BRCA
TCGA-E9-A1R6-01A	3.69214	Tumor	BRCA
TCGA-BH-A1FL-01A	3.94496	Tumor	BRCA
TCGA-BH-A18S-11A	1.57181	Normal	BRCA
TCGA-E9-A1RE-01A	4.41924	Tumor	BRCA
TCGA-BH-A0BC-11A	1.85077	Normal	BRCA
TCGA-D8-A1JN-01A	3.03942	Tumor	BRCA
TCGA-D8-A145-01A	3.2697	Tumor	BRCA
TCGA-B6-A0IK-01A	4.69397	Tumor	BRCA
TCGA-C8-A1HE-01A	3.48628	Tumor	BRCA
TCGA-A8-A0AB-01A	4.55403	Tumor	BRCA
TCGA-EW-A1J3-01A	5.78593	Tumor	BRCA
TCGA-GI-A2C8-01A	1.43458	Tumor	BRCA
TCGA-A2-A0YJ-01A	4.15188	Tumor	BRCA
TCGA-A8-A0A7-01A	3.90184	Tumor	BRCA
TCGA-A8-A08L-01A	5.03117	Tumor	BRCA
TCGA-BH-A0H6-01A	2.93664	Tumor	BRCA
TCGA-D8-A1XL-01A	5.61312	Tumor	BRCA
TCGA-E2-A10B-01A	4.35723	Tumor	BRCA
TCGA-E9-A228-01A	5.1995	Tumor	BRCA
TCGA-A2-A3KD-01A	3.82935	Tumor	BRCA
TCGA-AQ-A7U7-01A	2.99607	Tumor	BRCA
TCGA-AO-A1KS-01A	5.30531	Tumor	BRCA
TCGA-A7-A0DC-01B	1.54299	Tumor	BRCA
TCGA-BH-A0EB-01A	3.19339	Tumor	BRCA
TCGA-E2-A1LB-11A	2.33294	Normal	BRCA
TCGA-C8-A12W-01A	4.66411	Tumor	BRCA
TCGA-AR-A24L-01A	4.45471	Tumor	BRCA
TCGA-EW-A1PB-01A	4.96384	Tumor	BRCA
TCGA-D8-A1JJ-01A	5.01651	Tumor	BRCA
TCGA-C8-A12Z-01A	4.83811	Tumor	BRCA
TCGA-A8-A09X-01A	4.74653	Tumor	BRCA
TCGA-AC-A62Y-01A	3.95101	Tumor	BRCA
TCGA-AC-A3YJ-01A	3.61568	Tumor	BRCA
TCGA-E9-A22G-01A	5.98292	Tumor	BRCA
TCGA-GM-A5PX-01A	3.11114	Tumor	BRCA
TCGA-A2-A4RX-01A	3.30778	Tumor	BRCA
TCGA-BH-A0HK-11A	1.43363	Normal	BRCA
TCGA-B6-A0WW-01A	4.4174	Tumor	BRCA
TCGA-A2-A0SV-01A	5.84525	Tumor	BRCA
TCGA-AR-A24U-01A	4.39671	Tumor	BRCA
TCGA-B6-A0X0-01A	4.19476	Tumor	BRCA
TCGA-BH-A0EA-01A	2.50066	Tumor	BRCA
TCGA-LL-A440-01A	2.48621	Tumor	BRCA
TCGA-A1-A0SQ-01A	4.05354	Tumor	BRCA
TCGA-A8-A09N-01A	4.44025	Tumor	BRCA
TCGA-AC-A3QQ-01B	3.13843	Tumor	BRCA
TCGA-E2-A1BC-11A	0.637399	Normal	BRCA
TCGA-BH-A18V-06A	4.61986	Tumor	BRCA
TCGA-BH-A18H-01A	3.68864	Tumor	BRCA
TCGA-E2-A1LH-01A	5.45676	Tumor	BRCA
TCGA-C8-A27A-01A	5.45895	Tumor	BRCA
TCGA-E9-A1R4-01A	4.14182	Tumor	BRCA
TCGA-A2-A3XU-01A	5.88188	Tumor	BRCA
TCGA-HN-A2NL-01A	5.45591	Tumor	BRCA
TCGA-BH-A0BO-01A	1.7582	Tumor	BRCA
TCGA-D8-A1Y0-01A	4.74666	Tumor	BRCA
TCGA-B6-A40B-01A	4.2205	Tumor	BRCA
TCGA-PL-A8LX-01A	2.79164	Tumor	BRCA
TCGA-B6-A1KF-01A	7.51838	Tumor	BRCA
TCGA-AO-A0J7-01A	5.44671	Tumor	BRCA
TCGA-EW-A2FV-01A	4.95078	Tumor	BRCA
TCGA-AR-A252-01A	3.61144	Tumor	BRCA
TCGA-AN-A0XR-01A	4.61781	Tumor	BRCA
TCGA-A2-A0YC-01A	3.75317	Tumor	BRCA
TCGA-A8-A07P-01A	3.82709	Tumor	BRCA
TCGA-BH-A1FR-11B	2.27277	Normal	BRCA
TCGA-E9-A3X8-01A	4.1975	Tumor	BRCA
TCGA-AC-A2B8-01A	3.43761	Tumor	BRCA
TCGA-AO-A0JL-01A	7.0347	Tumor	BRCA
TCGA-BH-A1FB-11A	1.81701	Normal	BRCA
TCGA-D8-A27W-01A	4.667	Tumor	BRCA
TCGA-B6-A0RO-01A	3.31965	Tumor	BRCA
TCGA-BH-A0DE-01A	3.40815	Tumor	BRCA
TCGA-D8-A147-01A	4.58583	Tumor	BRCA
TCGA-BH-A202-01A	5.34304	Tumor	BRCA
TCGA-BH-A18R-01A	5.05892	Tumor	BRCA
TCGA-BH-A0HA-11A	2.08043	Normal	BRCA
TCGA-B6-A0RV-01A	3.5248	Tumor	BRCA
TCGA-D8-A27P-01A	2.97871	Tumor	BRCA
TCGA-BH-A0W7-01A	4.35853	Tumor	BRCA
TCGA-BH-A0E1-11A	1.34288	Normal	BRCA
TCGA-AC-A7VB-01A	5.66096	Tumor	BRCA
TCGA-AN-A046-01A	2.93982	Tumor	BRCA
TCGA-A2-A0SX-01A	4.15146	Tumor	BRCA
TCGA-A8-A06N-01A	3.62683	Tumor	BRCA
TCGA-BH-A8G0-01A	2.46354	Tumor	BRCA
TCGA-BH-A0HP-01A	3.42924	Tumor	BRCA
TCGA-BH-A18U-01A	5.84412	Tumor	BRCA
TCGA-AN-A0AS-01A	3.76761	Tumor	BRCA
TCGA-AO-A0JC-01A	3.38442	Tumor	BRCA
TCGA-BH-A1F2-01A	4.79274	Tumor	BRCA
TCGA-BH-A18M-01A	3.71335	Tumor	BRCA
TCGA-C8-A12L-01A	5.5057	Tumor	BRCA
TCGA-E9-A1R7-01A	5.30223	Tumor	BRCA
TCGA-BH-A1FH-01A	2.09941	Tumor	BRCA
TCGA-AR-A24V-01A	3.15913	Tumor	BRCA
TCGA-AC-A6IX-01A	3.58538	Tumor	BRCA
TCGA-D8-A1JH-01A	2.69032	Tumor	BRCA
TCGA-BH-A1FE-01A	4.11881	Tumor	BRCA
TCGA-A2-A25C-01A	5.18279	Tumor	BRCA
TCGA-B6-A0IQ-01A	5.69776	Tumor	BRCA
TCGA-AO-A0JI-01A	3.38439	Tumor	BRCA
TCGA-AC-A2FB-11A	1.52469	Normal	BRCA
TCGA-B6-A0IA-01A	5.25287	Tumor	BRCA
TCGA-E2-A1L7-01A	5.33289	Tumor	BRCA
TCGA-BH-A18F-01A	5.25426	Tumor	BRCA
TCGA-C8-A1HI-01A	4.6236	Tumor	BRCA
TCGA-A2-A0YD-01A	3.57008	Tumor	BRCA
TCGA-A8-A06U-01A	4.93441	Tumor	BRCA
TCGA-BH-A18S-01A	3.45907	Tumor	BRCA
TCGA-A8-A08S-01A	4.04283	Tumor	BRCA
TCGA-A8-A08C-01A	3.98655	Tumor	BRCA
TCGA-C8-A1HO-01A	4.11559	Tumor	BRCA
TCGA-AO-A0JG-01A	2.41083	Tumor	BRCA
TCGA-E9-A1NF-01A	4.02865	Tumor	BRCA
TCGA-AO-A0J6-01A	4.96941	Tumor	BRCA
TCGA-LL-A5YP-01A	4.5666	Tumor	BRCA
TCGA-BH-A0DI-01A	2.9441	Tumor	BRCA
TCGA-BH-A1FJ-01A	6.24257	Tumor	BRCA
TCGA-UU-A93S-01A	6.68741	Tumor	BRCA
TCGA-A2-A0YE-01A	5.10539	Tumor	BRCA
TCGA-BH-A209-01A	5.87403	Tumor	BRCA
TCGA-OL-A5RX-01A	3.52408	Tumor	BRCA
TCGA-E2-A15D-01A	3.72257	Tumor	BRCA
TCGA-D8-A27H-01A	3.63434	Tumor	BRCA
TCGA-BH-A1F6-01A	5.31583	Tumor	BRCA
TCGA-A1-A0SD-01A	3.06869	Tumor	BRCA
TCGA-A7-A26J-01B	2.52427	Tumor	BRCA
TCGA-D8-A1XC-01A	3.27721	Tumor	BRCA
TCGA-A2-A04R-01A	5.42262	Tumor	BRCA
TCGA-LD-A66U-01A	3.65097	Tumor	BRCA
TCGA-E2-A15O-01A	4.7158	Tumor	BRCA
TCGA-AR-A24T-01A	3.13314	Tumor	BRCA
TCGA-BH-A0HO-01A	3.34717	Tumor	BRCA
TCGA-A7-A6VW-01A	5.64269	Tumor	BRCA
TCGA-E2-A153-11A	1.79533	Normal	BRCA
TCGA-BH-A0HY-01A	4.32513	Tumor	BRCA
TCGA-3C-AALJ-01A	5.21346	Tumor	BRCA
TCGA-BH-AB28-01A	3.8932	Tumor	BRCA
TCGA-A7-A0CG-01A	3.8129	Tumor	BRCA
TCGA-A8-A08H-01A	3.37234	Tumor	BRCA
TCGA-B6-A0WV-01A	4.41516	Tumor	BRCA
TCGA-D8-A1XF-01A	5.80174	Tumor	BRCA
TCGA-BH-A0BQ-01A	3.56647	Tumor	BRCA
TCGA-E9-A1RF-11A	0.864438	Normal	BRCA
TCGA-EW-A1PC-01B	6.34891	Tumor	BRCA
TCGA-A8-A08I-01A	4.74183	Tumor	BRCA
TCGA-B6-A0X4-01A	3.11457	Tumor	BRCA
TCGA-E9-A2JS-01A	5.19808	Tumor	BRCA
TCGA-A8-A096-01A	3.50216	Tumor	BRCA
TCGA-BH-A1F6-11B	1.82917	Normal	BRCA
TCGA-B6-A0WY-01A	3.38389	Tumor	BRCA
TCGA-BH-A18V-11A	1.50732	Normal	BRCA
TCGA-A8-A09E-01A	4.99121	Tumor	BRCA
TCGA-BH-A1ES-06A	3.59755	Tumor	BRCA
TCGA-EW-A1OW-01A	5.95779	Tumor	BRCA
TCGA-D8-A1XD-01A	3.48664	Tumor	BRCA
TCGA-E9-A54X-01A	4.07794	Tumor	BRCA
TCGA-B6-A0RG-01A	4.13104	Tumor	BRCA
TCGA-A8-A097-01A	5.07498	Tumor	BRCA
TCGA-A2-A0CX-01A	5.41226	Tumor	BRCA
TCGA-E9-A5FK-01A	3.28658	Tumor	BRCA
TCGA-BH-A1FG-11B	2.14107	Normal	BRCA
TCGA-C8-A8HQ-01A	5.38522	Tumor	BRCA
TCGA-BH-A0BP-01A	3.15599	Tumor	BRCA
TCGA-B6-A0RL-01A	4.91766	Tumor	BRCA
TCGA-A8-A08F-01A	5.47791	Tumor	BRCA
TCGA-A2-A0CK-01A	4.0687	Tumor	BRCA
TCGA-E9-A1N4-01A	3.44774	Tumor	BRCA
TCGA-D8-A1XZ-01A	4.54725	Tumor	BRCA
TCGA-AR-A1AS-01A	4.99971	Tumor	BRCA
TCGA-BH-A18N-11A	1.27437	Normal	BRCA
TCGA-EW-A424-01A	4.37898	Tumor	BRCA
TCGA-A7-A3RF-01A	2.68095	Tumor	BRCA
TCGA-AR-A24H-01A	6.07662	Tumor	BRCA
TCGA-A8-A06T-01A	4.55839	Tumor	BRCA
TCGA-C8-A1HL-01A	5.81039	Tumor	BRCA
TCGA-D8-A1X8-01A	3.63183	Tumor	BRCA
TCGA-AO-A1KT-01A	4.9095	Tumor	BRCA
TCGA-E2-A15K-11A	1.8036	Normal	BRCA
TCGA-B6-A0RQ-01A	1.95195	Tumor	BRCA
TCGA-AR-A1AQ-01A	5.50378	Tumor	BRCA
TCGA-OL-A5D6-01A	3.14439	Tumor	BRCA
TCGA-A8-A091-01A	3.25832	Tumor	BRCA
TCGA-A7-A4SE-01A	4.47556	Tumor	BRCA
TCGA-AC-A2FE-01A	3.46437	Tumor	BRCA
TCGA-BH-A1F2-11A	1.20828	Normal	BRCA
TCGA-E9-A1ND-11A	2.30919	Normal	BRCA
TCGA-C8-A26Z-01A	4.2556	Tumor	BRCA
TCGA-C8-A12Y-01A	5.07181	Tumor	BRCA
TCGA-A7-A13F-01A	4.76571	Tumor	BRCA
TCGA-BH-A28Q-01A	3.68993	Tumor	BRCA
TCGA-GM-A5PV-01A	2.9637	Tumor	BRCA
TCGA-A7-A4SC-01A	3.19177	Tumor	BRCA
TCGA-A8-A09G-01A	4.3851	Tumor	BRCA
TCGA-A7-A13E-11A	1.374	Normal	BRCA
TCGA-E2-A15H-01A	4.53828	Tumor	BRCA
TCGA-A7-A13E-01B	3.05144	Tumor	BRCA
TCGA-B6-A0IH-01A	2.70199	Tumor	BRCA
TCGA-A2-A1G4-01A	3.18831	Tumor	BRCA
TCGA-A8-A093-01A	3.68491	Tumor	BRCA
TCGA-C8-A12O-01A	4.27934	Tumor	BRCA
TCGA-AO-A1KQ-01A	5.85103	Tumor	BRCA
TCGA-AR-A256-01A	5.44003	Tumor	BRCA
TCGA-OL-A66I-01A	6.30544	Tumor	BRCA
TCGA-C8-A3M7-01A	4.31176	Tumor	BRCA
TCGA-A2-A04W-01A	3.95691	Tumor	BRCA
TCGA-OL-A97C-01A	3.01948	Tumor	BRCA
TCGA-AR-A1AM-01A	3.10732	Tumor	BRCA
TCGA-AR-A2LR-01A	4.10775	Tumor	BRCA
TCGA-EW-A1OZ-01A	4.74775	Tumor	BRCA
TCGA-A1-A0SF-01A	3.52895	Tumor	BRCA
TCGA-A1-A0SJ-01A	4.52102	Tumor	BRCA
TCGA-A7-A13G-11A	0.62167	Normal	BRCA
TCGA-D8-A1JU-01A	1.97587	Tumor	BRCA
TCGA-A8-A07F-01A	4.79908	Tumor	BRCA
TCGA-A7-A6VY-01A	5.16306	Tumor	BRCA
TCGA-BH-A1FU-11A	1.43616	Normal	BRCA
TCGA-BH-A0BZ-11A	1.47164	Normal	BRCA
TCGA-A2-A0CU-01A	3.93011	Tumor	BRCA
TCGA-BH-A18L-11A	1.67186	Normal	BRCA
TCGA-E9-A1NE-01A	4.12248	Tumor	BRCA
TCGA-A7-A0D9-01A	3.11814	Tumor	BRCA
TCGA-C8-A12K-01A	5.44426	Tumor	BRCA
TCGA-A8-A07O-01A	6.14864	Tumor	BRCA
TCGA-C8-A12U-01A	5.90982	Tumor	BRCA
TCGA-C8-A8HP-01A	5.05998	Tumor	BRCA
TCGA-A2-A3XV-01A	3.8895	Tumor	BRCA
TCGA-BH-A0AW-01A	4.9583	Tumor	BRCA
TCGA-AN-A0FF-01A	4.96028	Tumor	BRCA
TCGA-AR-A24M-01A	3.5388	Tumor	BRCA
TCGA-BH-A0DP-11A	1.24775	Normal	BRCA
TCGA-E2-A2P6-01A	5.02603	Tumor	BRCA
TCGA-C8-A130-01A	5.8858	Tumor	BRCA
TCGA-C8-A274-01A	4.90485	Tumor	BRCA
TCGA-E9-A1RD-11A	1.19636	Normal	BRCA
TCGA-D8-A73X-01A	3.88967	Tumor	BRCA
TCGA-AO-A0JA-01A	3.98222	Tumor	BRCA
TCGA-LL-A5YN-01A	4.30953	Tumor	BRCA
TCGA-D8-A1XB-01A	3.5265	Tumor	BRCA
TCGA-LL-A6FP-01A	2.96041	Tumor	BRCA
TCGA-A7-A26E-01B	1.87332	Tumor	BRCA
TCGA-A7-A6VX-01A	4.61452	Tumor	BRCA
TCGA-AC-A6IW-01A	4.9419	Tumor	BRCA
TCGA-BH-A0C3-01A	4.21198	Tumor	BRCA
TCGA-E9-A1NF-11A	1.03994	Normal	BRCA
TCGA-E2-A1L9-01A	4.01737	Tumor	BRCA
TCGA-BH-A1EV-01A	4.64015	Tumor	BRCA
TCGA-A2-A3XX-01A	7.07031	Tumor	BRCA
TCGA-E9-A1NA-01A	4.90002	Tumor	BRCA
TCGA-EW-A1OY-01A	4.68659	Tumor	BRCA
TCGA-BH-A0AU-01A	3.80219	Tumor	BRCA
TCGA-B6-A0WS-01A	3.97795	Tumor	BRCA
TCGA-B6-A0I5-01A	4.03759	Tumor	BRCA
TCGA-E2-A14P-01A	4.44331	Tumor	BRCA
TCGA-GM-A2DF-01A	4.72461	Tumor	BRCA
TCGA-AQ-A04H-01B	4.77125	Tumor	BRCA
TCGA-AC-A6NO-01A	5.27555	Tumor	BRCA
TCGA-BH-A0E9-01B	3.91591	Tumor	BRCA
TCGA-E9-A1N4-11A	2.04879	Normal	BRCA
TCGA-BH-A0B1-01A	4.12997	Tumor	BRCA
TCGA-AR-A0TW-01A	4.21205	Tumor	BRCA
TCGA-AN-A0FX-01A	4.13361	Tumor	BRCA
TCGA-BH-A0BD-01A	5.41162	Tumor	BRCA
TCGA-D8-A1JA-01A	4.01779	Tumor	BRCA
TCGA-S3-AA11-01A	4.11608	Tumor	BRCA
TCGA-AO-A03T-01A	5.14108	Tumor	BRCA
TCGA-AC-A3YI-01A	2.40543	Tumor	BRCA
TCGA-BH-A0B2-01A	3.57211	Tumor	BRCA
TCGA-LL-A7T0-01A	5.1602	Tumor	BRCA
TCGA-BH-A0DH-01A	4.18687	Tumor	BRCA
TCGA-AC-A8OQ-01A	4.82385	Tumor	BRCA
TCGA-C8-A12N-01A	3.11723	Tumor	BRCA
TCGA-AO-A03U-01B	2.06101	Tumor	BRCA
TCGA-C8-A12T-01A	4.46997	Tumor	BRCA
TCGA-AO-A0J2-01A	6.28818	Tumor	BRCA
TCGA-D8-A27R-01A	4.76371	Tumor	BRCA
TCGA-A2-A0EU-01A	3.92228	Tumor	BRCA
TCGA-AO-A12D-01A	4.74082	Tumor	BRCA
TCGA-D8-A1XT-01A	4.62478	Tumor	BRCA
TCGA-A2-A0CW-01A	5.50448	Tumor	BRCA
TCGA-E2-A10F-01A	3.93301	Tumor	BRCA
TCGA-BH-A0E7-01A	3.02628	Tumor	BRCA
TCGA-D8-A1XG-01A	4.12574	Tumor	BRCA
TCGA-BH-A0AY-11A	1.7403	Normal	BRCA
TCGA-E9-A1N8-01A	4.05846	Tumor	BRCA
TCGA-E2-A2P5-01A	5.05925	Tumor	BRCA
TCGA-BH-A18P-11A	0.894238	Normal	BRCA
TCGA-C8-A278-01A	4.73803	Tumor	BRCA
TCGA-A8-A08R-01A	6.09665	Tumor	BRCA
TCGA-E2-A15A-01A	4.77951	Tumor	BRCA
TCGA-BH-A1FE-11B	2.24895	Normal	BRCA
TCGA-BH-A1EO-11A	1.68125	Normal	BRCA
TCGA-D8-A1JT-01A	5.91547	Tumor	BRCA
TCGA-D8-A142-01A	4.86574	Tumor	BRCA
TCGA-A2-A3Y0-01A	5.0659	Tumor	BRCA
TCGA-AQ-A0Y5-01A	3.06625	Tumor	BRCA
TCGA-A8-A07W-01A	5.42918	Tumor	BRCA
TCGA-A1-A0SM-01A	4.19518	Tumor	BRCA
TCGA-AC-A3EH-01A	3.5834	Tumor	BRCA
TCGA-MS-A51U-01A	2.7596	Tumor	BRCA
TCGA-AR-A24K-01A	4.85797	Tumor	BRCA
TCGA-AC-A2BM-01A	4.54176	Tumor	BRCA
TCGA-A2-A3XY-01A	4.46776	Tumor	BRCA
TCGA-E2-A14W-01A	5.50774	Tumor	BRCA
TCGA-BH-A1F8-01A	4.71899	Tumor	BRCA
TCGA-E9-A1RA-01A	3.73329	Tumor	BRCA
TCGA-A8-A0A6-01A	3.91192	Tumor	BRCA
TCGA-AC-A7VC-01A	3.75371	Tumor	BRCA
TCGA-C8-A27B-01A	5.62809	Tumor	BRCA
TCGA-S3-AA15-01A	4.29678	Tumor	BRCA
TCGA-BH-A1ES-01A	4.52747	Tumor	BRCA
TCGA-E2-A1L6-01A	3.63676	Tumor	BRCA
TCGA-BH-A0DT-11A	2.07234	Normal	BRCA
TCGA-E9-A1R0-01A	3.3281	Tumor	BRCA
TCGA-BH-A0B6-01A	2.75663	Tumor	BRCA
TCGA-B6-A0RN-01A	3.09146	Tumor	BRCA
TCGA-A8-A09W-01A	5.6665	Tumor	BRCA
TCGA-EW-A1P3-01A	5.12063	Tumor	BRCA
TCGA-A7-A13F-11A	1.28465	Normal	BRCA
TCGA-A2-A0T6-01A	1.96279	Tumor	BRCA
TCGA-A7-A5ZW-01A	3.54281	Tumor	BRCA
TCGA-BH-A203-01A	4.80788	Tumor	BRCA
TCGA-DS-A7WI-01A	4.91403	Tumor	CESC
TCGA-EX-A449-01A	6.43653	Tumor	CESC
TCGA-VS-A958-01A	4.64802	Tumor	CESC
TCGA-MY-A5BE-01A	6.03153	Tumor	CESC
TCGA-C5-A905-01A	4.82364	Tumor	CESC
TCGA-Q1-A73Q-01A	6.42381	Tumor	CESC
TCGA-BI-A0VR-01A	5.35807	Tumor	CESC
TCGA-EK-A2PK-01A	4.67319	Tumor	CESC
TCGA-FU-A3WB-01A	6.10354	Tumor	CESC
TCGA-MA-AA41-01A	5.57695	Tumor	CESC
TCGA-IR-A3LK-01A	5.60605	Tumor	CESC
TCGA-VS-A952-01A	4.9696	Tumor	CESC
TCGA-C5-A8YT-01A	4.40796	Tumor	CESC
TCGA-EA-A5ZD-01A	5.11814	Tumor	CESC
TCGA-C5-A1MI-01A	6.17509	Tumor	CESC
TCGA-EK-A2RO-01A	5.23756	Tumor	CESC
TCGA-FU-A3YQ-01A	4.57553	Tumor	CESC
TCGA-C5-A7CL-01A	5.78582	Tumor	CESC
TCGA-VS-A9UB-01A	4.5882	Tumor	CESC
TCGA-C5-A1BM-01A	4.54928	Tumor	CESC
TCGA-C5-A2LY-01A	5.47249	Tumor	CESC
TCGA-EA-A50E-01A	5.23717	Tumor	CESC
TCGA-ZJ-AAXU-01A	5.03953	Tumor	CESC
TCGA-HM-A6W2-01A	6.15134	Tumor	CESC
TCGA-C5-A1MQ-01A	4.74849	Tumor	CESC
TCGA-C5-A1BE-01B	5.21817	Tumor	CESC
TCGA-C5-A1MN-01A	4.81189	Tumor	CESC
TCGA-VS-A9U7-01A	4.83849	Tumor	CESC
TCGA-ZJ-AB0I-01A	5.12919	Tumor	CESC
TCGA-LP-A4AX-01A	5.27204	Tumor	CESC
TCGA-JW-A5VH-01A	5.80262	Tumor	CESC
TCGA-C5-A902-01A	5.2538	Tumor	CESC
TCGA-FU-A23L-01A	5.57602	Tumor	CESC
TCGA-FU-A3NI-01A	5.27646	Tumor	CESC
TCGA-VS-A9UT-01A	4.11165	Tumor	CESC
TCGA-C5-A8YR-01A	5.37388	Tumor	CESC
TCGA-VS-A94X-01A	5.25729	Tumor	CESC
TCGA-VS-A8EK-01A	4.9843	Tumor	CESC
TCGA-FU-A3HZ-01A	5.66461	Tumor	CESC
TCGA-ZJ-AAXT-01A	4.98823	Tumor	CESC
TCGA-C5-A2LT-01A	3.9994	Tumor	CESC
TCGA-WL-A834-01A	5.52976	Tumor	CESC
TCGA-FU-A40J-01A	5.3644	Tumor	CESC
TCGA-MU-A5YI-01A	4.91316	Tumor	CESC
TCGA-MA-AA3W-01A	5.03619	Tumor	CESC
TCGA-EK-A2PG-01A	5.38063	Tumor	CESC
TCGA-UC-A7PG-06A	5.61719	Tumor	CESC
TCGA-EA-A5ZE-01A	5.77578	Tumor	CESC
TCGA-4J-AA1J-01A	5.00697	Tumor	CESC
TCGA-C5-A7CH-01A	5.25727	Tumor	CESC
TCGA-C5-A8XH-01A	4.55085	Tumor	CESC
TCGA-JW-A69B-01A	4.93718	Tumor	CESC
TCGA-ZX-AA5X-01A	4.18221	Tumor	CESC
TCGA-VS-A9V0-01A	4.60128	Tumor	CESC
TCGA-EA-A97N-01A	4.93608	Tumor	CESC
TCGA-Q1-A73S-01A	5.8086	Tumor	CESC
TCGA-ZJ-AAXA-01A	5.45244	Tumor	CESC
TCGA-DS-A0VL-01A	5.00147	Tumor	CESC
TCGA-C5-A1BN-01B	5.69142	Tumor	CESC
TCGA-EK-A2IR-01A	5.14655	Tumor	CESC
TCGA-C5-A2M1-01A	5.4385	Tumor	CESC
TCGA-C5-A7CJ-01A	4.69645	Tumor	CESC
TCGA-EA-A1QT-01A	6.04658	Tumor	CESC
TCGA-VS-A957-01A	5.62458	Tumor	CESC
TCGA-JW-A5VK-01A	5.82817	Tumor	CESC
TCGA-EK-A2R7-01A	5.88372	Tumor	CESC
TCGA-EA-A4BA-01A	4.86452	Tumor	CESC
TCGA-EA-A411-01A	5.52049	Tumor	CESC
TCGA-HM-A6W2-06A	5.27463	Tumor	CESC
TCGA-C5-A7UE-01A	5.53013	Tumor	CESC
TCGA-JW-A5VI-01A	5.18834	Tumor	CESC
TCGA-VS-A9UD-01A	6.74499	Tumor	CESC
TCGA-DS-A0VN-01A	4.97211	Tumor	CESC
TCGA-HM-A3JK-01A	4.69846	Tumor	CESC
TCGA-LP-A5U3-01A	4.50239	Tumor	CESC
TCGA-DG-A2KH-01A	5.65814	Tumor	CESC
TCGA-C5-A2LS-01A	6.03557	Tumor	CESC
TCGA-IR-A3LH-01A	4.97004	Tumor	CESC
TCGA-Q1-A5R3-01A	4.72233	Tumor	CESC
TCGA-MA-AA3X-01A	4.67483	Tumor	CESC
TCGA-VS-A954-01A	5.46378	Tumor	CESC
TCGA-EA-A3HS-01A	4.9245	Tumor	CESC
TCGA-EA-A3HR-01A	4.60801	Tumor	CESC
TCGA-ZJ-AB0H-01A	5.61439	Tumor	CESC
TCGA-JX-A3Q0-01A	5.17136	Tumor	CESC
TCGA-DS-A3LQ-01A	4.85831	Tumor	CESC
TCGA-EK-A2R8-01A	5.30307	Tumor	CESC
TCGA-FU-A3TX-01A	5.11204	Tumor	CESC
TCGA-EA-A556-01A	5.00521	Tumor	CESC
TCGA-VS-A9UO-01A	4.95415	Tumor	CESC
TCGA-EX-A3L1-01A	4.33256	Tumor	CESC
TCGA-C5-A7CM-01A	4.77325	Tumor	CESC
TCGA-ZJ-AAXF-01A	4.50157	Tumor	CESC
TCGA-2W-A8YY-01A	5.40483	Tumor	CESC
TCGA-VS-A9UR-01A	4.50513	Tumor	CESC
TCGA-C5-A7X3-01A	4.9186	Tumor	CESC
TCGA-HM-A4S6-01A	4.82219	Tumor	CESC
TCGA-FU-A770-01A	5.15563	Tumor	CESC
TCGA-VS-A9UC-01A	3.90165	Tumor	CESC
TCGA-DS-A1OC-01A	4.86298	Tumor	CESC
TCGA-EX-A69M-01A	5.07648	Tumor	CESC
TCGA-C5-A1MK-01A	4.96854	Tumor	CESC
TCGA-JW-A5VJ-01A	5.2404	Tumor	CESC
TCGA-EX-A1H6-01B	4.79233	Tumor	CESC
TCGA-EA-A3Y4-01A	4.51612	Tumor	CESC
TCGA-JW-A5VL-01A	5.14865	Tumor	CESC
TCGA-EA-A1QS-01A	3.55596	Tumor	CESC
TCGA-EK-A2PM-01A	6.10904	Tumor	CESC
TCGA-JX-A3PZ-01A	4.53657	Tumor	CESC
TCGA-DG-A2KK-01A	5.30548	Tumor	CESC
TCGA-VS-A8QM-01A	4.56624	Tumor	CESC
TCGA-C5-A7CO-01A	5.22919	Tumor	CESC
TCGA-VS-A9UH-01A	4.99089	Tumor	CESC
TCGA-EA-A439-01A	5.7548	Tumor	CESC
TCGA-EK-A3GJ-01A	5.62857	Tumor	CESC
TCGA-EA-A3HQ-01A	5.27431	Tumor	CESC
TCGA-EA-A6QX-01A	5.95214	Tumor	CESC
TCGA-C5-A7UI-01A	5.92177	Tumor	CESC
TCGA-ZJ-AAXD-01A	5.09368	Tumor	CESC
TCGA-LP-A4AV-01A	4.87972	Tumor	CESC
TCGA-VS-A950-01A	5.21912	Tumor	CESC
TCGA-C5-A3HD-01B	5.50441	Tumor	CESC
TCGA-DS-A5RQ-01A	4.95036	Tumor	CESC
TCGA-VS-A9UP-01A	5.63026	Tumor	CESC
TCGA-C5-A7CG-01A	5.27841	Tumor	CESC
TCGA-MY-A5BD-01A	5.6577	Tumor	CESC
TCGA-C5-A1M6-01A	5.53813	Tumor	CESC
TCGA-VS-A8QF-01A	5.20552	Tumor	CESC
TCGA-EK-A2RE-01A	4.48559	Tumor	CESC
TCGA-UC-A7PG-01A	4.83018	Tumor	CESC
TCGA-VS-AA62-01A	4.2374	Tumor	CESC
TCGA-C5-A2M2-01A	5.20439	Tumor	CESC
TCGA-MA-AA3Y-01A	4.50786	Tumor	CESC
TCGA-MY-A913-01A	4.69972	Tumor	CESC
TCGA-C5-A7CK-01A	5.61645	Tumor	CESC
TCGA-UC-A7PI-01A	5.08136	Tumor	CESC
TCGA-C5-A7X5-01A	4.66095	Tumor	CESC
TCGA-DG-A2KJ-01A	4.42299	Tumor	CESC
TCGA-VS-A9V3-01A	5.15236	Tumor	CESC
TCGA-DS-A7WF-01A	5.503	Tumor	CESC
TCGA-C5-A8XK-01A	4.93869	Tumor	CESC
TCGA-EA-A5FO-01A	5.56031	Tumor	CESC
TCGA-VS-A9UZ-01A	5.3904	Tumor	CESC
TCGA-EK-A2IP-01A	4.9638	Tumor	CESC
TCGA-VS-A94W-01A	4.59883	Tumor	CESC
TCGA-DS-A1OB-01A	5.81718	Tumor	CESC
TCGA-EA-A410-01A	5.69503	Tumor	CESC
TCGA-EX-A8YF-01A	5.19257	Tumor	CESC
TCGA-EK-A2H0-01A	5.26534	Tumor	CESC
TCGA-VS-A9UV-01A	6.40085	Tumor	CESC
TCGA-LP-A7HU-01A	5.65513	Tumor	CESC
TCGA-VS-A8EI-01A	4.68012	Tumor	CESC
TCGA-BI-A0VS-01A	4.41801	Tumor	CESC
TCGA-DS-A0VM-01A	6.14731	Tumor	CESC
TCGA-IR-A3LB-01A	5.03255	Tumor	CESC
TCGA-VS-A8EC-01A	5.68285	Tumor	CESC
TCGA-VS-A9V2-01A	5.52605	Tumor	CESC
TCGA-EK-A3GN-01A	5.98864	Tumor	CESC
TCGA-IR-A3LA-01A	5.73205	Tumor	CESC
TCGA-C5-A7X8-01A	4.97717	Tumor	CESC
TCGA-EK-A2RL-01A	5.60928	Tumor	CESC
TCGA-C5-A0TN-01A	4.92773	Tumor	CESC
TCGA-FU-A57G-01A	3.99397	Tumor	CESC
TCGA-EK-A2PI-01A	5.5917	Tumor	CESC
TCGA-Q1-A73P-01A	5.1129	Tumor	CESC
TCGA-C5-A1MP-01A	5.38718	Tumor	CESC
TCGA-VS-A8EL-01A	5.0324	Tumor	CESC
TCGA-C5-A1BQ-01C	4.94533	Tumor	CESC
TCGA-ZJ-AAXI-01A	5.46735	Tumor	CESC
TCGA-FU-A23K-01A	5.54701	Tumor	CESC
TCGA-Q1-A6DT-01A	5.00443	Tumor	CESC
TCGA-EK-A2H1-01A	5.1223	Tumor	CESC
TCGA-C5-A1M5-01A	5.28363	Tumor	CESC
TCGA-EA-A44S-01A	5.70226	Tumor	CESC
TCGA-EA-A78R-01A	6.26494	Tumor	CESC
TCGA-C5-A7XC-01A	4.73087	Tumor	CESC
TCGA-VS-A9V4-01A	4.77358	Tumor	CESC
TCGA-EK-A2RA-01A	5.77976	Tumor	CESC
TCGA-EX-A1H5-01A	6.07339	Tumor	CESC
TCGA-VS-A953-01A	5.23396	Tumor	CESC
TCGA-MA-AA3Z-01A	5.04466	Tumor	CESC
TCGA-VS-A959-01A	5.26303	Tumor	CESC
TCGA-FU-A3EO-01A	5.84693	Tumor	CESC
TCGA-BI-A20A-01A	5.73234	Tumor	CESC
TCGA-DS-A1OD-01A	5.90621	Tumor	CESC
TCGA-C5-A1M9-01A	5.53834	Tumor	CESC
TCGA-MY-A5BF-11A	1.77483	Normal	CESC
TCGA-Q1-A6DW-01A	4.70858	Tumor	CESC
TCGA-C5-A3HF-01A	4.83857	Tumor	CESC
TCGA-VS-A8Q9-01A	5.69651	Tumor	CESC
TCGA-Q1-A5R2-01A	5.31004	Tumor	CESC
TCGA-VS-A8Q8-01A	4.73228	Tumor	CESC
TCGA-C5-A1BJ-01A	5.32467	Tumor	CESC
TCGA-Q1-A6DV-01A	5.70976	Tumor	CESC
TCGA-EK-A3GK-01A	5.60137	Tumor	CESC
TCGA-IR-A3LF-01A	5.4143	Tumor	CESC
TCGA-C5-A1M7-01A	4.92226	Tumor	CESC
TCGA-EK-A2PL-01A	4.67224	Tumor	CESC
TCGA-LP-A4AU-01A	5.12445	Tumor	CESC
TCGA-ZJ-AAXJ-01A	6.13853	Tumor	CESC
TCGA-VS-A94Z-01A	4.88557	Tumor	CESC
TCGA-EK-A2GZ-01A	6.08488	Tumor	CESC
TCGA-JW-A852-01A	5.77894	Tumor	CESC
TCGA-VS-A9V5-01A	5.16881	Tumor	CESC
TCGA-ZJ-AAXB-01A	6.51327	Tumor	CESC
TCGA-EK-A2R9-01A	5.60874	Tumor	CESC
TCGA-C5-A3HE-01A	5.00625	Tumor	CESC
TCGA-ZJ-A8QR-01A	4.91583	Tumor	CESC
TCGA-EK-A2RC-01A	5.23629	Tumor	CESC
TCGA-C5-A1ML-01A	5.33941	Tumor	CESC
TCGA-FU-A5XV-01A	4.608	Tumor	CESC
TCGA-EA-A43B-01A	5.05357	Tumor	CESC
TCGA-MA-AA42-01A	5.56136	Tumor	CESC
TCGA-VS-A9UJ-01A	4.50485	Tumor	CESC
TCGA-VS-A9V1-01A	5.12119	Tumor	CESC
TCGA-JW-AAVH-01A	5.44817	Tumor	CESC
TCGA-VS-A8EJ-01A	5.20191	Tumor	CESC
TCGA-Q1-A73O-01A	4.44841	Tumor	CESC
TCGA-FU-A2QG-01A	4.45103	Tumor	CESC
TCGA-DS-A1O9-01A	5.38973	Tumor	CESC
TCGA-VS-A8QA-01A	5.95765	Tumor	CESC
TCGA-C5-A1MH-01A	4.78119	Tumor	CESC
TCGA-XS-A8TJ-01A	4.88572	Tumor	CESC
TCGA-C5-A1ME-01A	5.19691	Tumor	CESC
TCGA-C5-A2LZ-01A	5.37089	Tumor	CESC
TCGA-HM-A3JJ-11A	1.26814	Normal	CESC
TCGA-GH-A9DA-01A	4.44204	Tumor	CESC
TCGA-VS-A8QH-01A	4.41234	Tumor	CESC
TCGA-VS-A9U6-01A	4.57015	Tumor	CESC
TCGA-C5-A8YQ-01A	4.3682	Tumor	CESC
TCGA-DS-A1OA-01A	4.79671	Tumor	CESC
TCGA-HG-A2PA-01A	5.3552	Tumor	CESC
TCGA-EA-A3QD-01A	5.53229	Tumor	CESC
TCGA-C5-A7UC-01A	4.8384	Tumor	CESC
TCGA-MA-AA43-01A	4.66362	Tumor	CESC
TCGA-Q1-A73R-01A	5.97575	Tumor	CESC
TCGA-PN-A8MA-01A	6.0108	Tumor	CESC
TCGA-C5-A2LV-01A	5.01061	Tumor	CESC
TCGA-VS-A9UQ-01A	4.90029	Tumor	CESC
TCGA-MY-A5BF-01A	5.63969	Tumor	CESC
TCGA-JX-A3Q8-01A	6.16979	Tumor	CESC
TCGA-VS-A9UM-01A	4.89903	Tumor	CESC
TCGA-VS-A8EH-01A	4.23944	Tumor	CESC
TCGA-LP-A4AW-01A	4.68002	Tumor	CESC
TCGA-C5-A1MJ-01A	5.57053	Tumor	CESC
TCGA-UC-A7PD-01A	4.78338	Tumor	CESC
TCGA-EK-A2RK-01A	4.92747	Tumor	CESC
TCGA-Q1-A5R1-01A	5.0802	Tumor	CESC
TCGA-VS-A9U5-01A	5.27619	Tumor	CESC
TCGA-EA-A3QE-01A	4.25877	Tumor	CESC
TCGA-EK-A3GM-01A	4.81222	Tumor	CESC
TCGA-EA-A3HT-01A	5.10587	Tumor	CESC
TCGA-IR-A3L7-01A	5.07836	Tumor	CESC
TCGA-C5-A2LX-01A	5.74609	Tumor	CESC
TCGA-MU-A51Y-01A	4.71289	Tumor	CESC
TCGA-JX-A5QV-01A	5.38255	Tumor	CESC
TCGA-FU-A3HY-01A	5.29166	Tumor	CESC
TCGA-MU-A8JM-01A	4.38587	Tumor	CESC
TCGA-RA-A741-01A	4.51596	Tumor	CESC
TCGA-C5-A1BF-01B	5.0185	Tumor	CESC
TCGA-C5-A3HL-01A	4.95057	Tumor	CESC
TCGA-EK-A2RN-01A	4.2899	Tumor	CESC
TCGA-C5-A901-01A	4.23021	Tumor	CESC
TCGA-VS-A9UI-01A	4.54981	Tumor	CESC
TCGA-VS-A9UY-01A	4.65093	Tumor	CESC
TCGA-C5-A1MF-01A	5.81212	Tumor	CESC
TCGA-VS-A9UL-01A	6.14651	Tumor	CESC
TCGA-ZJ-AAXN-01A	4.52772	Tumor	CESC
TCGA-ZJ-A8QQ-01A	4.90202	Tumor	CESC
TCGA-C5-A8XI-01A	5.5253	Tumor	CESC
TCGA-C5-A8XJ-01A	4.96377	Tumor	CESC
TCGA-EA-A5ZF-01A	6.0094	Tumor	CESC
TCGA-IR-A3LC-01A	5.55005	Tumor	CESC
[truncated: 9,058 more rows]
