# Supplementary material for: Pan-cancer analysis of UBE2T with a focus on prognostic and immunological roles in lung adenocarcinoma
Source: Respir Res. 2022 Nov 10;23:306. doi: 10.1186/s12931-022-02226-z (PMC9650835; doi:10.1186/s12931-022-02226-z)
Supplement: Supplementary file 7 — Additional file 7. Detailed methods for the construction of risk signature with UrCCGs, discovery and validation of the subtypes by the UBE2T-related cell cycle genes, and investigation of different tumor-associated cellular and molecular states and immunotherapy sensitivity among the four UrCCG subtypes. [file 12931_2022_2226_MOESM7_ESM.zip › Additional file 2.xlsx]

## Sheet: GTEx
id	organ	UBE2T	Type
GTEX-RWSA-1726-SM-47JX7	adrenal_gland	0.650778	Normal
GTEX-12WSD-2126-SM-5LZWK	adrenal_gland	1.73549	Normal
GTEX-132QS-0126-SM-5IFH9	adrenal_gland	4.27579	Normal
GTEX-XMK1-0226-SM-4B65D	adrenal_gland	2.38956	Normal
GTEX-1399S-0426-SM-5IFG5	adrenal_gland	1.852	Normal
GTEX-1211K-0126-SM-59HJE	adrenal_gland	2.40601	Normal
GTEX-1399U-0226-SM-5P9J2	adrenal_gland	1.99997	Normal
GTEX-13O1R-2326-SM-5IJF9	adrenal_gland	1.07038	Normal
GTEX-SUCS-0526-SM-4DM56	adrenal_gland	3.09763	Normal
GTEX-14DAQ-1826-SM-5S2VV	adrenal_gland	2.03212	Normal
GTEX-145LT-0126-SM-5S2QJ	adrenal_gland	2.35333	Normal
GTEX-Y5V5-1326-SM-4V6G9	adrenal_gland	1.90692	Normal
GTEX-ZYWO-0126-SM-5GZWQ	adrenal_gland	2.49567	Normal
GTEX-13PL7-1026-SM-5MR5C	adrenal_gland	1.52607	Normal
GTEX-WHPG-1526-SM-4M1ZK	adrenal_gland	2.28686	Normal
GTEX-12696-0626-SM-5EGGD	adrenal_gland	2.3363	Normal
GTEX-11EMC-0526-SM-5EGJN	adrenal_gland	2.42227	Normal
GTEX-11GSP-0326-SM-5A5KW	adrenal_gland	1.24487	Normal
GTEX-OOBK-3125-SM-3LK5R	adrenal_gland	3.12097	Normal
GTEX-13N11-0826-SM-5IJFP	adrenal_gland	1.66451	Normal
GTEX-132AR-1726-SM-5EGHQ	adrenal_gland	2.30454	Normal
GTEX-ZZPU-1226-SM-5N9CK	adrenal_gland	1.66903	Normal
GTEX-13O3O-1626-SM-5KM1O	adrenal_gland	0.298665	Normal
GTEX-ZVT2-0826-SM-5GIEO	adrenal_gland	2.02857	Normal
GTEX-NFK9-1726-SM-3TW8P	adrenal_gland	1.53104	Normal
GTEX-1399R-0326-SM-5KM1X	adrenal_gland	1.60879	Normal
GTEX-146FR-1526-SM-5SIB8	adrenal_gland	1.83187	Normal
GTEX-ZYVF-1626-SM-5N9EH	adrenal_gland	1.3505	Normal
GTEX-12WSL-0326-SM-5CVMK	adrenal_gland	2.4005	Normal
GTEX-ZVP2-0126-SM-5NQ7D	adrenal_gland	1.94111	Normal
GTEX-ZYFG-0926-SM-5BC5U	adrenal_gland	1.86395	Normal
GTEX-O5YV-1126-SM-3LK73	adrenal_gland	2.97635	Normal
GTEX-14753-1726-SM-5NQ9X	adrenal_gland	0.815589	Normal
GTEX-VJYA-0526-SM-4KL1R	adrenal_gland	1.76551	Normal
GTEX-14BMU-0126-SM-5S2Q9	adrenal_gland	2.14078	Normal
GTEX-Q2AH-0126-SM-48U2B	adrenal_gland	2.2203	Normal
GTEX-U3ZM-0226-SM-4DXTA	adrenal_gland	2.16031	Normal
GTEX-11EQ9-0126-SM-5986I	adrenal_gland	1.81966	Normal
GTEX-S341-0126-SM-4AD64	adrenal_gland	1.88359	Normal
GTEX-11I78-1826-SM-5A5M4	adrenal_gland	2.24187	Normal
GTEX-11P7K-0126-SM-5986E	adrenal_gland	1.37293	Normal
GTEX-S4Q7-0226-SM-4AD5O	adrenal_gland	2.07037	Normal
GTEX-13FTW-0126-SM-5IJED	adrenal_gland	1.98551	Normal
GTEX-131XG-1326-SM-5DUX4	adrenal_gland	1.76975	Normal
GTEX-13OVI-1226-SM-5J2ME	adrenal_gland	1.0566	Normal
GTEX-111CU-0126-SM-5GZWZ	adrenal_gland	1.74846	Normal
GTEX-ZLWG-0126-SM-4WWC5	adrenal_gland	1.81966	Normal
GTEX-12WSJ-0126-SM-5GCOM	adrenal_gland	1.77817	Normal
GTEX-QLQW-0226-SM-447BJ	adrenal_gland	2.48539	Normal
GTEX-V1D1-0226-SM-4JBHG	adrenal_gland	1.70046	Normal
GTEX-11DXY-1626-SM-5H12L	adrenal_gland	0.863959	Normal
GTEX-YB5E-0226-SM-5IFHI	adrenal_gland	1.87579	Normal
GTEX-11DXZ-0226-SM-5EGGZ	adrenal_gland	1.55087	Normal
GTEX-14A5I-2126-SM-5NQA8	adrenal_gland	1.55582	Normal
GTEX-148VJ-1626-SM-5QGPH	adrenal_gland	1.275	Normal
GTEX-XYKS-0926-SM-4BRVG	adrenal_gland	3.64037	Normal
GTEX-13FH7-0226-SM-5IFGG	adrenal_gland	1.9298	Normal
GTEX-PWCY-0226-SM-48TD8	adrenal_gland	2.35897	Normal
GTEX-Q734-0126-SM-48U1E	adrenal_gland	1.87187	Normal
GTEX-YF7O-0126-SM-5IFIR	adrenal_gland	2.06694	Normal
GTEX-QMRM-0126-SM-4R1K9	adrenal_gland	2.19217	Normal
GTEX-XUZC-0226-SM-4BOO7	adrenal_gland	2.29864	Normal
GTEX-S32W-0126-SM-4AD61	adrenal_gland	2.342	Normal
GTEX-ZDTT-0126-SM-4WKHA	adrenal_gland	1.97819	Normal
GTEX-R55C-0226-SM-48FEO	adrenal_gland	2.06694	Normal
GTEX-11NSD-0226-SM-5A5LR	adrenal_gland	1.72682	Normal
GTEX-R55G-0126-SM-48FDS	adrenal_gland	2.0531	Normal
GTEX-13O21-0126-SM-5IJE8	adrenal_gland	2.26907	Normal
GTEX-QDVN-0426-SM-48TZ6	adrenal_gland	1.87579	Normal
GTEX-13OW7-2726-SM-5L3HN	adrenal_gland	0.74845	Normal
GTEX-XV7Q-0226-SM-4BRVL	adrenal_gland	2.32196	Normal
GTEX-X4EO-1726-SM-4QARN	adrenal_gland	1.01436	Normal
GTEX-Y9LG-0126-SM-5Q59W	adrenal_gland	2.4725	Normal
GTEX-PLZ5-0326-SM-3P614	adrenal_gland	2.9982	Normal
GTEX-13PVR-0226-SM-5RQJI	adrenal_gland	1.84802	Normal
GTEX-13D11-0426-SM-5LZYA	adrenal_gland	2.25704	Normal
GTEX-ZLV1-0226-SM-4WWC1	adrenal_gland	2.02148	Normal
GTEX-WQUQ-0126-SM-4OOSS	adrenal_gland	2.08067	Normal
GTEX-QLQ7-0126-SM-4R1JW	adrenal_gland	2.59454	Normal
GTEX-YFCO-0126-SM-4W1YT	adrenal_gland	1.81966	Normal
GTEX-WFG8-0126-SM-4LVMH	adrenal_gland	1.32191	Normal
GTEX-ZA64-0226-SM-5HL9C	adrenal_gland	1.852	Normal
GTEX-OHPL-1326-SM-3MJGG	adrenal_gland	2.22651	Normal
GTEX-PLZ6-0226-SM-3P61I	adrenal_gland	2.27502	Normal
GTEX-OXRK-0126-SM-3NB1E	adrenal_gland	3.21564	Normal
GTEX-11TT1-0126-SM-5LUAA	adrenal_gland	2.26907	Normal
GTEX-131XF-0126-SM-5DUVF	adrenal_gland	1.60879	Normal
GTEX-X4LF-0126-SM-4QAS7	adrenal_gland	3.03563	Normal
GTEX-111YS-0126-SM-5987T	adrenal_gland	1.6781	Normal
GTEX-14H4A-0226-SM-5SI6Q	adrenal_gland	1.18271	Normal
GTEX-Q2AI-0226-SM-48U1D	adrenal_gland	2.2141	Normal
GTEX-WYVS-0226-SM-4ONDK	adrenal_gland	1.58015	Normal
GTEX-ZLFU-0826-SM-4WWBP	adrenal_gland	2.41682	Normal
GTEX-145MN-0226-SM-5QGPY	adrenal_gland	2.45939	Normal
GTEX-OIZH-1326-SM-3NB1H	adrenal_gland	2.01078	Normal
GTEX-12WSN-0926-SM-5GCN1	adrenal_gland	1.37293	Normal
GTEX-13W3W-1326-SM-5LU4T	adrenal_gland	3.24334	Normal
GTEX-RUSQ-0226-SM-47JWT	adrenal_gland	3.06174	Normal
GTEX-QEG5-1826-SM-4R1JP	adrenal_gland	1.62761	Normal
GTEX-WFG8-0126-SM-5CHTB	adrenal_gland	0	Normal
GTEX-Y114-0526-SM-4TT8V	adrenal_gland	1.15703	Normal
GTEX-Y5V6-1926-SM-5IFIL	adrenal_gland	2.29275	Normal
GTEX-TKQ2-0226-SM-4DM6V	adrenal_gland	2.22958	Normal
GTEX-OHPK-1326-SM-3MJGN	adrenal_gland	2.0531	Normal
GTEX-13111-0326-SM-5DUXF	adrenal_gland	2.1144	Normal
GTEX-REY6-1726-SM-48FDL	adrenal_gland	1.36178	Normal
GTEX-13O61-0126-SM-5KM4P	adrenal_gland	1.38408	Normal
GTEX-VUSG-1526-SM-4KKZH	adrenal_gland	2.19217	Normal
GTEX-ZF2S-0126-SM-4WKFO	adrenal_gland	2.00357	Normal
GTEX-V955-0126-SM-4JBH5	adrenal_gland	2.72469	Normal
GTEX-XQ3S-1726-SM-4BOOD	adrenal_gland	1.38958	Normal
GTEX-12WSG-0726-SM-5EGIG	adrenal_gland	2.37574	Normal
GTEX-1122O-0326-SM-5H124	adrenal_gland	2.10433	Normal
GTEX-T6MO-0126-SM-4DM6X	adrenal_gland	1.91456	Normal
GTEX-R53T-0226-SM-48FEH	adrenal_gland	2.68928	Normal
GTEX-P4QS-1326-SM-3NMCD	adrenal_gland	2.38406	Normal
GTEX-QCQG-0126-SM-48U27	adrenal_gland	2.44893	Normal
GTEX-O5YT-1326-SM-3MJGR	adrenal_gland	3.36459	Normal
GTEX-Y3IK-0226-SM-51MRJ	adrenal_gland	2.56314	Normal
GTEX-11DXX-0126-SM-5EGH7	adrenal_gland	2.4725	Normal
GTEX-12WSK-0326-SM-5GCOJ	adrenal_gland	1.75275	Normal
GTEX-WY7C-0326-SM-4OND5	adrenal_gland	2.4725	Normal
GTEX-U4B1-0126-SM-4DXSN	adrenal_gland	1.62761	Normal
GTEX-11XUK-0126-SM-5CVLK	adrenal_gland	1.83187	Normal
GTEX-139YR-0126-SM-5IJEY	adrenal_gland	2.22344	Normal
GTEX-U3ZN-0826-SM-4DXSZ	adrenal_gland	1.94488	Normal
GTEX-QXCU-1326-SM-48FE2	adrenal_gland	0.378503	Normal
GTEX-147F4-2526-SM-5NQBB	adrenal_gland	0.704867	Normal
GTEX-XMD2-0006-SM-4WWEG	blood	1.07038	Normal
GTEX-14BIN-0005-SM-5N9FE	blood	1.89915	Normal
GTEX-POYW-0006-SM-2XCF4	blood	3.15058	Normal
GTEX-14DAR-0006-SM-5N9GC	blood	0.584968	Normal
GTEX-11WQC-0006-SM-5LZVP	blood	1.2265	Normal
GTEX-12ZZW-0005-SM-5O9BY	blood	0.74845	Normal
GTEX-1399R-0006-SM-5N9FR	blood	0.978174	Normal
GTEX-WEY5-0001-SM-3P61Z	blood	5.44624	Normal
GTEX-WFON-0001-SM-3P61W	blood	5.09636	Normal
GTEX-T6MO-0003-SM-3NMAG	blood	5.39438	Normal
GTEX-11OC5-0006-SM-5N9FA	blood	1.03564	Normal
GTEX-ZVZP-0004-SM-51MS8	blood	6.07622	Normal
GTEX-WHSB-0002-SM-4M1ZR	blood	4.69821	Normal
GTEX-XXEK-0005-SM-4BRWJ	blood	0.978174	Normal
GTEX-OHPN-0005-SM-2YUML	blood	2.54348	Normal
GTEX-RU72-0006-SM-2TF65	blood	1.18271	Normal
GTEX-QCQG-0006-SM-5SI8M	blood	0.26304	Normal
GTEX-R55G-0006-SM-2TC6O	blood	0.189038	Normal
GTEX-Q2AH-0005-SM-5SI7G	blood	0.226513	Normal
GTEX-TMMY-0005-SM-33HBN	blood	1.41683	Normal
GTEX-13CF2-0006-SM-5O99L	blood	1.24487	Normal
GTEX-OOBJ-0006-SM-2I3F4	blood	0.871834	Normal
GTEX-11WQK-0005-SM-5O9AV	blood	2.12102	Normal
GTEX-QVUS-0006-SM-3GAE8	blood	0.963466	Normal
GTEX-XLM4-0004-SM-4AT5I	blood	5.37574	Normal
GTEX-117XS-0005-SM-5PNU6	blood	1.18905	Normal
GTEX-WYBS-0005-SM-4ONDR	blood	2.88943	Normal
GTEX-ZUA1-0002-SM-4YCF7	blood	5.73443	Normal
GTEX-14E6C-0005-SM-5O98N	blood	1.13748	Normal
GTEX-Y5LM-0005-SM-4V6EJ	blood	0.731174	Normal
GTEX-13CZV-0006-SM-5P9IN	blood	0.084067	Normal
GTEX-11P82-0006-SM-5N9FY	blood	0.99279	Normal
GTEX-13W3W-0005-SM-5SI9Y	blood	0.575314	Normal
GTEX-Y5V6-0003-SM-4V6FX	blood	5.05095	Normal
GTEX-WYVS-0006-SM-3NMA7	blood	2.11771	Normal
GTEX-XV7Q-0005-SM-4BRWI	blood	2.87776	Normal
GTEX-OIZI-0005-SM-2XCED	blood	2.85196	Normal
GTEX-U3ZH-0002-SM-3NMDD	blood	5.51976	Normal
GTEX-WCDI-0002-SM-3P61U	blood	5.05706	Normal
GTEX-X638-0005-SM-47JX6	blood	0.863959	Normal
GTEX-T5JW-0005-SM-3GADE	blood	0.475073	Normal
GTEX-12WSA-0005-SM-5O9BM	blood	0.443614	Normal
GTEX-R45C-0006-SM-3GAD6	blood	1.66451	Normal
GTEX-WYVS-0004-SM-4ONDT	blood	5.58073	Normal
GTEX-X585-0002-SM-46MVA	blood	5.54226	Normal
GTEX-WQUQ-0006-SM-3MJF4	blood	0.903017	Normal
GTEX-SJXC-0005-SM-2XCE7	blood	0.76554	Normal
GTEX-R55D-0006-SM-3GIJS	blood	2.81147	Normal
GTEX-YB5E-0005-SM-4VDSO	blood	1.50078	Normal
GTEX-WVLH-0006-SM-3MJF7	blood	1.257	Normal
GTEX-UPIC-0002-SM-3NMDC	blood	5.83645	Normal
GTEX-P44G-0006-SM-2TC6A	blood	1.57529	Normal
GTEX-1314G-0005-SM-5NQ9O	blood	1.04965	Normal
GTEX-11UD2-0005-SM-5NQ9B	blood	1.41146	Normal
GTEX-OXRL-0005-SM-3LK6A	blood	0.201631	Normal
GTEX-14E7W-0006-SM-5N9GG	blood	1.275	Normal
GTEX-147F4-0006-SM-5O99T	blood	1.21411	Normal
GTEX-ZTPG-0006-SM-4YCFG	blood	2.58253	Normal
GTEX-XGQ4-0005-SM-4AT5U	blood	0.356135	Normal
GTEX-ZT9X-0004-SM-4YCDT	blood	5.56928	Normal
GTEX-11EQ9-0006-SM-5LUB6	blood	0.678058	Normal
GTEX-ZV68-0006-SM-4YCEJ	blood	1.02146	Normal
GTEX-12WSD-0005-SM-5N9FZ	blood	1.62295	Normal
GTEX-1212Z-0006-SM-5NQ8M	blood	1.275	Normal
GTEX-VJYA-0005-SM-3P5ZD	blood	0.400527	Normal
GTEX-PLZ5-0006-SM-5S2W5	blood	2.40869	Normal
GTEX-1399S-0006-SM-5NQ7U	blood	1.15703	Normal
GTEX-YF7O-0005-SM-4W1ZU	blood	0.475073	Normal
GTEX-131XG-0006-SM-5O9CE	blood	0.38957	Normal
GTEX-13OVG-0005-SM-5P9HA	blood	0.0565848	Normal
GTEX-PW2O-0006-SM-2I3DV	blood	0.555816	Normal
GTEX-PLZ4-0006-SM-2S1NY	blood	1.99997	Normal
GTEX-PSDG-0005-SM-3GADC	blood	0.99279	Normal
GTEX-XLM4-0005-SM-4AT4P	blood	3.08404	Normal
GTEX-14BIL-0006-SM-5N9F2	blood	0.650778	Normal
GTEX-11OF3-0006-SM-5O9CM	blood	0.871834	Normal
GTEX-11DYG-0006-SM-5NQB2	blood	0.584968	Normal
GTEX-11PRG-0005-SM-5NQ6X	blood	0.713697	Normal
GTEX-T5JW-0003-SM-3NMAD	blood	5.13132	Normal
GTEX-14E6D-0005-SM-5N9D7	blood	1.71372	Normal
GTEX-TMZS-0006-SM-3DB8G	blood	0.790754	Normal
GTEX-ZF29-0006-SM-4WKGQ	blood	0.084067	Normal
GTEX-RWS6-0005-SM-2XCAN	blood	0.0703873	Normal
GTEX-XBED-0006-SM-47JXO	blood	0.545956	Normal
GTEX-WFG7-0001-SM-3P61S	blood	6.04332	Normal
GTEX-ZQG8-0001-SM-4YCDH	blood	4.68255	Normal
GTEX-11TT1-0004-SM-5S2NT	blood	5.57408	Normal
GTEX-WFJO-0002-SM-3P61X	blood	4.82371	Normal
GTEX-ZF3C-0005-SM-4WWAR	blood	1.59457	Normal
GTEX-WOFM-0005-SM-3MJF3	blood	0.650778	Normal
GTEX-N7MT-0007-SM-3GACQ	blood	3.6679	Normal
GTEX-14BMV-0005-SM-5NQ6Y	blood	2.26907	Normal
GTEX-TMZS-0001-SM-3P61Q	blood	5.66048	Normal
GTEX-117YW-0005-SM-5NQ8Z	blood	1.13095	Normal
GTEX-13CZU-0005-SM-5LU8K	blood	0.799068	Normal
GTEX-14B4R-0006-SM-5O9A7	blood	0.111034	Normal
GTEX-S341-0006-SM-3NM8D	blood	0.189038	Normal
GTEX-S4Q7-0006-SM-3K2AT	blood	0.731174	Normal
GTEX-TKQ2-0004-SM-3NMAC	blood	5.37017	Normal
GTEX-NL3G-0007-SM-4SOIF	blood	1.49568	Normal
GTEX-W5WG-0002-SM-3NMDN	blood	6.11396	Normal
GTEX-PWCY-0005-SM-2I3E2	blood	0.176318	Normal
GTEX-ZTPG-0002-SM-4YCEI	blood	5.45914	Normal
GTEX-SNOS-0006-SM-32PLH	blood	0.505893	Normal
GTEX-YEC3-0002-SM-4W1YI	blood	5.56194	Normal
GTEX-YB5E-0001-SM-4VDSV	blood	5.15746	Normal
GTEX-Q2AI-0006-SM-2I3FG	blood	0.238793	Normal
GTEX-X4XY-0006-SM-46MV2	blood	1.04965	Normal
GTEX-XPVG-0006-SM-4B65Z	blood	0.948623	Normal
GTEX-S7PM-0006-SM-3NM8C	blood	0.918387	Normal
GTEX-139TT-0006-SM-5O9CG	blood	0.704867	Normal
GTEX-WHWD-0003-SM-4M1ZS	blood	5.87998	Normal
GTEX-X88G-0006-SM-47JX5	blood	1.82785	Normal
GTEX-ZDTT-0006-SM-4WKFP	blood	0.321936	Normal
GTEX-XK95-0005-SM-4AT4S	blood	0.641556	Normal
GTEX-13OW6-0005-SM-5NQ9Z	blood	1.65993	Normal
GTEX-XAJ8-0006-SM-46MVM	blood	0.432948	Normal
GTEX-S95S-0002-SM-3NM8K	blood	5.44263	Normal
GTEX-PVOW-0006-SM-3NMB8	blood	0.565594	Normal
GTEX-XMD1-0006-SM-4AT4Q	blood	0.545956	Normal
GTEX-Y5V5-0006-SM-4V6FE	blood	0.757041	Normal
GTEX-ZVZP-0006-SM-51MSW	blood	0.0565848	Normal
GTEX-O5YW-0006-SM-3LK6E	blood	0.321936	Normal
GTEX-11EMC-0006-SM-5O9DN	blood	0.659921	Normal
GTEX-V1D1-0003-SM-3NMDP	blood	5.11228	Normal
GTEX-U4B1-0006-SM-3DB8E	blood	0.526084	Normal
GTEX-12BJ1-0003-SM-5SI6V	blood	5.7517	Normal
GTEX-ZF29-0002-SM-4WKF2	blood	4.91266	Normal
GTEX-132NY-0005-SM-5O9AC	blood	0.604087	Normal
GTEX-13CF3-0006-SM-5N9ED	blood	0.201631	Normal
GTEX-11ZTS-0005-SM-5NQ8A	blood	1.14405	Normal
GTEX-S4Q7-0003-SM-3NM8M	blood	4.71091	Normal
GTEX-Y5V5-0001-SM-4V6FZ	blood	5.43061	Normal
GTEX-ZP4G-0006-SM-4WWE6	blood	0.62293	Normal
GTEX-XYKS-0002-SM-4BRWN	blood	5.55978	Normal
GTEX-ZF3C-0001-SM-4WWAW	blood	5.44859	Normal
GTEX-12126-0006-SM-5O9B8	blood	1.63228	Normal
GTEX-W5WG-0006-SM-3GIJT	blood	0.887511	Normal
GTEX-UPJH-0001-SM-3NMDE	blood	5.68627	Normal
GTEX-11TUW-0006-SM-5LZW2	blood	1.41146	Normal
GTEX-11GSO-0005-SM-5O9CA	blood	1.13748	Normal
GTEX-SNOS-0003-SM-3NMAO	blood	4.96529	Normal
GTEX-12WSE-0005-SM-5NQAE	blood	1.60879	Normal
GTEX-OOBK-0005-SM-2YUMG	blood	0.807361	Normal
GTEX-OIZH-0005-SM-2HMJN	blood	0.422222	Normal
GTEX-12WSM-0005-SM-5NQB3	blood	0.400527	Normal
GTEX-YBZK-0005-SM-59HKG	blood	0.722454	Normal
GTEX-ZLWG-0004-SM-4WWD5	blood	5.74709	Normal
GTEX-ZPIC-0002-SM-4WWEC	blood	5.39575	Normal
GTEX-131YS-0005-SM-5NQAS	blood	0.650778	Normal
GTEX-Y3IK-0001-SM-4WWE1	blood	4.99686	Normal
GTEX-131XH-0006-SM-5O98V	blood	0.344836	Normal
GTEX-13113-0006-SM-5NQ7X	blood	0.150557	Normal
GTEX-14BIM-0006-SM-5O9AA	blood	0.687044	Normal
GTEX-WHSB-0005-SM-3LK7C	blood	0.226513	Normal
GTEX-X88G-0004-SM-47JZ6	blood	5.25017	Normal
GTEX-N7MS-0007-SM-26GMV	blood	0.545956	Normal
GTEX-WHSE-0006-SM-3NMBW	blood	1.25095	Normal
GTEX-11GSP-0006-SM-5N9EL	blood	1.275	Normal
GTEX-WOFL-0006-SM-3TW8K	blood	1.275	Normal
GTEX-X585-0005-SM-46MV3	blood	1.65993	Normal
GTEX-T5JC-0005-SM-4DM7B	blood	1.15058	Normal
GTEX-PLZ4-0006-SM-5SI8L	blood	2.24795	Normal
GTEX-ZG7Y-0006-SM-4WWEA	blood	0.111034	Normal
GTEX-ZG7Y-0003-SM-4WWEJ	blood	5.37193	Normal
GTEX-YB5K-0003-SM-4VDSN	blood	5.43393	Normal
GTEX-QVJO-0006-SM-2S1RC	blood	1.17634	Normal
GTEX-12WSC-0005-SM-5MR3H	blood	1.58975	Normal
GTEX-QLQW-0005-SM-2S1RA	blood	0.678058	Normal
GTEX-YECK-0005-SM-4W217	blood	1.45944	Normal
GTEX-OXRP-0006-SM-2I3FN	blood	1.31036	Normal
GTEX-ZV7C-0003-SM-4YCF6	blood	4.64844	Normal
GTEX-S32W-0004-SM-2XCE9	blood	4.89913	Normal
GTEX-131XE-0006-SM-5P9F9	blood	0.74845	Normal
GTEX-TKQ1-0003-SM-3NMAE	blood	5.62177	Normal
GTEX-13VXT-0005-SM-5N9F3	blood	0.782421	Normal
GTEX-XUZC-0005-SM-4BOQ8	blood	0.516027	Normal
GTEX-NL3H-0006-SM-2I3FW	blood	1.2869	Normal
GTEX-X15G-0005-SM-3NMDA	blood	0.367373	Normal
GTEX-S7SE-0005-SM-2XCEA	blood	1.72249	Normal
GTEX-148VJ-0006-SM-5NQB1	blood	0.956073	Normal
GTEX-1269C-0003-SM-5S2PB	blood	5.92954	Normal
GTEX-NPJ8-0007-SM-26GMW	blood	1.21411	Normal
GTEX-WRHU-0006-SM-3MJF6	blood	2.40326	Normal
GTEX-SIU7-0001-SM-3NMAW	blood	5.30308	Normal
GTEX-SSA3-0002-SM-3P61R	blood	5.02322	Normal
GTEX-ZQUD-0005-SM-4YCE5	blood	0.333419	Normal
GTEX-QXCU-0006-SM-2TC5K	blood	1.31036	Normal
GTEX-WXYG-0004-SM-4MVOS	blood	5.78478	Normal
GTEX-PLZ6-0006-SM-33HBZ	blood	0.042644	Normal
GTEX-ZVT2-0001-SM-57WCK	blood	5.57261	Normal
GTEX-RUSQ-0003-SM-2XCEB	blood	4.20863	Normal
GTEX-WZTO-0006-SM-3NM9T	blood	1.14405	Normal
GTEX-WZTO-0001-SM-4PQZY	blood	5.45611	Normal
GTEX-11EMC-0002-SM-5Q5DO	blood	5.71618	Normal
GTEX-RTLS-0006-SM-2TF58	blood	1.26306	Normal
GTEX-13FTW-0005-SM-5LZVZ	blood	0.545956	Normal
GTEX-U412-0006-SM-3DB8J	blood	0.464679	Normal
GTEX-Y5V6-0005-SM-4V6FD	blood	0.286878	Normal
GTEX-ZLV1-0005-SM-4WWAP	blood	0.545956	Normal
GTEX-XMK1-0005-SM-4B665	blood	0.687044	Normal
GTEX-12WSI-0005-SM-5O99K	blood	1.2869	Normal
GTEX-Y8E5-0006-SM-47JWQ	blood	0.432948	Normal
GTEX-PWN1-0006-SM-2S1NG	blood	1.10434	Normal
GTEX-TML8-0001-SM-3NMAF	blood	5.73286	Normal
GTEX-R55F-0005-SM-2TF4W	blood	0	Normal
GTEX-139T6-0006-SM-5LU92	blood	0.137501	Normal
GTEX-ZVZQ-0006-SM-51MR8	blood	1.546	Normal
GTEX-WFON-0005-SM-3NMC9	blood	0.286878	Normal
GTEX-12WSN-0006-SM-5NQAP	blood	0.516027	Normal
GTEX-11NSD-0005-SM-5LZZ5	blood	0	Normal
GTEX-WWYW-0005-SM-3NB3K	blood	1.257	Normal
GTEX-X638-0003-SM-47JZ1	blood	4.86444	Normal
GTEX-12WSK-0006-SM-5NQA1	blood	0.485434	Normal
GTEX-13S7M-0005-SM-5NQ76	blood	2.52106	Normal
GTEX-WWTW-0002-SM-4MVNH	blood	5.71343	Normal
GTEX-WY7C-0006-SM-3NB3L	blood	0.310339	Normal
GTEX-X5EB-0004-SM-46MWA	blood	5.2566	Normal
GTEX-Y5LM-0003-SM-4V6G1	blood	5.03165	Normal
GTEX-WEY5-0006-SM-3GIKG	blood	0.21412	Normal
GTEX-X4XX-0005-SM-3NMCS	blood	1.18271	Normal
GTEX-ZDTS-0006-SM-4WAYZ	blood	1.61822	Normal
GTEX-X3Y1-0001-SM-4PQYP	blood	5.57838	Normal
GTEX-111YS-0006-SM-5NQBE	blood	0.201631	Normal
GTEX-ZVP2-0005-SM-51MRK	blood	0.367373	Normal
GTEX-NPJ7-0006-SM-3GACR	blood	1.57044	Normal
GTEX-1122O-0003-SM-5Q5DL	blood	5.64352	Normal
GTEX-PWOO-0006-SM-2I3E3	blood	1.36178	Normal
GTEX-RWS6-0001-SM-3NMAL	blood	5.07811	Normal
GTEX-13O61-0005-SM-5O9AU	blood	0.555816	Normal
GTEX-ZTSS-0005-SM-4YCDR	blood	0.275004	Normal
GTEX-REY6-0005-SM-2TF54	blood	2.03212	Normal
GTEX-ZVTK-0003-SM-51MRV	blood	5.5179	Normal
GTEX-11EM3-0005-SM-5N9DK	blood	0.250954	Normal
GTEX-13FTX-0005-SM-5N9F6	blood	3.10267	Normal
GTEX-13OVJ-0006-SM-5O98T	blood	1.82375	Normal
GTEX-11TT1-0005-SM-5NQ8Y	blood	0.97085	Normal
GTEX-ZEX8-0004-SM-4WKFQ	blood	5.78999	Normal
GTEX-ZV6S-0003-SM-4YCCT	blood	6.16976	Normal
GTEX-WI4N-0005-SM-3LK7E	blood	3.38266	Normal
GTEX-N7MS-0007-SM-26GME	blood	0.189038	Normal
GTEX-ZXES-0004-SM-57WCW	blood	6.02303	Normal
GTEX-POMQ-0006-SM-5SI7D	blood	0.687044	Normal
GTEX-132Q8-0006-SM-5NQA4	blood	0.321936	Normal
GTEX-14DAQ-0005-SM-5NQ7B	blood	1.38408	Normal
GTEX-11ZUS-0006-SM-5O9AJ	blood	1.61822	Normal
GTEX-Y3I4-0006-SM-4TT1E	blood	0.189038	Normal
GTEX-X4EP-0005-SM-3P5ZE	blood	1.84398	Normal
GTEX-12WSH-0005-SM-5NQ9P	blood	0.918387	Normal
GTEX-14ABY-0005-SM-5O99U	blood	0.713697	Normal
GTEX-ZDYS-0002-SM-4WKGR	blood	1.7049	Normal
GTEX-ZF28-0005-SM-4WKH3	blood	1.18271	Normal
GTEX-13111-0005-SM-5NQ7Z	blood	0.250954	Normal
GTEX-P4PP-0005-SM-2HMKX	blood	0.150557	Normal
GTEX-12WSG-0005-SM-5NQA2	blood	1.0072	Normal
GTEX-R53T-0005-SM-3GADK	blood	2.39232	Normal
GTEX-ZTX8-0006-SM-4YCE4	blood	0.713697	Normal
GTEX-ZVE2-0006-SM-51MRW	blood	0.815589	Normal
GTEX-WH7G-0005-SM-3NMBX	blood	0.189038	Normal
GTEX-11DXX-0005-SM-5NQ8B	blood	0.238793	Normal
GTEX-U3ZM-0002-SM-3NMDM	blood	5.30522	Normal
GTEX-11DXZ-0006-SM-5LZZH	blood	0.948623	Normal
GTEX-RM2N-0006-SM-2TF5H	blood	0.367373	Normal
GTEX-139TU-0006-SM-5LZVN	blood	1.62761	Normal
GTEX-Y8LW-0005-SM-4V6EV	blood	0.713697	Normal
GTEX-XYKS-0005-SM-4BRUD	blood	1.50078	Normal
GTEX-ZVTK-0006-SM-57WBK	blood	1.01436	Normal
GTEX-X4LF-0002-SM-4QASG	blood	5.29421	Normal
GTEX-QDVJ-0005-SM-2TC5X	blood	3.2234	Normal
GTEX-11EM3-0001-SM-5Q5BD	blood	5.5002	Normal
GTEX-PWN1-0006-SM-5SI7T	blood	0.275004	Normal
GTEX-WOFM-0001-SM-4OOT2	blood	5.34842	Normal
GTEX-1192X-0005-SM-5NQC3	blood	0.137501	Normal
GTEX-14A6H-0006-SM-5NQ7W	blood	2.21724	Normal
GTEX-N7MS-0007-SM-2D7W1	blood	0.59455	Normal
GTEX-U3ZN-0006-SM-3DB7Y	blood	0.400527	Normal
GTEX-ZPIC-0005-SM-4WWEB	blood	0.042644	Normal
GTEX-YF7O-0004-SM-4W1ZT	blood	6.21937	Normal
GTEX-XXEK-0004-SM-4BRWO	blood	5.22807	Normal
GTEX-Q734-0006-SM-2I3FJ	blood	1.69596	Normal
GTEX-139UC-0005-SM-5PNU7	blood	2.18585	Normal
GTEX-ZPCL-0004-SM-4WWD6	blood	5.91459	Normal
GTEX-ZQUD-0003-SM-4YCD3	blood	5.67803	Normal
GTEX-Y8DK-0004-SM-4RGM7	blood	4.43559	Normal
GTEX-ZE9C-0006-SM-4WKG2	blood	4.41547	Normal
GTEX-1497J-0005-SM-5NQBD	blood	0.526084	Normal
GTEX-RVPV-0006-SM-2TF6Q	blood	0.99279	Normal
GTEX-XUJ4-0005-SM-4BOQ6	blood	0.516027	Normal
GTEX-132AR-0006-SM-5NQ7N	blood	1.92597	Normal
GTEX-WK11-0006-SM-3NB3J	blood	2.75488	Normal
GTEX-PLZ5-0006-SM-2S1NZ	blood	2.848	Normal
GTEX-131XF-0006-SM-5P9HK	blood	0.150557	Normal
GTEX-11ZTT-0006-SM-5N9FX	blood	0.411425	Normal
GTEX-NPJ8-0007-SM-2D7VX	blood	1.04263	Normal
GTEX-139T8-0006-SM-5NQ6V	blood	1.63228	Normal
GTEX-WRHK-0005-SM-3MJF5	blood	0.773987	Normal
GTEX-QDVN-0006-SM-48U1R	blood	0	Normal
GTEX-132QS-0005-SM-5LZXK	blood	0.38957	Normal
GTEX-Y3IK-0005-SM-4WWDE	blood	1.39509	Normal
GTEX-1211K-0006-SM-5MR53	blood	0.26304	Normal
GTEX-V1D1-0006-SM-3NMCE	blood	1.02146	Normal
GTEX-13OW8-0005-SM-5NQAC	blood	0.38957	Normal
GTEX-QCQG-0006-SM-2S1OW	blood	0.275004	Normal
GTEX-WFG7-0005-SM-3GIKM	blood	0.76554	Normal
GTEX-ZF2S-0006-SM-4WKHF	blood	0.696007	Normal
GTEX-ZPCL-0006-SM-4WWAS	blood	0.238793	Normal
GTEX-14BMU-0006-SM-5MR3T	blood	0.678058	Normal
GTEX-ZGAY-0006-SM-4WWAQ	blood	1.12432	Normal
GTEX-ZVT4-0006-SM-57WB8	blood	0.650778	Normal
GTEX-Y8LW-0002-SM-4V6G2	blood	5.09723	Normal
GTEX-ZTTD-0001-SM-4YCD5	blood	5.2642	Normal
GTEX-ZF2S-0004-SM-4WKFE	blood	4.70264	Normal
GTEX-T6MO-0006-SM-32QOU	blood	0.485434	Normal
GTEX-11VI4-0001-SM-5S2OI	blood	5.88313	Normal
GTEX-Y111-0006-SM-4SOIO	blood	1.2869	Normal
GTEX-13VXU-0006-SM-5N9FF	blood	1.64614	Normal
GTEX-UTHO-0006-SM-3NMCC	blood	1.77817	Normal
GTEX-WHPG-0004-SM-3NMDO	blood	5.13997	Normal
GTEX-OHPJ-0006-SM-3LK6G	blood	2.2141	Normal
GTEX-113JC-0006-SM-5O997	blood	0.584968	Normal
GTEX-P4PQ-0005-SM-2HMKJ	blood	0.150557	Normal
GTEX-11DXY-0006-SM-5NQ8N	blood	1.2869	Normal
GTEX-VUSG-0006-SM-3GIK9	blood	0.757041	Normal
GTEX-ZXG5-0005-SM-57WCN	blood	0.722454	Normal
GTEX-XBEC-0006-SM-4AT5T	blood	0.555816	Normal
GTEX-14H4A-0006-SM-5N9E3	blood	0.250954	Normal
GTEX-1399U-0005-SM-5NQ8K	blood	0.0703873	Normal
GTEX-14E1K-0006-SM-5N9DY	blood	0.443614	Normal
GTEX-UPK5-0003-SM-3NMDI	blood	5.4436	Normal
GTEX-ZXES-0005-SM-57WCB	blood	0.378503	Normal
GTEX-14A5H-0006-SM-5O9AI	blood	1.19535	Normal
GTEX-ZTTD-0006-SM-51MSJ	blood	0.378503	Normal
GTEX-ZT9W-0003-SM-4YCE6	blood	5.87064	Normal
GTEX-WRHK-0001-SM-4WWDD	blood	5.29313	Normal
GTEX-Y8E4-0006-SM-4V6EW	blood	0.895309	Normal
GTEX-14ICL-0006-SM-5SIAB	blood	1.36178	Normal
GTEX-XGQ4-0004-SM-4AT5S	blood	4.89623	Normal
GTEX-ZDXO-0006-SM-4WKGF	blood	1.13748	Normal
GTEX-QMRM-0005-SM-3NB2A	blood	0.344836	Normal
GTEX-XOTO-0006-SM-4B64T	blood	0.604087	Normal
GTEX-X261-0005-SM-4PQYX	blood	2.30454	Normal
GTEX-U3ZN-0002-SM-3NMDF	blood	5.15542	Normal
GTEX-12WSB-0006-SM-5O998	blood	1.84398	Normal
GTEX-12KS4-0005-SM-5SI94	blood	1.87579	Normal
GTEX-RNOR-0005-SM-2TF4Z	blood	0.918387	Normal
GTEX-1269C-0005-SM-5N9CJ	blood	0.823748	Normal
GTEX-X5EB-0006-SM-46MV5	blood	0.0976133	Normal
GTEX-13S86-0005-SM-5NQ7I	blood	1.5656	Normal
GTEX-VUSH-0004-SM-3P61T	blood	6.04066	Normal
GTEX-1192W-0005-SM-5NQBQ	blood	0.856001	Normal
GTEX-ZTX8-0002-SM-4YCEU	blood	5.25319	Normal
GTEX-X4EO-0004-SM-4QARM	blood	5.10053	Normal
GTEX-11NV4-0005-SM-5N9EX	blood	1.96716	Normal
GTEX-VUSG-0003-SM-3NMDK	blood	5.22924	Normal
GTEX-R55E-0006-SM-2TC5G	blood	1.36735	Normal
GTEX-1399Q-0005-SM-5NQAG	blood	4.62646	Normal
GTEX-Y9LG-0006-SM-4VBRK	blood	0.863959	Normal
GTEX-WHWD-0005-SM-3LK7D	blood	0.807361	Normal
GTEX-RUSQ-0006-SM-2TF6P	blood	0.575314	Normal
GTEX-11VI4-0006-SM-5N9D8	blood	0.863959	Normal
GTEX-13FXS-0006-SM-5O99X	blood	0.839938	Normal
GTEX-12BJ1-0006-SM-5SIB5	blood	0.26304	Normal
GTEX-Q2AG-0005-SM-5SI7F	blood	0.941119	Normal
GTEX-P4QS-0005-SM-2I3EY	blood	0	Normal
GTEX-WH7G-0002-SM-4LVN9	blood	5.41078	Normal
GTEX-12WSJ-0005-SM-5LU8S	blood	0.739854	Normal
GTEX-QMR6-0005-SM-32PKY	blood	0.545956	Normal
GTEX-11NUK-0005-SM-5MR5F	blood	0.790754	Normal
GTEX-14C38-0006-SM-5NQBF	blood	2.40601	Normal
GTEX-ZTSS-0004-SM-4YCCS	blood	5.87674	Normal
GTEX-113IC-0006-SM-5NQ9C	blood	1.45417	Normal
GTEX-139D8-0006-SM-5LZX8	blood	2.24187	Normal
GTEX-14C39-0005-SM-5NQBR	blood	1.13095	Normal
GTEX-T5JC-0001-SM-3NMAK	blood	4.24641	Normal
GTEX-XUW1-0005-SM-4BOQ7	blood	0.59455	Normal
GTEX-T6MN-0002-SM-3NMAH	blood	5.4696	Normal
GTEX-SN8G-0001-SM-3NM8L	blood	4.7944	Normal
GTEX-XQ3S-0006-SM-4BOQ4	blood	0.536053	Normal
GTEX-13CIG-0006-SM-5P9HF	blood	0.545956	Normal
GTEX-X3Y1-0006-SM-3P5ZG	blood	0.367373	Normal
GTEX-Y8DK-0005-SM-4RGNR	blood	0.790754	Normal
GTEX-Y9LG-0001-SM-4VBRQ	blood	5.54442	Normal
GTEX-U3ZG-0006-SM-47JWX	blood	0.722454	Normal
GTEX-13U4I-0006-SM-5N9CI	blood	2.44893	Normal
GTEX-XMK1-0001-SM-4B64F	blood	5.82525	Normal
GTEX-12584-0005-SM-5N9GM	blood	2.38131	Normal
GTEX-SE5C-0006-SM-4BRW5	blood	0.464679	Normal
GTEX-12C56-0006-SM-5N9E9	blood	0.495692	Normal
GTEX-Y8E5-0002-SM-57WD9	blood	4.8714	Normal
GTEX-ZPU1-0006-SM-4WWAT	blood	0.238793	Normal
GTEX-12696-0005-SM-5LZYS	blood	0.536053	Normal
GTEX-WFG8-0001-SM-4LVN8	blood	5.11607	Normal
GTEX-TKQ2-0006-SM-33HBH	blood	0.678058	Normal
GTEX-Z93S-0005-SM-4RGLW	blood	1.76128	Normal
GTEX-XBED-0003-SM-47JWP	blood	5.58347	Normal
GTEX-QLQ7-0005-SM-2S1QP	blood	0.505893	Normal
GTEX-11O72-0006-SM-5O9DB	blood	1.09085	Normal
GTEX-X62O-0005-SM-46MV1	blood	1.09085	Normal
GTEX-ZVT3-0006-SM-51MT9	blood	1.40597	Normal
GTEX-13PLJ-0005-SM-5NQ99	blood	1.37853	Normal
GTEX-TSE9-0005-SM-4DXUF	blood	1.275	Normal
GTEX-14A5I-0005-SM-5N9FU	blood	1.0072	Normal
GTEX-11LCK-0005-SM-5O98U	blood	0.464679	Normal
GTEX-12WSL-0005-SM-5NQAD	blood	0.38957	Normal
GTEX-ZUA1-0005-SM-4YCEV	blood	1.01436	Normal
GTEX-11OC5-0004-SM-5S2O6	blood	6.09484	Normal
GTEX-11XUK-0005-SM-5LU9F	blood	0.443614	Normal
GTEX-RVPU-0005-SM-2TF6L	blood	0.62293	Normal
GTEX-TMKS-0005-SM-33OV7	blood	1.73983	Normal
GTEX-TML8-0005-SM-32QPA	blood	0	Normal
GTEX-O5YT-0007-SM-32PK7	blood	0.910726	Normal
GTEX-Y114-0002-SM-4TT78	blood	5.33739	Normal
GTEX-Y114-0006-SM-4TT76	blood	0.895309	Normal
GTEX-XQ8I-0006-SM-4BOQ5	blood	0.790754	Normal
GTEX-NPJ8-0007-SM-26GMF	blood	0	Normal
GTEX-OHPM-0006-SM-2HMKU	blood	0.226513	Normal
GTEX-ZDTS-0001-SM-4WAXW	blood	5.34198	Normal
GTEX-WFG8-0006-SM-3GIKS	blood	0.650778	Normal
GTEX-OHPK-0006-SM-2HMKH	blood	0.176318	Normal
GTEX-11EQ9-0002-SM-5QGQ1	blood	5.34237	Normal
GTEX-11EQ8-0006-SM-5P9HJ	blood	1.16994	Normal
GTEX-ZDTT-0004-SM-4WKG3	blood	5.05482	Normal
GTEX-11ILO-0006-SM-5LZWE	blood	3.85203	Normal
GTEX-W5X1-0001-SM-3P61V	blood	5.16912	Normal
GTEX-XBEW-0002-SM-4AT5O	blood	5.05269	Normal
GTEX-1313W-0006-SM-5O9B1	blood	1.03564	Normal
GTEX-ZC5H-0005-SM-4WAXM	blood	0.475073	Normal
GTEX-148VI-0006-SM-5O9A6	blood	0.526084	Normal
GTEX-XPT6-0006-SM-4B66Q	blood	0.516027	Normal
GTEX-WXYG-0005-SM-3NB3M	blood	0.584968	Normal
GTEX-139TS-0005-SM-5NQC1	blood	0.790754	Normal
GTEX-VJYA-0001-SM-3NMDJ	blood	4.8629	Normal
GTEX-YFCO-0005-SM-4W1ZI	blood	0.871834	Normal
GTEX-11I78-0005-SM-5N9GB	blood	0.411425	Normal
GTEX-POMQ-0006-SM-33HBY	blood	0.963466	Normal
GTEX-XBEW-0006-SM-4AT4E	blood	0.782421	Normal
GTEX-WHPG-0006-SM-3NMBV	blood	0.887511	Normal
GTEX-X4LF-0006-SM-3NMCO	blood	0.516027	Normal
GTEX-11I78-0001-SM-5Q5BE	blood	5.46168	Normal
GTEX-WFJO-0005-SM-3GIKY	blood	0.411425	Normal
GTEX-YFC4-0006-SM-4RGLV	blood	1.20162	Normal
GTEX-13OVK-0006-SM-5O9B7	blood	2.26305	Normal
GTEX-RU1J-0006-SM-2TF6M	blood	1.02146	Normal
GTEX-11P81-0006-SM-5NQ7A	blood	0.604087	Normal
K-562-SM-3LK7S	bone_marrow	6.60389	Normal
K-562-SM-2D7VW	bone_marrow	6.26042	Normal
K-562-SM-5LU2Y	bone_marrow	6.50555	Normal
K-562-SM-2YUNN	bone_marrow	6.36845	Normal
K-562-SM-3P61Y	bone_marrow	6.51336	Normal
K-562-SM-5J2LX	bone_marrow	6.58905	Normal
K-562-SM-47JYY	bone_marrow	6.5463	Normal
K-562-SM-4AD4F	bone_marrow	6.47569	Normal
K-562-SM-3NMDG	bone_marrow	6.61181	Normal
K-562-SM-32PLC	bone_marrow	6.74441	Normal
K-562-SM-4QAR5	bone_marrow	6.72875	Normal
K-562-SM-5CVL5	bone_marrow	6.5192	Normal
K-562-SM-5KM2I	bone_marrow	6.59964	Normal
K-562-SM-5DUV6	bone_marrow	6.45611	Normal
K-562-SM-4WAWH	bone_marrow	6.55382	Normal
K-562-SM-5O98J	bone_marrow	6.40363	Normal
K-562-SM-2TF5R	bone_marrow	6.39305	Normal
K-562-SM-5IJDX	bone_marrow	6.57985	Normal
K-562-SM-4IHK7	bone_marrow	6.48152	Normal
K-562-SM-5QGOR	bone_marrow	6.49358	Normal
K-562-SM-4JBIQ	bone_marrow	6.65636	Normal
K-562-SM-5N9DX	bone_marrow	6.52968	Normal
K-562-SM-4BRWK	bone_marrow	6.5008	Normal
K-562-SM-2S1RI	bone_marrow	6.36371	Normal
K-562-SM-5PNWU	bone_marrow	6.4222	Normal
K-562-SM-5HL7A	bone_marrow	6.63507	Normal
K-562-SM-5IFEL	bone_marrow	6.66448	Normal
K-562-SM-2TF4E	bone_marrow	6.90458	Normal
K-562-SM-4AT3W	bone_marrow	6.40837	Normal
K-562-SM-5NQ9D	bone_marrow	6.45908	Normal
K-562-SM-5LZU1	bone_marrow	6.64468	Normal
K-562-SM-46MWI	bone_marrow	6.61498	Normal
K-562-SM-5L3FO	bone_marrow	6.5747	Normal
K-562-SM-5Q5CL	bone_marrow	6.5097	Normal
K-562-SM-59HJ4	bone_marrow	6.46521	Normal
K-562-SM-48U2C	bone_marrow	6.94018	Normal
K-562-SM-2TC5E	bone_marrow	6.15142	Normal
K-562-SM-57WAW	bone_marrow	6.51574	Normal
K-562-SM-3NB3I	bone_marrow	6.7346	Normal
K-562-SM-5LZWR	bone_marrow	6.46985	Normal
K-562-SM-4OOR8	bone_marrow	6.54611	Normal
K-562-SM-5N9B7	bone_marrow	6.51791	Normal
K-562-SM-32PMP	bone_marrow	6.44741	Normal
K-562-SM-5K7TT	bone_marrow	6.68141	Normal
K-562-SM-4DM4W	bone_marrow	6.52325	Normal
K-562-SM-5O9BA	bone_marrow	6.41598	Normal
K-562-SM-5PNU4	bone_marrow	6.4398	Normal
K-562-SM-5J1MB	bone_marrow	6.72004	Normal
K-562-SM-3MJHH	bone_marrow	6.58915	Normal
K-562-SM-5P9HH	bone_marrow	6.3083	Normal
K-562-SM-5MR32	bone_marrow	6.3646	Normal
K-562-SM-2I3E7	bone_marrow	6.29112	Normal
K-562-SM-5GZWN	bone_marrow	6.55402	Normal
K-562-SM-2HMJ2	bone_marrow	6.3243	Normal
K-562-SM-4WWAK	bone_marrow	6.67676	Normal
K-562-SM-5P9EQ	bone_marrow	6.50872	Normal
K-562-SM-5K7ZB	bone_marrow	6.53859	Normal
K-562-SM-48FEU	bone_marrow	6.67488	Normal
K-562-SM-33HC7	bone_marrow	6.73995	Normal
K-562-SM-2D7VY	bone_marrow	6.25983	Normal
K-562-SM-3NMAP	bone_marrow	6.60261	Normal
K-562-SM-5IJB7	bone_marrow	6.56134	Normal
K-562-SM-4VBPT	bone_marrow	6.60409	Normal
K-562-SM-5GZZE	bone_marrow	6.55224	Normal
K-562-SM-4KKZ9	bone_marrow	6.53542	Normal
K-562-SM-5Q59U	bone_marrow	6.63676	Normal
K-562-SM-4M1XD	bone_marrow	6.61201	Normal
K-562-SM-2S1Q5	bone_marrow	6.35106	Normal
K-562-SM-5NQ6M	bone_marrow	6.53077	Normal
K-562-SM-4YCCQ	bone_marrow	6.54383	Normal
GTEX-WL46-0011-R3A-SM-3TW8E	brain	3.53356	Normal
GTEX-13NYB-0011-R2a-SM-5MR3C	brain	0.823748	Normal
GTEX-13NYB-3226-SM-5J2ND	brain	1.94111	Normal
GTEX-NPJ8-0011-R5a-SM-2HMJY	brain	2.52858	Normal
GTEX-13FHO-0011-R11b-SM-5LZYQ	brain	2.2203	Normal
GTEX-XLM4-0011-R11A-SM-4AT46	brain	3.17314	Normal
GTEX-13PDP-0011-R1a-SM-5PNX5	brain	1.72249	Normal
GTEX-ZVZQ-0011-R8a-SM-51MR5	brain	3.01256	Normal
GTEX-13JUV-0011-R7b-SM-5LZZG	brain	1.04965	Normal
GTEX-13OW5-0011-R4b-SM-5L3HS	brain	1.95237	Normal
GTEX-12WSA-2926-SM-5EQ4D	brain	1.6369	Normal
GTEX-12WSE-2926-SM-5RQJ9	brain	2.13421	Normal
GTEX-NPJ7-2726-SM-2I3FT	brain	2.62758	Normal
GTEX-11DZ1-2926-SM-5A5KI	brain	2.6182	Normal
GTEX-13O3Q-0011-R6a-SM-5KM2V	brain	3.61592	Normal
GTEX-NL3H-0011-R10A-SM-2I3E9	brain	3.89527	Normal
GTEX-Y8DK-0011-R3A-SM-4RTW5	brain	3.57043	Normal
GTEX-1399T-0011-R4b-SM-5DUVX	brain	2.32196	Normal
GTEX-WZTO-0011-R4A-SM-3NMC7	brain	3.61702	Normal
GTEX-1477Z-0011-R3b-SM-5PNX9	brain	0.823748	Normal
GTEX-13IVO-2926-SM-5L3CZ	brain	2.64151	Normal
GTEX-ZF28-0011-R3a-SM-4WWDA	brain	2.29275	Normal
GTEX-14BIM-0011-R11b-SM-5S2RN	brain	3.09428	Normal
GTEX-ZVZQ-0011-R4b-SM-57WCZ	brain	3.18426	Normal
GTEX-12WSC-3026-SM-5GCNF	brain	2.9616	Normal
GTEX-N7MS-0011-R5a-SM-2HMK8	brain	3.38682	Normal
GTEX-13N1W-0011-R4a-SM-5MR52	brain	2.77185	Normal
GTEX-ZYY3-3126-SM-5SI9L	brain	2.57529	Normal
GTEX-11GSO-3026-SM-5Q5AL	brain	2.15054	Normal
GTEX-12WSH-0011-R11a-SM-5LZVM	brain	3.00896	Normal
GTEX-12WSD-0011-R3b-SM-5LZWN	brain	1.73549	Normal
GTEX-QVJO-1325-SM-2S1QX	brain	2.37291	Normal
GTEX-1313W-0011-R7b-SM-5DUWL	brain	3.34482	Normal
GTEX-14ABY-0011-R6a-SM-5PNWR	brain	3.57043	Normal
GTEX-12WSD-0011-R10b-SM-5GU79	brain	3.08068	Normal
GTEX-13NZA-0011-R8b-SM-5KM2Q	brain	3.54846	Normal
GTEX-13OVH-0011-R6b-SM-5LUAX	brain	2.38681	Normal
GTEX-XLM4-0011-R10A-SM-4AT5P	brain	3.63228	Normal
GTEX-14BMV-3026-SM-5S2PQ	brain	3.45809	Normal
GTEX-13G51-0011-R10b-SM-5LZYF	brain	2.91646	Normal
GTEX-1445S-0011-R2b-SM-5PNUH	brain	2.53106	Normal
GTEX-11GS4-3126-SM-5A5LH	brain	2.68261	Normal
GTEX-13VXU-0011-R11b-SM-5O9DJ	brain	2.36179	Normal
GTEX-14753-0011-R10b-SM-5S2WE	brain	1.94859	Normal
GTEX-N7MS-0011-R4a-SM-2HMKW	brain	2.23879	Normal
GTEX-WZTO-2826-SM-3NM8P	brain	2.17633	Normal
GTEX-WVLH-0011-R5A-SM-3MJFW	brain	3.38953	Normal
GTEX-13NYS-0011-R9b-SM-5MR44	brain	2.49312	Normal
GTEX-131XH-0011-R2b-SM-5DUVY	brain	1.79494	Normal
GTEX-S7SE-0011-R2A-SM-2XCDC	brain	3.03387	Normal
GTEX-1313W-0011-R10b-SM-5DUXA	brain	3.49824	Normal
GTEX-12696-2926-SM-5FQTG	brain	0.545956	Normal
GTEX-13FHO-0011-R5b-SM-5LZZ3	brain	2.99461	Normal
GTEX-QMR6-1326-SM-32PLB	brain	2.37291	Normal
GTEX-X4XY-0011-R10B-SM-46MWS	brain	0.62293	Normal
GTEX-Z93S-0011-R2a-SM-4RGNG	brain	3.94393	Normal
GTEX-11UD1-0011-R5b-SM-5P9FP	brain	1.04263	Normal
GTEX-Z93S-0011-R6b-SM-4RGNJ	brain	3.62879	Normal
GTEX-145MI-0011-R7b-SM-5Q5AZ	brain	0.344836	Normal
GTEX-N7MT-0011-R3a-SM-2I3GC	brain	1.90304	Normal
GTEX-12ZZZ-0011-R7b-SM-5EGLE	brain	2.81353	Normal
GTEX-11TTK-2926-SM-5PNYP	brain	2.08067	Normal
GTEX-ZF28-0011-R6a-SM-4WKHI	brain	2.1635	Normal
GTEX-12ZZW-0011-R3a-SM-5DUWW	brain	1.49058	Normal
GTEX-13OVH-0011-R8b-SM-5MR35	brain	3.18106	Normal
GTEX-ZV68-0011-R6a-SM-51MSR	brain	1.5059	Normal
GTEX-131XH-0011-R3b-SM-5DUWM	brain	3.46728	Normal
GTEX-13CZV-0011-R7b-SM-5LZXH	brain	1.40055	Normal
GTEX-13CIG-0011-R9a-SM-5K7VU	brain	1.83994	Normal
GTEX-145MI-0011-R4b-SM-5PNZH	brain	1.04263	Normal
GTEX-12WSD-0011-R7b-SM-5PNWE	brain	2.71586	Normal
GTEX-Y8DK-0011-R6A-SM-4V6EG	brain	3.0858	Normal
GTEX-1192X-3226-SM-5987D	brain	2.50332	Normal
GTEX-NPJ7-0011-R9a-SM-2TC5R	brain	1.93357	Normal
GTEX-13FHP-0011-R7b-SM-5LZYI	brain	1.24487	Normal
GTEX-144GL-3026-SM-5Q5CW	brain	2.69824	Normal
GTEX-144GL-0011-R4a-SM-5PNUI	brain	0.839938	Normal
GTEX-13IVO-0011-R11b-SM-5LZXQ	brain	2.84197	Normal
GTEX-145MH-0011-R8a-SM-5PNUL	brain	2.8258	Normal
GTEX-13N2G-0011-R5a-SM-5MR33	brain	2.23879	Normal
GTEX-13S7M-0011-R11b-SM-5P9HU	brain	2.19538	Normal
GTEX-13S7M-0011-R6b-SM-5O9D8	brain	3.0409	Normal
GTEX-139T4-0011-R9b-SM-5HL6S	brain	0.963466	Normal
GTEX-QDT8-0011-R11A-SM-32PKD	brain	2.43832	Normal
GTEX-13JUV-3026-SM-5K7WX	brain	2.15705	Normal
GTEX-117XS-3126-SM-5GIDP	brain	2.39232	Normal
GTEX-13OVJ-2826-SM-5L3GW	brain	2.26606	Normal
GTEX-11OF3-3126-SM-5GU5E	brain	3.04617	Normal
GTEX-WL46-2926-SM-3LK82	brain	3.38682	Normal
GTEX-11WQK-3026-SM-5EQL6	brain	2.57287	Normal
GTEX-PVOW-2526-SM-2XCF7	brain	3.72577	Normal
GTEX-11TUW-3126-SM-5GU4Y	brain	1.02146	Normal
GTEX-12ZZX-0011-R8a-SM-5DUW8	brain	3.29281	Normal
GTEX-WHSE-2926-SM-3NMBG	brain	2.21104	Normal
GTEX-13VXU-3026-SM-5LU3K	brain	2.33341	Normal
GTEX-ZUA1-0011-R6b-SM-4YCDD	brain	2.0531	Normal
GTEX-X261-0011-R11A-SM-4E3JY	brain	2.67586	Normal
GTEX-145MG-0011-R7b-SM-5P9JY	brain	2.08748	Normal
GTEX-11GSP-0011-R7b-SM-57WC3	brain	3.28985	Normal
GTEX-13FHO-3026-SM-5J1O9	brain	3.07037	Normal
GTEX-12WSD-3126-SM-5HL7P	brain	2.31324	Normal
GTEX-144GL-2926-SM-5O99F	brain	1.94859	Normal
GTEX-139UC-3226-SM-5N9EZ	brain	1.8115	Normal
GTEX-14ASI-0011-R8b-SM-5S2UB	brain	3.73983	Normal
GTEX-ZDXO-0011-R5a-SM-4WKG5	brain	1.24487	Normal
GTEX-145LS-0011-R2a-SM-5PNZI	brain	2.76553	Normal
GTEX-13OW5-3126-SM-5MR3Y	brain	2.52106	Normal
GTEX-WHSE-0011-R2A-SM-3P5ZL	brain	3.03211	Normal
GTEX-13NZ8-3026-SM-5L3D4	brain	2.7698	Normal
GTEX-T6MN-0011-R4A-SM-32QPG	brain	2.57529	Normal
GTEX-ZE7O-0011-R10a-SM-57WAZ	brain	2.15054	Normal
GTEX-P44H-0011-R6A-SM-2XCF3	brain	2.70044	Normal
GTEX-13JUV-0011-R6b-SM-5LZYG	brain	2.84602	Normal
GTEX-13112-2926-SM-5DUWT	brain	2.15379	Normal
GTEX-S7SE-0011-R10A-SM-2XCDF	brain	3.67352	Normal
GTEX-11WQK-3126-SM-5EGI2	brain	2.78244	Normal
GTEX-12WSB-0011-R1b-SM-5P9EY	brain	0.799068	Normal
GTEX-ZZPT-3026-SM-5GZXH	brain	2.40601	Normal
GTEX-X261-3126-SM-4PQZC	brain	2.37017	Normal
GTEX-1313W-0011-R4b-SM-5KLZV	brain	2.78868	Normal
GTEX-1445S-0011-R10a-SM-5PNWB	brain	1.62295	Normal
GTEX-T6MN-0011-R4A-SM-5CHSD	brain	0	Normal
GTEX-WL46-0011-R1A-SM-3LK6M	brain	3.24942	Normal
GTEX-XMD1-0011-R6A-SM-4AT5K	brain	2.92028	Normal
GTEX-RNOR-0011-R5A-SM-2TF4J	brain	3.70156	Normal
GTEX-WZTO-0011-R11A-SM-4E3K9	brain	2.35052	Normal
GTEX-1313W-0011-R1b-SM-5EQ4A	brain	3.22957	Normal
GTEX-13FHO-0011-R1b-SM-5KLZG	brain	2.00718	Normal
GTEX-14ABY-0011-R9a-SM-5PNZK	brain	1.3505	Normal
GTEX-13PLJ-0011-R9b-SM-5O9DV	brain	1.68257	Normal
GTEX-1445S-0011-R7b-SM-5PNUG	brain	1.96351	Normal
GTEX-YJ89-2926-SM-5P9IT	brain	1.93357	Normal
GTEX-XMD1-0011-R8A-SM-4AT48	brain	2.14728	Normal
GTEX-13CF2-0011-R8b-SM-5IJCX	brain	3.15706	Normal
GTEX-139TS-0011-R7a-SM-5K7X7	brain	0.757041	Normal
GTEX-12WSH-0011-R10a-SM-5LZUS	brain	3.84198	Normal
GTEX-13OW8-0011-R6b-SM-5L3I3	brain	2.07037	Normal
GTEX-13SLW-0011-R3b-SM-5SI6Y	brain	2.30159	Normal
GTEX-13OVJ-0011-R5a-SM-5P9H7	brain	1.73983	Normal
GTEX-13OW7-0011-R4b-SM-5O9CX	brain	1.49058	Normal
GTEX-ZYFD-3026-SM-5E44C	brain	3.41688	Normal
GTEX-XLM4-0011-R6A-SM-4AT4B	brain	3.70378	Normal
GTEX-Q2AG-0011-R3A-SM-2HMJ9	brain	3.68366	Normal
GTEX-13SLW-0011-R5b-SM-5SI6Z	brain	2.12434	Normal
GTEX-ZAB4-0011-R8b-SM-4SOKF	brain	2.6182	Normal
GTEX-13OVJ-2726-SM-5IJG6	brain	1.33915	Normal
GTEX-OHPN-0011-R10A-SM-33HBU	brain	1.3505	Normal
GTEX-X4XX-0011-R10B-SM-46MWO	brain	3.6915	Normal
GTEX-Z93S-2926-SM-57WB9	brain	3.10939	Normal
GTEX-11ZTS-0011-R1a-SM-5BC71	brain	1.20791	Normal
GTEX-X4XX-0011-R4B-SM-46MWL	brain	2.22958	Normal
GTEX-ZDXO-2926-SM-4WKFM	brain	1.79494	Normal
GTEX-13PL6-0011-R5b-SM-5O9BI	brain	1.09761	Normal
GTEX-131XH-0011-R1a-SM-5DUWA	brain	3.43566	Normal
GTEX-12WSM-0011-R7b-SM-5EGLD	brain	2.15705	Normal
GTEX-131YS-0011-R11b-SM-5EGLM	brain	2.11771	Normal
GTEX-ZE9C-0011-R11a-SM-4WKGG	brain	2.2898	Normal
GTEX-X4EP-0011-R11B-SM-4QASK	brain	2.77612	Normal
GTEX-13N2G-0011-R1b-SM-5MR3G	brain	3.01615	Normal
GTEX-13FHO-2926-SM-5L3ES	brain	2.24795	Normal
GTEX-145LS-0011-R5a-SM-5SI65	brain	3.27648	Normal
GTEX-12WSA-0011-R4a-SM-57WB7	brain	1.02858	Normal
GTEX-13X6K-2826-SM-5O9DS	brain	2.36735	Normal
GTEX-ZAK1-2926-SM-5HL9S	brain	2.14403	Normal
GTEX-13X6I-2926-SM-5Q5C3	brain	2.47767	Normal
GTEX-QMR6-0011-R11A-SM-32PKK	brain	2.08748	Normal
GTEX-XOTO-0011-R5A-SM-4B657	brain	2.61585	Normal
GTEX-QVJO-0011-R5A-SM-2S1QM	brain	3.50462	Normal
GTEX-13FLW-0011-R1b-SM-5LZX2	brain	3.30009	Normal
GTEX-RVPU-0011-R8A-SM-2TF74	brain	0.963466	Normal
GTEX-13OVL-0011-R1a-SM-5L3H5	brain	1.60409	Normal
GTEX-11ONC-0011-R8b-SM-5NQ87	brain	3.04265	Normal
GTEX-NPJ8-0011-R3a-SM-2HMIW	brain	2.65765	Normal
GTEX-13SLW-0011-R10a-SM-5S2UI	brain	2.66675	Normal
GTEX-1445S-0011-R5a-SM-5PNUS	brain	1.31616	Normal
GTEX-T5JC-2326-SM-32PMR	brain	2.70705	Normal
GTEX-12126-1026-SM-5P9JJ	brain	3.0635	Normal
GTEX-XLM4-0011-R8A-SM-4AT44	brain	1.4489	Normal
GTEX-14BIM-0011-R5b-SM-5S2RM	brain	3.49824	Normal
GTEX-T6MN-2626-SM-32PMQ	brain	3.24486	Normal
GTEX-13X6J-0011-R3b-SM-5P9K5	brain	2.98185	Normal
GTEX-12WSC-0011-R10a-SM-5GU57	brain	3.94393	Normal
GTEX-QVUS-0011-R3A-SM-3GAFD	brain	4.35263	Normal
GTEX-13OW7-2926-SM-5MR3Z	brain	1.64152	Normal
GTEX-RU72-3026-SM-5SI7Y	brain	2.78868	Normal
GTEX-ZDXO-0011-R7a-SM-4WWCU	brain	1.37853	Normal
GTEX-T2IS-0011-R11A-SM-32QPC	brain	2.65538	Normal
GTEX-14BIM-0011-R3b-SM-5S2RL	brain	3.95609	Normal
GTEX-WL46-0011-R7A-SM-3LK7X	brain	3.60646	Normal
GTEX-OHPN-0011-R8A-SM-33HBT	brain	1.257	Normal
GTEX-QMR6-0011-R4A-SM-32PKU	brain	2.3363	Normal
GTEX-131XW-0011-R10a-SM-5DUVA	brain	1.24487	Normal
GTEX-WHSE-0011-R6A-SM-3P5ZP	brain	3.38953	Normal
GTEX-12ZZX-2926-SM-5GCOQ	brain	3.0687	Normal
GTEX-N7MT-0011-R6a-SM-2I3G3	brain	3.14401	Normal
GTEX-13N1W-0011-R11a-SM-5MR3D	brain	1.28094	Normal
GTEX-XMD1-0011-R3B-SM-4AT5R	brain	1.85996	Normal
GTEX-13OW6-0011-R4a-SM-5O9DX	brain	1.41683	Normal
GTEX-13X6K-0011-R5b-SM-5PNUE	brain	3.38817	Normal
GTEX-13OW8-0011-R8a-SM-5L3G5	brain	2.2079	Normal
GTEX-ZUA1-0011-R5b-SM-51MTG	brain	3.52232	Normal
GTEX-13OW6-0011-R7b-SM-5L3H4	brain	3.13258	Normal
GTEX-YFC4-0011-R5a-SM-4RGLR	brain	2.52858	Normal
GTEX-NPJ8-0011-R11A-SM-2YUMS	brain	2.8699	Normal
GTEX-ZXG5-0011-R7b-SM-57WCC	brain	1.257	Normal
GTEX-12WSD-0011-R4b-SM-5LZUA	brain	2.18585	Normal
GTEX-13O3Q-0011-R5b-SM-5P9H4	brain	3.52735	Normal
GTEX-12ZZZ-0011-R5a-SM-5EQ4M	brain	2.92601	Normal
GTEX-1313W-0011-R3a-SM-5EGLI	brain	3.37299	Normal
GTEX-13O3O-0011-R5b-SM-5KM44	brain	2.92601	Normal
GTEX-131XW-0011-R6b-SM-5K7XY	brain	0.731174	Normal
GTEX-13OW5-0011-R8a-SM-5L3GQ	brain	3.14082	Normal
GTEX-13CF2-0011-R7b-SM-5K7UV	brain	1.80735	Normal
GTEX-13G51-0011-R1a-SM-5LZYR	brain	2.5993	Normal
GTEX-13N1W-0011-R3a-SM-5MR5E	brain	3.38682	Normal
GTEX-145MH-0011-R3b-SM-5P9JQ	brain	3.53977	Normal
GTEX-1399T-3026-SM-5KLZC	brain	2.9241	Normal
GTEX-X4XX-0011-R2A-SM-3P623	brain	1.40055	Normal
GTEX-13CZV-0011-R10b-SM-5LZYD	brain	3.6264	Normal
GTEX-12126-0011-R11a-SM-5BC6X	brain	2.37291	Normal
GTEX-131XH-0011-R10a-SM-5EGLJ	brain	3.58619	Normal
GTEX-X4XX-2926-SM-3NMB1	brain	2.59454	Normal
GTEX-12WSA-0011-R5b-SM-5GU5I	brain	2.27796	Normal
GTEX-13OVH-0011-R4a-SM-5KM3W	brain	1.257	Normal
GTEX-ZAB4-0011-R10a-SM-4SOKH	brain	3.23109	Normal
GTEX-NPJ8-0011-R9a-SM-2YUN5	brain	2.87188	Normal
GTEX-12WS9-0011-R6a-SM-5P9EW	brain	3.0496	Normal
GTEX-WHSE-0011-R7A-SM-3P5YZ	brain	3.50335	Normal
GTEX-ZV68-0011-R10a-SM-51MT7	brain	1.73115	Normal
GTEX-RNOR-0011-R3A-SM-5SI8E	brain	3.63108	Normal
GTEX-ZF28-0011-R5a-SM-4WWCZ	brain	2.35615	Normal
GTEX-13QIC-0011-R4a-SM-5PNX8	brain	2.19217	Normal
GTEX-11ZVC-0011-R3a-SM-5BC6V	brain	1.32769	Normal
GTEX-139TS-0011-R2b-SM-5J1MX	brain	1.09085	Normal
GTEX-ZAJG-3026-SM-5HL92	brain	3.00362	Normal
GTEX-11GSO-0011-R2a-SM-57WDF	brain	2.63463	Normal
GTEX-13O3O-0011-R7b-SM-5P9GZ	brain	2.63924	Normal
GTEX-13NYS-3126-SM-5KLYV	brain	3.31034	Normal
GTEX-132Q8-3026-SM-5PNVG	brain	2.86791	Normal
GTEX-132Q8-0011-R10b-SM-5DUWZ	brain	3.69935	Normal
GTEX-Y8DK-0826-SM-4TT3T	brain	3.25551	Normal
GTEX-12WSD-0011-R6b-SM-5P9JU	brain	3.71255	Normal
GTEX-13N1W-0011-R10b-SM-5MR4H	brain	3.61941	Normal
GTEX-13OW7-0011-R8b-SM-5L3HR	brain	3.83695	Normal
GTEX-139TT-0011-R1a-SM-5LZVD	brain	3.19691	Normal
GTEX-13PLJ-0011-R3a-SM-5O9DT	brain	1.04263	Normal
GTEX-WVLH-0011-R8A-SM-3MJFC	brain	2.20164	Normal
GTEX-ZF28-3026-SM-4WKHP	brain	3.00003	Normal
GTEX-13FLV-0011-R11a-SM-5LZZ7	brain	2.47767	Normal
GTEX-12ZZX-0011-R5a-SM-5HL89	brain	2.55335	Normal
GTEX-QVUS-0011-R4A-SM-3GAE7	brain	3.02501	Normal
GTEX-WVLH-0011-R11A-SM-3MJFO	brain	2.5777	Normal
GTEX-13SLX-0011-R8b-SM-5PNWZ	brain	2.62993	Normal
GTEX-11H98-0011-R5b-SM-57WCF	brain	2.75488	Normal
GTEX-13N2G-0011-R10a-SM-5MR34	brain	2.76553	Normal
GTEX-WVLH-0011-R10A-SM-3MJFM	brain	3.93832	Normal
GTEX-11WQC-0011-R8b-SM-57WCH	brain	2.91837	Normal
GTEX-13JVG-0011-R10b-SM-5KM2P	brain	1.9298	Normal
GTEX-11OC5-0626-SM-5HL6M	brain	1.88359	Normal
GTEX-13OVJ-0011-R1b-SM-5L3I6	brain	2.2203	Normal
GTEX-14ABY-0011-R11a-SM-5SI7C	brain	2.26004	Normal
GTEX-13QIC-0011-R11b-SM-5O9BU	brain	2.02148	Normal
GTEX-T5JC-0011-R1A-SM-32PM6	brain	3.20636	Normal
GTEX-R55F-1226-SM-2TF59	brain	1.89528	Normal
GTEX-S7PM-0011-R5A-SM-3NM8G	brain	0.97085	Normal
GTEX-13O3Q-2926-SM-5KM45	brain	3.00003	Normal
GTEX-WWYW-0011-R5A-SM-3NB3E	brain	3.64957	Normal
GTEX-13PLJ-0011-R11b-SM-5O9BS	brain	1.83187	Normal
GTEX-WWYW-3126-SM-3NB39	brain	3.49824	Normal
GTEX-X585-0011-R5A-SM-46MVI	brain	3.65537	Normal
GTEX-ZE9C-0011-R5a-SM-5EGLO	brain	2.93548	Normal
GTEX-11GSO-0011-R3b-SM-57WB2	brain	3.62529	Normal
GTEX-ZAB4-0011-R6a-SM-4SOKD	brain	2.60172	Normal
GTEX-11O72-2826-SM-5HL6W	brain	2.46463	Normal
GTEX-13CZV-0011-R5a-SM-5K7XA	brain	2.5777	Normal
GTEX-13FLW-1426-SM-5K7YE	brain	3.40329	Normal
GTEX-13RTJ-0011-R7b-SM-5P9JS	brain	3.13089	Normal
GTEX-ZVT3-0011-R8b-SM-57WDJ	brain	2.41145	Normal
GTEX-XLM4-0011-R2B-SM-4AT5Z	brain	3.03914	Normal
GTEX-13X6K-0011-R8b-SM-5PNZ4	brain	3.82069	Normal
GTEX-13OVL-0011-R9a-SM-5P9GX	brain	1.57529	Normal
GTEX-NL3H-0011-R5a-SM-2I3GB	brain	2.54348	Normal
GTEX-ZUA1-3026-SM-59HJC	brain	2.98185	Normal
GTEX-12WSD-0011-R9a-SM-5GU6W	brain	2.1144	Normal
GTEX-12WSD-0011-R1b-SM-5LZVY	brain	2.91837	Normal
GTEX-13PL6-0011-R6a-SM-5O9C5	brain	0.879716	Normal
GTEX-RU72-0011-R2A-SM-2TF6O	brain	2.81971	Normal
GTEX-P44H-0011-R3A-SM-2XCEQ	brain	3.42758	Normal
GTEX-T6MN-0011-R7A-SM-5CHSP	brain	0	Normal
GTEX-147GR-0011-R2b-SM-5S2RQ	brain	2.25395	Normal
GTEX-QDT8-0011-R5A-SM-32PKN	brain	2.04612	Normal
GTEX-YJ89-0011-R7a-SM-4V6GO	brain	1.82785	Normal
GTEX-X585-0011-R8A-SM-46MUX	brain	4.37366	Normal
GTEX-13X6K-0011-R4b-SM-5P9HO	brain	2.61585	Normal
GTEX-132Q8-2926-SM-5IFFP	brain	2.13754	Normal
GTEX-P44G-0011-R5A-SM-2I3FA	brain	2.78663	Normal
GTEX-13QJC-0011-R8b-SM-5S2U6	brain	1.8359	Normal
GTEX-13RTJ-0011-R1a-SM-5O9D9	brain	1.6135	Normal
GTEX-139UC-0011-R9a-SM-5K7W7	brain	1.08407	Normal
GTEX-11ZTS-0011-R3a-SM-5BC78	brain	1.94488	Normal
GTEX-11TTK-2826-SM-5GU5K	brain	2.30454	Normal
GTEX-145LS-3126-SM-5Q5BY	brain	3.35754	Normal
GTEX-R55F-0011-R8A-SM-2TF4F	brain	2.94296	Normal
GTEX-13SLW-0011-R8b-SM-5SI64	brain	3.6218	Normal
GTEX-ZDXO-0011-R8a-SM-4WWD7	brain	2.43562	Normal
GTEX-13X6I-0011-R10a-SM-5PNWI	brain	3.52232	Normal
GTEX-R55E-2526-SM-2TC6H	brain	2.0566	Normal
GTEX-ZVT3-0011-R5a-SM-51MSI	brain	1.546	Normal
GTEX-13N2G-0011-R11a-SM-5MR3F	brain	2.45678	Normal
GTEX-ZVT3-0011-R11b-SM-57WBI	brain	2.0531	Normal
GTEX-131YS-0011-R4a-SM-5DUVL	brain	2.89142	Normal
GTEX-13SLX-0011-R2b-SM-5S2VP	brain	3.23421	Normal
GTEX-13JVG-0011-R6a-SM-5MR3E	brain	2.01794	Normal
GTEX-13RTL-0011-R1a-SM-5PNZ8	brain	0.782421	Normal
GTEX-RVPV-0011-R11A-SM-2TF6F	brain	2.01078	Normal
GTEX-12ZZX-0011-R2a-SM-5EGLG	brain	3.55093	Normal
GTEX-ZVZQ-0011-R9a-SM-51MRH	brain	1.81558	Normal
GTEX-13OW6-0011-R1a-SM-5L3HQ	brain	2.78663	Normal
GTEX-T5JC-0011-R10A-SM-32PM2	brain	3.57171	Normal
GTEX-13VXU-2926-SM-5LU5C	brain	3.37434	Normal
GTEX-13RTJ-3126-SM-5S2Q4	brain	1.98551	Normal
GTEX-YFC4-0011-R4a-SM-4RGLQ	brain	3.05136	Normal
GTEX-ZE7O-0011-R11a-SM-57WBC	brain	2.07724	Normal
GTEX-12WSF-0011-R1a-SM-5DUVI	brain	3.32626	Normal
GTEX-139UC-3126-SM-5J1OY	brain	2.98001	Normal
GTEX-NL4W-0011-R11A-SM-2I3DW	brain	2.55824	Normal
GTEX-139TT-0011-R3b-SM-5K7VL	brain	3.60408	Normal
GTEX-145LS-0011-R3a-SM-5S2VJ	brain	3.56557	Normal
GTEX-NPJ8-1526-SM-26GMH	brain	2.93357	Normal
GTEX-13G51-3026-SM-5IJB8	brain	2.14728	Normal
GTEX-QVUS-0011-R8A-SM-3GAD7	brain	3.94393	Normal
GTEX-P44H-0011-R5A-SM-2XCEX	brain	4.02149	Normal
GTEX-XOTO-0011-R8A-SM-4B65J	brain	3.08068	Normal
GTEX-12WS9-0011-R5b-SM-5P9EV	brain	2.79913	Normal
GTEX-13IVO-0011-R3b-SM-5IJBJ	brain	1.60879	Normal
GTEX-11GSP-0011-R11b-SM-5NQ7V	brain	2.27502	Normal
GTEX-QVJO-0011-R6A-SM-2S1QN	brain	3.60288	Normal
GTEX-13OVH-2926-SM-5IJFH	brain	2.5777	Normal
GTEX-ZE7O-0011-R7a-SM-57WCU	brain	1.11105	Normal
GTEX-132Q8-0011-R2b-SM-5EQ5Z	brain	1.93734	Normal
GTEX-11NV4-0011-R6a-SM-57WD5	brain	3.39369	Normal
GTEX-12WSM-0011-R8a-SM-5DUWJ	brain	2.98185	Normal
GTEX-Q2AG-0011-R8A-SM-2HMK5	brain	2.62523	Normal
GTEX-WL46-0011-R9A-SM-3MJFP	brain	1.07038	Normal
GTEX-12ZZW-2926-SM-5LZUP	brain	2.80941	Normal
GTEX-ZDXO-0011-R11a-SM-4WWD9	brain	1.77399	Normal
GTEX-13OW7-0011-R5b-SM-5O9DM	brain	3.00362	Normal
GTEX-TSE9-3026-SM-3DB76	brain	3.5534	Normal
GTEX-12WSF-0011-R11a-SM-5LZVT	brain	2.62297	Normal
GTEX-1128S-2726-SM-5H12C	brain	2.81765	Normal
GTEX-P44G-0011-R4A-SM-2I3FB	brain	2.72027	Normal
GTEX-145MI-0011-R11a-SM-5P9JZ	brain	1.6135	Normal
GTEX-13QJC-0011-R7b-SM-5PNUM	brain	1.48543	Normal
GTEX-13FHO-0011-R3b-SM-5K7YA	brain	2.4195	Normal
GTEX-131XW-0011-R11a-SM-5DUV9	brain	1.66903	Normal
GTEX-ZF28-0011-R11a-SM-4WWEI	brain	2.43562	Normal
GTEX-N7MS-0011-R6a-SM-2HMJ4	brain	3.58976	Normal
GTEX-RNOR-2226-SM-2TF5O	brain	2.37017	Normal
GTEX-11NV4-0011-R7a-SM-57WDH	brain	3.17314	Normal
GTEX-144FL-3026-SM-5O99C	brain	2.22344	Normal
GTEX-TSE9-0011-R9A-SM-3DB7Q	brain	1.90304	Normal
GTEX-11WQC-0011-R11b-SM-57WD6	brain	1.9891	Normal
GTEX-T2IS-0011-R2A-SM-32QPF	brain	2.50332	Normal
GTEX-11ZUS-2926-SM-5FQSL	brain	3.1473	Normal
GTEX-13X6J-0011-R10b-SM-5PNWA	brain	3.44492	Normal
GTEX-13JVG-0011-R7b-SM-5MR3Q	brain	2.10771	Normal
GTEX-ZVZQ-0011-R6b-SM-57WAY	brain	2.76127	Normal
GTEX-145MH-0011-R11a-SM-5P9HQ	brain	2.27796	Normal
GTEX-14BIM-3126-SM-5Q5C7	brain	2.73768	Normal
GTEX-13OVJ-0011-R6b-SM-5L3GH	brain	2.94488	Normal
GTEX-11WQC-0011-R6a-SM-5BC77	brain	2.18905	Normal
GTEX-PVOW-0011-R3A-SM-32PKX	brain	3.79283	Normal
GTEX-13S7M-0011-R9a-SM-5O9DW	brain	1.04263	Normal
GTEX-13JVG-0011-R8a-SM-5KM3E	brain	1.97819	Normal
GTEX-13112-0011-R1b-SM-5HL7K	brain	2.85196	Normal
GTEX-145MH-3026-SM-5Q5DZ	brain	3.16994	Normal
GTEX-12WSE-0011-R10b-SM-5P9JV	brain	3.71477	Normal
GTEX-12WSC-2926-SM-5BC5Z	brain	1.96351	Normal
GTEX-13OW8-2926-SM-5L3FV	brain	2.12102	Normal
GTEX-WZTO-0011-R8A-SM-4E3II	brain	3.68366	Normal
GTEX-13CF2-0011-R5a-SM-5LZWS	brain	0.978174	Normal
GTEX-WZTO-2926-SM-3NM9I	brain	3.33059	Normal
GTEX-WHSE-0011-R3A-SM-3P5ZM	brain	2.95794	Normal
GTEX-11DXW-1026-SM-5H11K	brain	1.8914	Normal
GTEX-1313W-0011-R8a-SM-5DUVM	brain	3.6915	Normal
GTEX-XMD1-0011-R2B-SM-4AT5N	brain	1.25095	Normal
GTEX-13G51-0011-R7b-SM-5LZXG	brain	3.35051	Normal
GTEX-145LS-0011-R6b-SM-5PNWL	brain	3.44628	Normal
GTEX-13SLX-0011-R9b-SM-5SI6X	brain	1.94111	Normal
GTEX-12ZZZ-0011-R4b-SM-5DUV7	brain	1.19535	Normal
GTEX-ZAJG-3126-SM-5HL9J	brain	3.09763	Normal
GTEX-TSE9-0011-R10A-SM-3DB7O	brain	3.56072	Normal
GTEX-NPJ8-0011-R10A-SM-2YUMO	brain	3.78763	Normal
GTEX-13FTY-0011-R9b-SM-5KM2U	brain	1.48543	Normal
GTEX-145LU-0011-R1a-SM-5Q5CE	brain	1.5059	Normal
GTEX-RVPU-0011-R6A-SM-2XCAC	brain	0.400527	Normal
GTEX-14753-0011-R5a-SM-5S2VW	brain	0.38957	Normal
GTEX-XMD1-0011-R1A-SM-4AT4C	brain	1.33915	Normal
GTEX-11GSP-0011-R10a-SM-5NQ7J	brain	2.49057	Normal
GTEX-13VXU-0011-R6a-SM-5SI71	brain	3.56686	Normal
GTEX-X4XX-0011-R7A-SM-46MWR	brain	1.91074	Normal
GTEX-NPJ8-1526-SM-2D7VU	brain	2.79288	Normal
GTEX-T2IS-2926-SM-32QPO	brain	2.23265	Normal
GTEX-13RTL-0011-R3a-SM-5P9JP	brain	1.01436	Normal
GTEX-T6MN-0011-R10A-SM-32QP7	brain	4.14817	Normal
GTEX-13X6K-0011-R10a-SM-5P9JR	brain	3.56557	Normal
GTEX-WWYW-0011-R6A-SM-3NB3G	brain	3.67352	Normal
GTEX-1445S-0011-R4a-SM-5PNWN	brain	1.59457	Normal
GTEX-13QIC-2926-SM-5J2NF	brain	2.77817	Normal
GTEX-13NYB-3026-SM-5IJD7	brain	2.98185	Normal
GTEX-145LU-0011-R9b-SM-5SI66	brain	1.62761	Normal
GTEX-NPJ8-2626-SM-2D7W2	brain	2.35333	Normal
GTEX-ZXG5-0011-R6a-SM-57WBZ	brain	2.93166	Normal
GTEX-T6MN-0011-R5A-SM-32QPD	brain	3.86395	Normal
GTEX-13OW7-0011-R11a-SM-5O9DY	brain	2.0531	Normal
GTEX-139UC-0011-R6b-SM-5K7Z1	brain	3.41688	Normal
GTEX-13FXS-0011-R10a-SM-5J2MA	brain	3.39641	Normal
GTEX-TSE9-0011-R7A-SM-5CHS2	brain	0	Normal
GTEX-XMD1-0011-R5A-SM-4AT47	brain	2.58737	Normal
GTEX-1399T-0011-R2b-SM-5DUXM	brain	3.36034	Normal
GTEX-WWYW-0011-R10A-SM-3NB35	brain	4.08324	Normal
GTEX-ZF28-0011-R8a-SM-4WWFW	brain	1.57529	Normal
GTEX-T2IS-0011-R6A-SM-32QP2	brain	3.774	Normal
GTEX-ZF28-0011-R1a-SM-4WWD1	brain	1.58015	Normal
GTEX-ZAB4-0011-R3a-SM-4RGNQ	brain	3.80016	Normal
GTEX-117XS-3026-SM-5N9CA	brain	3.00003	Normal
GTEX-144GO-0011-R6b-SM-5S2V7	brain	3.02501	Normal
GTEX-13OW8-0011-R7a-SM-5L3FP	brain	2.01432	Normal
GTEX-13JUV-0011-R9a-SM-5LZX3	brain	2.01794	Normal
GTEX-14BIL-0011-R10a-SM-5SI75	brain	3.63577	Normal
GTEX-145LU-0011-R10a-SM-5PNWJ	brain	2.92975	Normal
GTEX-11ZVC-0011-R1b-SM-5BC6M	brain	0.879716	Normal
GTEX-Q2AG-0011-R6A-SM-2HML7	brain	3.36314	Normal
GTEX-145LS-0011-R1b-SM-5PNUP	brain	2.50843	Normal
GTEX-12584-0011-R6a-SM-5NQ7C	brain	1.47509	Normal
GTEX-ZXG5-0011-R5b-SM-57WBN	brain	2.08748	Normal
GTEX-144GO-0011-R1a-SM-5PNWO	brain	0.650778	Normal
GTEX-13112-0011-R7b-SM-5DUVW	brain	3.0635	Normal
GTEX-13RTJ-0011-R11a-SM-5O9CK	brain	2.38406	Normal
GTEX-12WSM-0011-R1a-SM-5LZW6	brain	2.36179	Normal
GTEX-11H98-0011-R11b-SM-5NQ6U	brain	2.10096	Normal
GTEX-NPJ7-0011-R6a-SM-2I3G7	brain	3.52735	Normal
GTEX-13N1W-0011-R6a-SM-5MR43	brain	3.03387	Normal
GTEX-WVLH-0011-R2A-SM-3MJFJ	brain	3.72679	Normal
GTEX-NL3H-0011-R6a-SM-2I3G8	brain	3.51603	Normal
GTEX-13FLV-0011-R8a-SM-5LZZE	brain	2.78449	Normal
GTEX-11UD1-0011-R2b-SM-5BC6O	brain	1.02858	Normal
GTEX-144GL-0011-R5b-SM-5PNUJ	brain	1.257	Normal
GTEX-OHPN-0011-R10A-SM-5S2U3	brain	1.60409	Normal
GTEX-13SLX-0011-R11b-SM-5O9C8	brain	2.09758	Normal
GTEX-WHSE-0011-R1A-SM-3P5ZK	brain	3.46464	Normal
GTEX-YJ89-0011-R1a-SM-4RGLS	brain	1.85598	Normal
GTEX-QVJO-0011-R2A-SM-2S1QK	brain	2.98185	Normal
GTEX-OXRO-0011-R9A-SM-3NB1X	brain	0.926	Normal
GTEX-X261-0011-R10B-SM-4E3JT	brain	2.65538	Normal
GTEX-QVUS-0011-R6A-SM-3GACX	brain	3.15058	Normal
GTEX-12ZZY-2926-SM-5DUXO	brain	2.17633	Normal
GTEX-ZUA1-0011-R11b-SM-51MTI	brain	2.25095	Normal
GTEX-13JUV-0011-R1a-SM-5LZY4	brain	3.11107	Normal
GTEX-NPJ8-0011-R1a-SM-2HMLC	brain	1.37853	Normal
GTEX-ZF28-0011-R7a-SM-4WKF5	brain	1.25095	Normal
GTEX-ZDXO-0011-R3a-SM-4WKFS	brain	2.49057	Normal
GTEX-13FXS-0011-R2b-SM-5K7XX	brain	2.94488	Normal
GTEX-13OVJ-0011-R10b-SM-5L3HT	brain	2.47513	Normal
GTEX-RU72-0011-R8A-SM-2TF61	brain	3.46855	Normal
GTEX-13QIC-0011-R8b-SM-5O9CV	brain	3.77715	Normal
GTEX-111FC-3126-SM-5GZZ2	brain	2.78663	Normal
GTEX-X4XX-0011-R5A-SM-46MWN	brain	2.03212	Normal
GTEX-RNOR-0011-R4A-SM-3GAD3	brain	2.91074	Normal
GTEX-13O3O-0011-R6b-SM-5P9GY	brain	3.01256	Normal
GTEX-145MI-0011-R5a-SM-5Q5B4	brain	0.275004	Normal
GTEX-X585-0011-R4B-SM-46MVH	brain	3.31321	Normal
GTEX-13X6I-0011-R8a-SM-5PNZF	brain	2.74202	Normal
GTEX-11ZU8-0011-R3a-SM-5BC6U	brain	1.31616	Normal
GTEX-N7MS-2526-SM-2D7W3	brain	1.98185	Normal
GTEX-13JVG-0011-R5a-SM-5MR4O	brain	1.9298	Normal
GTEX-NPJ8-0011-R1a-SM-33HCB	brain	2.03212	Normal
GTEX-12WSF-0011-R6b-SM-5HL8W	brain	3.35051	Normal
GTEX-13FLW-0011-R5a-SM-5LZX6	brain	3.11107	Normal
GTEX-Y8DK-0011-R1A-SM-4RGLO	brain	2.41682	Normal
GTEX-NL3H-0011-R7a-SM-2I3G5	brain	1.72249	Normal
GTEX-13OVJ-0011-R11a-SM-5P9H8	brain	1.53104	Normal
GTEX-Q2AG-2826-SM-2HMJQ	brain	2.23265	Normal
GTEX-ZE7O-0011-R5a-SM-57WBO	brain	2.37291	Normal
GTEX-144GL-0011-R11b-SM-5P9F6	brain	2.14078	Normal
GTEX-RVPU-0011-R4A-SM-2TF6X	brain	0.722454	Normal
GTEX-N7MT-1226-SM-2TC6K	brain	2.342	Normal
GTEX-WWYW-0011-R7A-SM-3NB3H	brain	2.94488	Normal
GTEX-Z93S-0011-R5b-SM-4RGNI	brain	3.60995	Normal
GTEX-13OVJ-0011-R3b-SM-5P9H6	brain	1.2265	Normal
GTEX-145LS-0011-R10a-SM-5PNUQ	brain	3.46337	Normal
GTEX-12WSC-0011-R5b-SM-5CVNS	brain	3.73122	Normal
GTEX-NPJ7-0011-R10A-SM-2I3E5	brain	3.68486	Normal
GTEX-R55E-0011-R9A-SM-2TC6C	brain	2.52858	Normal
GTEX-X585-0011-R2B-SM-46MVF	brain	3.68818	Normal
GTEX-13O3Q-0011-R2b-SM-5KM3K	brain	3.38953	Normal
GTEX-14BIN-0011-R11a-SM-5SI79	brain	2.44093	Normal
GTEX-13OW6-0011-R2a-SM-5L3HG	brain	3.64497	Normal
GTEX-139UC-0011-R5b-SM-5K7VY	brain	3.87876	Normal
GTEX-11WQC-0011-R7b-SM-5BC7A	brain	1.51096	Normal
GTEX-14753-0011-R6b-SM-5S2UD	brain	0.757041	Normal
GTEX-11WQK-0011-R11a-SM-5BC6W	brain	3.0409	Normal
GTEX-11PRG-2826-SM-5BC54	brain	1.99997	Normal
GTEX-PVOW-0011-R1A-SM-32PL6	brain	3.30746	Normal
GTEX-X4EP-0011-R3A-SM-3P626	brain	2.48539	Normal
GTEX-1477Z-0011-R5b-SM-5PNUO	brain	0.895309	Normal
GTEX-11WQK-0011-R8a-SM-5BC7C	brain	1.82375	Normal
GTEX-1445S-0011-R3a-SM-5P9HY	brain	0.799068	Normal
GTEX-1269C-3126-SM-5EGI6	brain	1.88753	Normal
GTEX-1192X-3126-SM-5N9BY	brain	2.91074	Normal
GTEX-OXRO-0011-R9A-SM-5S2W3	brain	1.11105	Normal
GTEX-P44H-0011-R3A-SM-5SI8A	brain	2.9542	Normal
GTEX-12WS9-0011-R4b-SM-5P9EU	brain	1.48029	Normal
GTEX-X261-0011-R8A-SM-4E3I5	brain	3.3757	Normal
GTEX-P44G-0011-R1A-SM-2I3FE	brain	2.99094	Normal
GTEX-11NUK-2926-SM-5A5MD	brain	3.02501	Normal
GTEX-13OVJ-0011-R2b-SM-5L3GP	brain	1.53608	Normal
GTEX-11ONC-0011-R9b-SM-5NQ8J	brain	1.07726	Normal
GTEX-WZTO-0011-R1B-SM-3NMAR	brain	2.65303	Normal
GTEX-13NZA-0011-R10b-SM-5KM54	brain	2.35333	Normal
GTEX-13NZA-0011-R11b-SM-5KM4W	brain	2.23572	Normal
GTEX-ZAB4-0011-R11a-SM-4SOKI	brain	2.1144	Normal
GTEX-14BIM-0011-R4b-SM-5S2RK	brain	3.19379	Normal
GTEX-13OW6-0011-R8a-SM-5L3GF	brain	3.16514	Normal
GTEX-11ONC-3026-SM-5985W	brain	1.96351	Normal
GTEX-12WSE-0011-R1b-SM-5GU4V	brain	3.57895	Normal
GTEX-13VXU-0011-R4b-SM-5O9CI	brain	3.18587	Normal
GTEX-13NZA-0011-R1b-SM-5LUAF	brain	0.526084	Normal
GTEX-1445S-0011-R8a-SM-5PNWX	brain	1.40597	Normal
GTEX-X4EP-0011-R10B-SM-4QASJ	brain	3.65187	Normal
GTEX-ZAB4-0011-R9a-SM-4SOKG	brain	1.42222	Normal
GTEX-YFC4-3026-SM-5IFJK	brain	1.8115	Normal
GTEX-13RTJ-0011-R10b-SM-5O9CW	brain	3.8166	Normal
GTEX-QVJO-0011-R4A-SM-2S1QL	brain	3.50718	Normal
GTEX-NPJ8-2626-SM-26GMZ	brain	0.963466	Normal
GTEX-Q2AG-0011-R2A-SM-2HMIT	brain	2.26004	Normal
GTEX-1313W-3026-SM-5LZUZ	brain	2.14078	Normal
GTEX-ZDXO-0011-R10a-SM-4WWD8	brain	2.65993	Normal
GTEX-YFC4-0011-R11a-SM-4SOK6	brain	2.19851	Normal
GTEX-13X6I-0011-R11a-SM-5P9HN	brain	2.45416	Normal
GTEX-145MG-0011-R3b-SM-5SI67	brain	2.47513	Normal
GTEX-13X6I-0011-R5a-SM-5PNWW	brain	2.75062	Normal
GTEX-13RTJ-0011-R3a-SM-5PNX7	brain	3.00178	Normal
GTEX-XLM4-3026-SM-4AT6L	brain	3.35051	Normal
GTEX-139UC-0011-R4a-SM-5K7XM	brain	1.90692	Normal
GTEX-UTHO-0011-R3A-SM-3GIK8	brain	3.75704	Normal
GTEX-S7SE-0011-R4A-SM-2XCDB	brain	3.33203	Normal
GTEX-ZZPT-2926-SM-5EQ5S	brain	2.70044	Normal
GTEX-12ZZZ-3026-SM-5BC67	brain	3.26751	Normal
GTEX-139TS-3126-SM-5LZWX	brain	2.02148	Normal
GTEX-12ZZZ-0011-R10a-SM-5P9HC	brain	3.56438	Normal
GTEX-13FHP-2926-SM-5IJG9	brain	2.12765	Normal
GTEX-WZTO-0011-R3B-SM-3NMC6	brain	3.82273	Normal
GTEX-1399T-0011-R11a-SM-5J2O1	brain	2.20477	Normal
GTEX-QVJO-0011-R1A-SM-2S1QI	brain	2.85998	Normal
GTEX-13X6J-3026-SM-5Q5CU	brain	2.81353	Normal
GTEX-N7MS-2425-SM-26GMD	brain	2.74202	Normal
GTEX-12126-0926-SM-5FQTW	brain	2.09421	Normal
GTEX-139UW-0011-R11a-SM-5IJGN	brain	1.46991	Normal
GTEX-R55F-1326-SM-5S2V4	brain	3.07557	Normal
GTEX-Y111-2826-SM-4TT3O	brain	1.97088	Normal
GTEX-11GSO-2926-SM-5HL73	brain	3.13258	Normal
GTEX-QDT8-0011-R9A-SM-32PKH	brain	0.978174	Normal
GTEX-ZUA1-0011-R7b-SM-4YCDP	brain	3.47765	Normal
GTEX-13O3Q-0011-R10b-SM-5KM39	brain	3.76232	Normal
GTEX-13NYS-0011-R11b-SM-5MR4P	brain	3.34203	Normal
GTEX-11ZUS-0011-R8a-SM-5BC73	brain	3.98089	Normal
GTEX-RVPV-0011-R3A-SM-2TF63	brain	2.9982	Normal
GTEX-131YS-3026-SM-5EGHY	brain	2.13754	Normal
GTEX-13NYB-0011-R7a-SM-5MR5D	brain	2.60883	Normal
GTEX-ZE9C-0011-R2a-SM-4WKGH	brain	0.526084	Normal
GTEX-YFC4-0011-R6b-SM-4V6E1	brain	2.26907	Normal
GTEX-12ZZX-0011-R11a-SM-5DUVJ	brain	2.02857	Normal
GTEX-R55E-0011-R7A-SM-2TC5Z	brain	3.06174	Normal
GTEX-147GR-0011-R9a-SM-5S2UY	brain	1.19535	Normal
GTEX-RVPU-0011-R7A-SM-2XCAB	brain	1.25095	Normal
GTEX-RU72-0011-R7A-SM-2TF5U	brain	2.26004	Normal
GTEX-13S7M-0011-R5b-SM-5P9HS	brain	2.8053	Normal
GTEX-12WSH-0011-R9b-SM-5LZUG	brain	1.55582	Normal
GTEX-13OW6-2926-SM-5KM29	brain	1.91838	Normal
GTEX-ZUA1-2926-SM-59HL3	brain	2.0738	Normal
GTEX-ZDXO-0011-R1a-SM-4WKF4	brain	2.61351	Normal
GTEX-ZF28-2926-SM-4WKG1	brain	2.80735	Normal
GTEX-139T8-0011-R1a-SM-5HL75	brain	2.06002	Normal
GTEX-12ZZX-0011-R6a-SM-5HL8L	brain	3.86292	Normal
GTEX-Z93S-0011-R11a-SM-4RGNN	brain	2.24795	Normal
GTEX-13CF2-0011-R11b-SM-5LZXO	brain	2.23265	Normal
GTEX-13S7M-3026-SM-5S2QQ	brain	2.42764	Normal
GTEX-12WS9-0011-R3a-SM-5CVNF	brain	2.4195	Normal
GTEX-WHSE-0011-R8A-SM-3P5Z1	brain	3.17154	Normal
GTEX-13OVH-3026-SM-5MR4N	brain	2.9891	Normal
GTEX-RNOR-0011-R3A-SM-2TF5J	brain	4.36737	Normal
GTEX-1445S-3026-SM-5O9BR	brain	1.83994	Normal
GTEX-WL46-0011-R11A-SM-3MJFT	brain	2.48539	Normal
GTEX-Q2AG-2926-SM-2HMJ3	brain	2.82374	Normal
GTEX-X585-0011-R1B-SM-46MVE	brain	4.09933	Normal
GTEX-ZDXO-0011-R2b-SM-4WKFG	brain	0.799068	Normal
GTEX-12WSA-0011-R2a-SM-57WDK	brain	0.956073	Normal
GTEX-12ZZY-0011-R6b-SM-5EGLA	brain	3.24334	Normal
GTEX-N7MS-2526-SM-26GMR	brain	1.85996	Normal
GTEX-ZE7O-0011-R6a-SM-57WCI	brain	2.35897	Normal
GTEX-13CIG-0011-R8b-SM-5LZX5	brain	3.88846	Normal
GTEX-ZAB4-2926-SM-57WCV	brain	2.49057	Normal
GTEX-WZTO-0011-R5B-SM-3NMC5	brain	3.40872	Normal
GTEX-13FXS-0011-R1a-SM-5K7U6	brain	3.14082	Normal
GTEX-YJ89-0011-R5a-SM-4V6GM	brain	2.12765	Normal
GTEX-NPJ8-0011-R7a-SM-2HMJV	brain	1.94488	Normal
GTEX-13N2G-0011-R4b-SM-5MR54	brain	3.10099	Normal
GTEX-144GL-0011-R8a-SM-5Q5B1	brain	3.18907	Normal
GTEX-144GL-0011-R3a-SM-5P9HP	brain	2.74415	Normal
GTEX-RVPU-0011-R4A-SM-5SI8K	brain	0.485434	Normal
GTEX-13FLV-0011-R10b-SM-5LZZ2	brain	3.07557	Normal
GTEX-NPJ7-0011-R1a-SM-3GACT	brain	2.72027	Normal
GTEX-XOTO-3026-SM-4B65M	brain	2.97635	Normal
GTEX-Z93S-0011-R3b-SM-4RGNH	brain	3.60408	Normal
GTEX-14753-0011-R8b-SM-5S2U1	brain	1.16994	Normal
GTEX-RVPU-0011-R3A-SM-2XCAE	brain	2.13097	Normal
GTEX-P44H-0011-R4A-SM-2XCEW	brain	3.18587	Normal
GTEX-X261-0011-R5A-SM-3NMB4	brain	2.03915	Normal
GTEX-ZVZQ-0011-R5b-SM-57WDC	brain	2.16668	Normal
GTEX-X4EP-0011-R6A-SM-3P629	brain	2.98552	Normal
GTEX-12WSH-0011-R2a-SM-5GU68	brain	1.37293	Normal
GTEX-N7MT-0011-R4a-SM-2I3G9	brain	2.1144	Normal
GTEX-R55E-0011-R5A-SM-2TC5N	brain	2.94671	Normal
GTEX-145MI-3126-SM-5Q5CF	brain	1.6369	Normal
GTEX-13G51-0011-R2b-SM-5LZXS	brain	3.46073	Normal
GTEX-13FHP-0011-R11b-SM-5LZXP	brain	2.2141	Normal
GTEX-WHSE-3026-SM-3P5ZH	brain	3.40057	Normal
GTEX-13X6J-0011-R7b-SM-5PNUC	brain	3.0409	Normal
GTEX-ZE9C-3026-SM-4WKHB	brain	3.23109	Normal
GTEX-ZAK1-3026-SM-5S2MJ	brain	3.32338	Normal
GTEX-N7MS-0011-R8a-SM-2YUMK	brain	1.65535	Normal
GTEX-13FXS-0011-R6b-SM-5L3F7	brain	3.211	Normal
GTEX-ZYFD-2926-SM-5GID9	brain	2.78449	Normal
GTEX-OHPN-0011-R9A-SM-2YUMN	brain	1.19535	Normal
GTEX-T6MN-0011-R10A-SM-5CHQC	brain	0	Normal
GTEX-1399T-0011-R5b-SM-5IJDK	brain	3.85901	Normal
GTEX-13FHP-0011-R5b-SM-5LZY2	brain	1.09085	Normal
GTEX-ZF28-0011-R10a-SM-4WWEH	brain	3.5236	Normal
GTEX-145MG-3126-SM-5Q5D3	brain	1.9891	Normal
GTEX-13X6K-0011-R11a-SM-5P9F5	brain	2.71807	Normal
GTEX-13FLV-0011-R3b-SM-5LZYP	brain	2.57046	Normal
GTEX-NPJ8-1526-SM-26GMY	brain	2.41414	Normal
GTEX-131XW-0011-R9a-SM-5N9EO	brain	1.4489	Normal
GTEX-144GL-0011-R1a-SM-5PNZ5	brain	3.10099	Normal
GTEX-139TT-0011-R11b-SM-5LZV1	brain	2.33911	Normal
GTEX-13SLX-0011-R6a-SM-5PNX4	brain	3.05136	Normal
GTEX-14ASI-0011-R1b-SM-5S2TY	brain	2.85196	Normal
GTEX-13S7M-0011-R7a-SM-5O9DK	brain	2.32484	Normal
GTEX-1117F-3226-SM-5N9CT	brain	2.2079	Normal
GTEX-14ASI-0011-R6a-SM-5S2UZ	brain	3.2479	Normal
GTEX-13NZ8-0011-R1b-SM-5KM3V	brain	1.34485	Normal
GTEX-13NZ8-0011-R8b-SM-5KM48	brain	2.34481	Normal
GTEX-13OW6-0011-R10a-SM-5L3HE	brain	3.03563	Normal
GTEX-13JVG-0011-R4a-SM-5MR4C	brain	0.856001	Normal
GTEX-YJ89-0011-R6a-SM-4V6GN	brain	2.49312	Normal
GTEX-11H98-0011-R8a-SM-5NQ8V	brain	1.97088	Normal
GTEX-XOTO-0011-R11B-SM-4B64O	brain	1.87973	Normal
GTEX-13FTY-0011-R1a-SM-5LZXE	brain	0.799068	Normal
GTEX-13G51-0011-R6b-SM-5LZX4	brain	3.24942	Normal
GTEX-14BIN-0011-R9a-SM-5SI76	brain	1.46467	Normal
GTEX-11H98-0011-R10b-SM-5NQ98	brain	3.31762	Normal
GTEX-RU72-0011-R11A-SM-2TF6J	brain	2.35897	Normal
GTEX-OHPN-0011-R9A-SM-4DXUH	brain	1.72682	Normal
GTEX-R55F-0011-R5A-SM-2TF5L	brain	2.5993	Normal
GTEX-1313W-0011-R2a-SM-5EGLF	brain	3.80629	Normal
GTEX-13NYB-0011-R1b-SM-5KM4F	brain	3.35195	Normal
GTEX-ZVT3-0011-R6a-SM-51MSU	brain	1.50078	Normal
GTEX-YFC4-0011-R1a-SM-4V6EH	brain	3.24029	Normal
GTEX-11WQK-0011-R10a-SM-5BC6R	brain	2.81765	Normal
GTEX-13CZV-0011-R11b-SM-5N9FN	brain	2.41682	Normal
GTEX-YJ89-0011-R2b-SM-4RGLT	brain	0.659921	Normal
GTEX-12WSI-0011-R11b-SM-5P9EZ	brain	2.46201	Normal
GTEX-11ZUS-0011-R9b-SM-5BC76	brain	1.74846	Normal
GTEX-T5JC-0011-R6A-SM-5SI89	brain	3.13089	Normal
GTEX-13X6I-0011-R3b-SM-5P9HM	brain	2.88165	Normal
GTEX-11NV4-0011-R5a-SM-5NQ88	brain	3.18587	Normal
GTEX-QVJO-0011-R7A-SM-2S1QO	brain	3.52479	Normal
GTEX-131XH-2926-SM-5LZU4	brain	2.10096	Normal
GTEX-13RTJ-0011-R8b-SM-5O9DL	brain	3.64727	Normal
GTEX-13OVL-0011-R11b-SM-5L3G7	brain	1.93734	Normal
GTEX-XLM4-0011-R9A-SM-4AT45	brain	0.887511	Normal
GTEX-13OVJ-0011-R4b-SM-5P9H5	brain	1.70927	Normal
GTEX-14A5I-2826-SM-5SIBF	brain	2.26606	Normal
GTEX-13QIC-0011-R3a-SM-5P9HT	brain	3.0108	Normal
GTEX-147F4-0011-R10b-SM-5S2WC	brain	2.89332	Normal
GTEX-147GR-0011-R6b-SM-5S2RO	brain	2.93731	Normal
GTEX-13QIC-0011-R1a-SM-5O9CJ	brain	0.669016	Normal
GTEX-WHSE-0011-R11A-SM-3P5YY	brain	2.30454	Normal
GTEX-12ZZW-0011-R5a-SM-5DUVN	brain	1.92597	Normal
GTEX-ZV68-0011-R2a-SM-4YCDK	brain	1.38408	Normal
GTEX-ZE9C-0011-R6a-SM-4WWCW	brain	3.0635	Normal
GTEX-X4XX-3026-SM-3NMB2	brain	3.35899	Normal
GTEX-NPJ7-0011-R2a-SM-2I3GF	brain	2.30454	Normal
GTEX-11GSP-0011-R5a-SM-57WBE	brain	3.29721	Normal
GTEX-13PDP-2926-SM-5N9E8	brain	2.89142	Normal
GTEX-12ZZY-0011-R10b-SM-5HL7W	brain	3.86786	Normal
GTEX-ZE9C-0011-R7a-SM-4WWCX	brain	2.83191	Normal
GTEX-13X6J-0011-R6a-SM-5PNUB	brain	3.37154	Normal
GTEX-13NYS-0011-R4b-SM-5MR3O	brain	1.90692	Normal
GTEX-13X6K-0011-R3b-SM-5PNUD	brain	3.26151	Normal
GTEX-13PDP-0011-R6b-SM-5O9D5	brain	1.33915	Normal
GTEX-ZVT3-0011-R10b-SM-57WB6	brain	3.18426	Normal
GTEX-12ZZX-0011-R3b-SM-5EGLH	brain	2.70044	Normal
GTEX-ZVZQ-0011-R7b-SM-57WBB	brain	1.70927	Normal
GTEX-11OF3-0011-R5a-SM-57WB4	brain	3.41688	Normal
GTEX-13FHP-0011-R1b-SM-5K7XL	brain	0.871834	Normal
GTEX-13FLW-0011-R7b-SM-5L3EZ	brain	3.05312	Normal
GTEX-147GR-0011-R10b-SM-5S2UM	brain	3.61702	Normal
GTEX-139TT-0011-R5b-SM-5K7W8	brain	3.57895	Normal
GTEX-13O3O-0011-R1b-SM-5KM2K	brain	3.44365	Normal
GTEX-12WS9-0011-R2a-SM-5CVNE	brain	1.20162	Normal
GTEX-13QJC-0011-R2b-SM-5PNUN	brain	1.88359	Normal
GTEX-13CF2-0011-R3b-SM-5LZZ6	brain	2.89142	Normal
GTEX-13O3Q-3026-SM-5IJGD	brain	2.09084	Normal
GTEX-WWYW-0011-R1A-SM-3TW8G	brain	3.54846	Normal
GTEX-13FLW-0011-R6b-SM-5L3EN	brain	3.70267	Normal
GTEX-13RTJ-0011-R9a-SM-5Q5AY	brain	1.45944	Normal
GTEX-13O3O-3126-SM-5KM3H	brain	3.32626	Normal
GTEX-NL4W-0011-R9a-SM-2I3G1	brain	1.6135	Normal
GTEX-145MF-2726-SM-5O995	brain	2.65076	Normal
GTEX-13PL6-3126-SM-5LUAR	brain	3.31906	Normal
GTEX-UTHO-0011-R6A-SM-3GIJW	brain	3.98736	Normal
GTEX-13O3O-0011-R8b-SM-5LUAL	brain	2.97451	Normal
GTEX-13FXS-0011-R5b-SM-5LZYE	brain	2.99636	Normal
GTEX-13NYS-0011-R6b-SM-5MR3R	brain	3.31321	Normal
GTEX-13O3Q-0011-R1b-SM-5KM3L	brain	3.07725	Normal
GTEX-11O72-2926-SM-5BC4V	brain	3.13426	Normal
GTEX-13JVG-0011-R11a-SM-5KM53	brain	1.58015	Normal
GTEX-131YS-0011-R9b-SM-5EQLY	brain	2.17314	Normal
GTEX-12WS9-2826-SM-5FQU9	brain	2.70265	Normal
GTEX-13G51-3126-SM-5IJG7	brain	1.86395	Normal
GTEX-ZXG5-0011-R10a-SM-57WDD	brain	2.51602	Normal
GTEX-WVLH-0011-R7A-SM-3MJFB	brain	1.92597	Normal
GTEX-14ASI-3026-SM-5S2PN	brain	3.5173	Normal
GTEX-YFC4-0011-R10a-SM-4SOK5	brain	3.72679	Normal
GTEX-Q2AG-0011-R4A-SM-2HMKA	brain	3.52479	Normal
GTEX-11ZUS-2826-SM-5EQKW	brain	2.41682	Normal
GTEX-QDT8-2926-SM-32PKC	brain	2.84197	Normal
GTEX-14DAQ-3026-SM-5S2QZ	brain	1.98551	Normal
GTEX-11GSP-3226-SM-5986O	brain	2.08067	Normal
GTEX-X4EP-0011-R2B-SM-3P625	brain	2.45678	Normal
GTEX-131YS-0011-R1a-SM-5DUXC	brain	2.53106	Normal
GTEX-11EQ8-2826-SM-5N9C1	brain	3.04617	Normal
GTEX-1313W-0011-R6a-SM-5K7XO	brain	3.64037	Normal
GTEX-11NV4-2126-SM-5N9DS	brain	2.48539	Normal
GTEX-S7SE-0011-R6A-SM-2XCD9	brain	3.585	Normal
GTEX-11GSP-0011-R6b-SM-57WBQ	brain	1.87187	Normal
GTEX-13OVL-0011-R4b-SM-5L3HV	brain	1.0566	Normal
GTEX-12WSE-0011-R7a-SM-5PNWF	brain	0.678058	Normal
GTEX-12ZZZ-0011-R3b-SM-5DUXK	brain	2.62758	Normal
GTEX-13VXU-0011-R3b-SM-5O9CU	brain	3.68929	Normal
GTEX-WL46-2826-SM-3LK81	brain	1.94859	Normal
GTEX-ZAB4-0011-R2a-SM-4RGNP	brain	2.08403	Normal
GTEX-WL46-0011-R5A-SM-3LK6V	brain	3.44755	Normal
GTEX-13N2G-0011-R2a-SM-5MR4Q	brain	2.91646	Normal
GTEX-ZAB4-0011-R7a-SM-4SOKE	brain	3.52479	Normal
GTEX-147F4-0011-R6b-SM-5S2UP	brain	2.56805	Normal
GTEX-Y8DK-0011-R5B-SM-4RTW6	brain	3.19691	Normal
GTEX-WHSE-0011-R5A-SM-3P5ZO	brain	3.23725	Normal
GTEX-13X6I-0011-R2b-SM-5PNWQ	brain	2.10096	Normal
GTEX-QMR6-0011-R5A-SM-32PKT	brain	2.57529	Normal
GTEX-131YS-0011-R7a-SM-5IJDA	brain	3.77298	Normal
GTEX-N7MT-1126-SM-2YUNQ	brain	1.88753	Normal
GTEX-13QIC-0011-R10a-SM-5O9C7	brain	3.57171	Normal
GTEX-145LS-0011-R8b-SM-5PNXA	brain	3.07037	Normal
GTEX-131XH-0011-R8a-SM-5EGLL	brain	3.55953	Normal
GTEX-ZUA1-0011-R1a-SM-4YCE2	brain	2.73122	Normal
GTEX-T6MN-0011-R1A-SM-32QOY	brain	4.03126	Normal
GTEX-13VXU-0011-R7b-SM-5SI72	brain	3.04441	Normal
GTEX-145MH-0011-R7a-SM-5PNWH	brain	3.36459	Normal
GTEX-13PVQ-0011-R9b-SM-5LU3B	brain	0.76554	Normal
GTEX-ZE9C-0011-R9a-SM-4WWCY	brain	1.58495	Normal
GTEX-13OW7-0011-R1b-SM-5L3HF	brain	2.59696	Normal
GTEX-N7MT-0011-R7a-SM-2I3FZ	brain	3.20163	Normal
GTEX-111FC-3326-SM-5GZYV	brain	2.25704	Normal
GTEX-RVPV-0011-R5A-SM-2TF69	brain	2.86394	Normal
GTEX-NPJ8-0011-R8a-SM-2HMLG	brain	3.41815	Normal
GTEX-13PVQ-0011-R5b-SM-5O9DI	brain	1.97819	Normal
GTEX-13OVH-0011-R3a-SM-5KM49	brain	2.80118	Normal
GTEX-NL4W-0011-R10A-SM-2I3DY	brain	2.83595	Normal
GTEX-14A5I-2926-SM-5Q5CQ	brain	2.79913	Normal
GTEX-ZE9C-0011-R4a-SM-4WKH6	brain	0.790754	Normal
GTEX-11ZTS-0011-R2b-SM-5BC75	brain	1.32191	Normal
GTEX-13NYS-0011-R3b-SM-5MR41	brain	2.56073	Normal
GTEX-XOTO-0011-R3A-SM-4B64W	brain	3.73881	Normal
GTEX-Y8DK-0011-R11A-SM-4SOK2	brain	2.58012	Normal
GTEX-1212Z-0011-R1b-SM-5BC72	brain	1.18271	Normal
GTEX-12ZZZ-0011-R6b-SM-5EQ5B	brain	3.12266	Normal
GTEX-1313W-3126-SM-5LZUI	brain	3.09251	Normal
GTEX-12WSB-3026-SM-59HKM	brain	2.50843	Normal
GTEX-12WSF-0011-R4b-SM-5HL88	brain	2.56805	Normal
GTEX-11ZU8-0011-R4a-SM-5BC6Y	brain	1.25095	Normal
GTEX-145LU-2626-SM-5LU9Z	brain	2.14403	Normal
GTEX-WZTO-0011-R6B-SM-4E3J6	brain	3.49824	Normal
GTEX-13FLV-0011-R6a-SM-5KLZ4	brain	3.49186	Normal
GTEX-139TU-0011-R5b-SM-5L3E1	brain	1.28094	Normal
GTEX-1445S-0011-R6b-SM-5PNUF	brain	2.00718	Normal
GTEX-X4XX-0011-R3B-SM-46MWK	brain	3.32482	Normal
GTEX-X4EP-0011-R9B-SM-4QASI	brain	2.38131	Normal
GTEX-13OW8-0011-R1a-SM-5L3HI	brain	1.06353	Normal
GTEX-11EMC-3226-SM-5EGKW	brain	2.60883	Normal
GTEX-11DXW-1126-SM-5H12Q	brain	3.00003	Normal
GTEX-11OF3-0011-R11a-SM-57WCR	brain	2.12434	Normal
GTEX-XOTO-2926-SM-4B65G	brain	1.81558	Normal
GTEX-12ZZX-0011-R7b-SM-5DUVV	brain	2.48284	Normal
GTEX-WWYW-0011-R11A-SM-3NB38	brain	2.99094	Normal
GTEX-Q2AG-0011-R11A-SM-2HMKZ	brain	1.98551	Normal
GTEX-14BIN-0011-R6a-SM-5S2RH	brain	3.8258	Normal
GTEX-N7MS-2526-SM-26GMA	brain	2.08403	Normal
GTEX-Q2AG-0011-R1A-SM-2HMJI	brain	3.26751	Normal
GTEX-12WSC-0011-R7b-SM-5LU9L	brain	3.48803	Normal
GTEX-11ZVC-0011-R9a-SM-57WC5	brain	0.97085	Normal
GTEX-145LS-0011-R7a-SM-5PNWM	brain	3.3089	Normal
GTEX-131XH-0011-R6a-SM-5KM2G	brain	3.59453	Normal
GTEX-ZAB4-0011-R5a-SM-4SOKC	brain	3.34771	Normal
GTEX-NL3H-0011-R11A-SM-2I3E6	brain	3.09428	Normal
GTEX-144GO-0011-R5a-SM-5PNUR	brain	1.93357	Normal
GTEX-14BIM-0011-R6b-SM-5S2VB	brain	3.47765	Normal
GTEX-X585-0011-R11B-SM-46MUZ	brain	2.76127	Normal
GTEX-13PL6-0011-R9b-SM-5O9CH	brain	0.956073	Normal
GTEX-N7MS-0011-R1a-SM-2HMJG	brain	3.43429	Normal
GTEX-RU72-0011-R11A-SM-5SI8G	brain	2.02502	Normal
GTEX-14BIN-3326-SM-5Q5E6	brain	2.09084	Normal
GTEX-12WSB-0011-R5b-SM-5GU67	brain	2.85998	Normal
GTEX-139TS-0011-R6a-SM-5J2OB	brain	0.910726	Normal
GTEX-14ABY-0011-R5b-SM-5SI7B	brain	3.39921	Normal
GTEX-11GSP-0011-R8b-SM-5NQ79	brain	2.33053	Normal
GTEX-139T8-0011-R3b-SM-5HL4R	brain	1.93357	Normal
GTEX-RVPU-0011-R9A-SM-3NM8E	brain	0.713697	Normal
GTEX-13OW5-0011-R6b-SM-5O9BW	brain	2.5185	Normal
GTEX-145LU-0011-R3a-SM-5P9K2	brain	2.35897	Normal
GTEX-13OVJ-0011-R7a-SM-5L3G1	brain	1.83994	Normal
GTEX-139UC-0011-R7a-SM-5IJCV	brain	3.23573	Normal
GTEX-N7MT-0011-R10A-SM-2I3E1	brain	3.58252	Normal
GTEX-13NZA-0011-R9b-SM-5MR5I	brain	1.65535	Normal
GTEX-13NYS-0011-R5a-SM-5MR4D	brain	2.96718	Normal
GTEX-139TS-0011-R10a-SM-5K7TU	brain	2.91455	Normal
GTEX-13N2G-0011-R3b-SM-5MR5G	brain	2.51602	Normal
GTEX-13112-0011-R4b-SM-5DUXL	brain	2.52354	Normal
GTEX-11ZUS-0011-R11b-SM-5BC7B	brain	2.70044	Normal
GTEX-T6MN-0011-R6A-SM-32QP8	brain	3.89527	Normal
GTEX-12WSF-0011-R7b-SM-5HL99	brain	3.02676	Normal
GTEX-13X6K-0011-R7b-SM-5P9K7	brain	2.79493	Normal
GTEX-RU72-0011-R10A-SM-2TF6D	brain	2.06694	Normal
GTEX-RU72-0011-R5A-SM-2TF6U	brain	2.50332	Normal
GTEX-13OW7-0011-R3a-SM-5O9DA	brain	1.76975	Normal
GTEX-ZE7O-0011-R1a-SM-57WDM	brain	0.863959	Normal
GTEX-QVUS-0011-R10A-SM-3GIK3	brain	3.5059	Normal
GTEX-13FHP-3026-SM-5IJBS	brain	2.69596	Normal
GTEX-QDT8-0011-R6A-SM-32PKI	brain	2.49567	Normal
GTEX-OXRO-0011-R2A-SM-3NB1W	brain	1.53608	Normal
GTEX-148VJ-0011-R9b-SM-5SI77	brain	0.575314	Normal
GTEX-X4EP-0011-R1A-SM-3P624	brain	2.29275	Normal
GTEX-WHSE-0011-R4A-SM-3P5ZN	brain	2.68033	Normal
GTEX-1399T-0011-R8b-SM-5IJD8	brain	3.75491	Normal
GTEX-13CZV-0011-R3a-SM-5KM27	brain	3.00178	Normal
GTEX-12ZZW-0011-R4a-SM-5DUX9	brain	1.66451	Normal
GTEX-XOTO-0011-R7B-SM-4B64R	brain	3.30593	Normal
GTEX-14BIN-0011-R10a-SM-5S2UA	brain	3.85203	Normal
GTEX-13X6I-0011-R1b-SM-5PNZC	brain	2.87577	Normal
GTEX-NPJ8-0011-R1a-SM-5SI8B	brain	1.64614	Normal
GTEX-ZV68-0011-R5a-SM-4YCDW	brain	1.59457	Normal
GTEX-13O3O-0011-R4b-SM-5KM3F	brain	2.66902	Normal
GTEX-11EI6-2926-SM-5985U	brain	2.11771	Normal
GTEX-11ONC-0011-R1a-SM-57WD4	brain	2.36179	Normal
GTEX-T6MN-0011-R2A-SM-32QOW	brain	2.96718	Normal
GTEX-13N2G-0011-R9b-SM-5MR4E	brain	1.73549	Normal
GTEX-12WSM-2126-SM-5GCOC	brain	2.22958	Normal
GTEX-NPJ7-0011-R4a-SM-2I3GJ	brain	2.33341	Normal
GTEX-QVUS-2926-SM-3GIJB	brain	2.48539	Normal
GTEX-R55E-0011-R11A-SM-2TC6I	brain	1.8914	Normal
GTEX-13O3Q-0011-R8b-SM-5KM2J	brain	3.92224	Normal
GTEX-131YS-0011-R3b-SM-5DUXB	brain	3.77613	Normal
GTEX-145MI-0011-R8b-SM-5PNZ9	brain	0.678058	Normal
GTEX-11OF3-0011-R7a-SM-57WCG	brain	3.22805	Normal
GTEX-ZVT3-0011-R7a-SM-57WCO	brain	0.475073	Normal
GTEX-NPJ7-0011-R11A-SM-2I3E8	brain	2.50843	Normal
GTEX-13OW5-0011-R11b-SM-5L3GG	brain	2.73335	Normal
GTEX-NL4W-0011-R8a-SM-2I3G4	brain	3.19219	Normal
GTEX-11ZTS-3226-SM-5EGID	brain	2.00718	Normal
GTEX-139UC-0011-R11a-SM-5KM3J	brain	2.78244	Normal
GTEX-X4EP-3026-SM-3P5YP	brain	2.16995	Normal
GTEX-13RTJ-0011-R2a-SM-5PNW9	brain	3.03211	Normal
GTEX-YJ89-0011-R11a-SM-4SOKA	brain	2.68261	Normal
GTEX-S7SE-0011-R5A-SM-2XCDA	brain	3.19219	Normal
GTEX-13PDP-0011-R8b-SM-5O9CS	brain	2.42227	Normal
GTEX-TSE9-2926-SM-5CHQO	brain	0	Normal
GTEX-WZTO-0011-R7B-SM-4E3IS	brain	3.211	Normal
GTEX-13RTJ-0011-R4b-SM-5PNX1	brain	2.35615	Normal
GTEX-144GL-0011-R6a-SM-5P9HW	brain	3.03036	Normal
GTEX-ZV68-0011-R7a-SM-51MT4	brain	1.08407	Normal
GTEX-13X6J-0011-R11a-SM-5P9HE	brain	2.51602	Normal
GTEX-12WSA-0011-R7b-SM-5GU5U	brain	2.61117	Normal
GTEX-13CIG-0011-R3b-SM-5K7XF	brain	2.13421	Normal
GTEX-11ZVC-0011-R4a-SM-5BC6Z	brain	1.53104	Normal
GTEX-Q2AG-0011-R9A-SM-2HMJ6	brain	0.790754	Normal
GTEX-13OVL-3026-SM-5IJF1	brain	2.07037	Normal
GTEX-XOTO-0011-R6B-SM-4B65X	brain	2.77398	Normal
GTEX-13OW5-0011-R5b-SM-5L3FR	brain	2.6713	Normal
GTEX-QMR6-0011-R10A-SM-32PKO	brain	3.54352	Normal
GTEX-R55F-0011-R6A-SM-2TF4L	brain	3.01974	Normal
GTEX-QDT8-0011-R9A-SM-5SI8J	brain	1.43827	Normal
GTEX-147F4-0011-R8b-SM-5S2UN	brain	2.27796	Normal
GTEX-YJ89-0011-R8b-SM-4SOK8	brain	2.88554	Normal
GTEX-145MH-2926-SM-5Q5D2	brain	2.2079	Normal
GTEX-13CZV-0011-R9a-SM-5LZXT	brain	1.11767	Normal
GTEX-QMR6-0011-R6A-SM-32PKP	brain	3.7377	Normal
GTEX-12WSC-0011-R9a-SM-5GU4U	brain	2.10771	Normal
GTEX-ZVZQ-0011-R10b-SM-51MRT	brain	3.65077	Normal
GTEX-NPJ8-2626-SM-26GMI	brain	2.60883	Normal
GTEX-13X6K-0011-R2b-SM-5P9K3	brain	1.61822	Normal
GTEX-13FTZ-0011-R10b-SM-5KLZS	brain	3.04265	Normal
GTEX-13CZV-0011-R4b-SM-5J2NY	brain	1.64152	Normal
GTEX-12WSF-0011-R3a-SM-5DUW7	brain	3.10603	Normal
GTEX-12WSM-0011-R6b-SM-5EQ6N	brain	2.7698	Normal
GTEX-N7MT-0011-R2a-SM-2I3GI	brain	1.36735	Normal
GTEX-WL46-0011-R2A-SM-3LK6O	brain	3.67924	Normal
GTEX-12WSD-0011-R2a-SM-5LZWB	brain	1.55087	Normal
GTEX-T6MN-0011-R6A-SM-5CHQD	brain	0	Normal
GTEX-139TT-0011-R7b-SM-5J2MN	brain	3.57528	Normal
GTEX-13FXS-0011-R9a-SM-5K7UI	brain	1.74846	Normal
GTEX-13CF2-0011-R1a-SM-5LZY1	brain	1.57529	Normal
GTEX-131XH-0011-R4b-SM-5DUWB	brain	2.83191	Normal
GTEX-13N1W-0011-R9b-SM-5MR4R	brain	0.799068	Normal
GTEX-N7MT-0011-R11A-SM-2I3DZ	brain	2.98185	Normal
GTEX-147GR-0011-R4a-SM-5S2V2	brain	2.03212	Normal
GTEX-X261-0011-R6B-SM-4E3J8	brain	1.546	Normal
GTEX-X4EP-0011-R7B-SM-4PQZW	brain	3.93355	Normal
GTEX-13NYS-0011-R8a-SM-5MR5H	brain	2.43293	Normal
GTEX-13NYB-0011-R10a-SM-5KM43	brain	3.5838	Normal
GTEX-13SLX-0011-R10a-SM-5P9HV	brain	3.87774	Normal
GTEX-Y8DK-0011-R10A-SM-4SOK1	brain	3.63458	Normal
GTEX-NPJ8-0011-R6a-SM-2HMKB	brain	3.28832	Normal
GTEX-11WQC-0011-R10a-SM-57WCT	brain	2.50843	Normal
GTEX-139TT-2626-SM-5LZUB	brain	2.16668	Normal
GTEX-12WSB-0011-R6b-SM-5GU6J	brain	3.3277	Normal
GTEX-13X6K-0011-R6a-SM-5P9K6	brain	3.37299	Normal
GTEX-13X6J-0011-R5b-SM-5PNWT	brain	3.3785	Normal
GTEX-13S7M-3126-SM-5RQJQ	brain	2.55335	Normal
GTEX-NPJ7-0011-R8a-SM-2I3G2	brain	3.38953	Normal
GTEX-12WSF-0011-R10a-SM-5LZVH	brain	3.47765	Normal
GTEX-WVLH-0011-R6A-SM-3MJFZ	brain	3.29865	Normal
GTEX-12ZZX-2826-SM-5BC6K	brain	1.96716	Normal
GTEX-13JUV-0011-R11a-SM-5LZYH	brain	2.73981	Normal
GTEX-145MG-3026-SM-5RQJA	brain	3.4128	Normal
GTEX-13X6I-0011-R7b-SM-5PNWP	brain	2.90302	Normal
GTEX-ZVT3-3026-SM-5E43N	brain	2.93548	Normal
GTEX-11GSP-3126-SM-5A5LL	brain	2.14728	Normal
GTEX-RU72-2926-SM-2TF66	brain	1.99637	Normal
GTEX-X4EP-0011-R8B-SM-4QASL	brain	2.81353	Normal
GTEX-11UD1-0011-R3a-SM-5BC6S	brain	1.63228	Normal
GTEX-13FHP-0011-R6b-SM-5LZY6	brain	2.19851	Normal
GTEX-145LS-0011-R4b-SM-5S2UT	brain	3.01615	Normal
GTEX-P44G-0011-R10A-SM-2I3FF	brain	3.42359	Normal
GTEX-R55F-1326-SM-2TF5F	brain	3.23725	Normal
GTEX-WVLH-0011-R4A-SM-3MJFS	brain	3.74094	Normal
GTEX-13JUV-0011-R10b-SM-5LZXR	brain	3.16674	Normal
GTEX-NL3H-0011-R3a-SM-2I3GL	brain	3.59096	Normal
GTEX-PWO3-0011-R2A-SM-2S1OX	brain	1.76551	Normal
GTEX-13PLJ-0011-R5a-SM-5O9BG	brain	1.36178	Normal
GTEX-UTHO-2926-SM-3P5Z9	brain	2.44093	Normal
GTEX-UTHO-0011-R5A-SM-3GIJD	brain	3.75593	Normal
GTEX-12696-3026-SM-5FQTU	brain	1.37293	Normal
GTEX-N7MS-0011-R3a-SM-5SI8H	brain	3.74843	Normal
GTEX-13OW8-0011-R3a-SM-5L3I4	brain	3.02325	Normal
GTEX-RU72-0011-R6A-SM-2TF71	brain	2.87378	Normal
GTEX-13OW8-0011-R10a-SM-5L3H6	brain	3.10603	Normal
GTEX-13OW8-0011-R11a-SM-5L3GT	brain	2.19538	Normal
GTEX-13OW6-3026-SM-5J2MI	brain	2.83191	Normal
GTEX-11WQC-0011-R5a-SM-5BC74	brain	1.89915	Normal
GTEX-N7MT-1226-SM-26GMC	brain	1.92597	Normal
GTEX-12WSH-3126-SM-5LZW8	brain	2.65538	Normal
GTEX-ZVZQ-0011-R1a-SM-57WBU	brain	1.5656	Normal
GTEX-12ZZW-0011-R7a-SM-5DUWC	brain	2.11771	Normal
GTEX-13IVO-0011-R10a-SM-5LZY3	brain	2.33053	Normal
GTEX-X4XX-0011-R1B-SM-3P622	brain	2.49312	Normal
GTEX-13SLW-0011-R2b-SM-5O9C6	brain	0.63226	Normal
GTEX-139TS-0011-R5b-SM-5J2MZ	brain	1.31616	Normal
GTEX-X4XY-0011-R8A-SM-46MVC	brain	1.41146	Normal
GTEX-12WSE-0011-R6b-SM-5LZV5	brain	3.34482	Normal
GTEX-12ZZZ-3126-SM-5LZU6	brain	1.91838	Normal
GTEX-N7MS-0011-R11A-SM-2HMJS	brain	2.29864	Normal
GTEX-13NYB-0011-R6b-SM-5MR51	brain	2.98368	Normal
GTEX-13NYB-0011-R8a-SM-5KM4R	brain	3.45019	Normal
GTEX-XMD1-2926-SM-4AT42	brain	1.76551	Normal
GTEX-13OVJ-0011-R9b-SM-5L3GD	brain	2.62297	Normal
GTEX-13S7M-0011-R10b-SM-5PNZB	brain	3.65077	Normal
GTEX-13FLW-0011-R8b-SM-5J1MZ	brain	3.17314	Normal
GTEX-YFC4-0011-R9a-SM-4SOK4	brain	2.41145	Normal
GTEX-11DXY-3226-SM-5GIDE	brain	3.29865	Normal
GTEX-ZUA1-0011-R8b-SM-51MST	brain	4.04703	Normal
GTEX-1399T-0011-R1b-SM-5DUWN	brain	2.51602	Normal
GTEX-13O3O-0011-R10a-SM-5LUA9	brain	3.60288	Normal
GTEX-S7PM-0011-R6A-SM-3NM8F	brain	0.963466	Normal
GTEX-ZE7O-3126-SM-5HL5X	brain	2.68928	Normal
GTEX-WVLH-3026-SM-3MJG9	brain	3.62998	Normal
GTEX-145MH-0011-R1b-SM-5PNWY	brain	3.16834	Normal
GTEX-11OF3-0011-R8b-SM-57WCS	brain	3.55825	Normal
GTEX-139T8-0011-R4a-SM-5HL54	brain	2.39507	Normal
GTEX-11WQK-0011-R9b-SM-5BC6N	brain	0.933562	Normal
GTEX-13SLW-0011-R11a-SM-5SI8Q	brain	2.46463	Normal
GTEX-Q2AG-0011-R10A-SM-2HMLA	brain	3.23877	Normal
GTEX-13OVL-0011-R8a-SM-5L3HH	brain	2.33341	Normal
GTEX-13PVQ-0011-R7a-SM-5L3G3	brain	2.53106	Normal
GTEX-13OVL-0011-R3b-SM-5L3I8	brain	2.73335	Normal
GTEX-139UW-0011-R9b-SM-5LZYT	brain	0.963466	Normal
GTEX-13OVL-0011-R10a-SM-5L3GS	brain	2.99461	Normal
GTEX-13SLW-0011-R4b-SM-5S2W2	brain	1.65993	Normal
GTEX-QVJO-0011-R8A-SM-447C7	brain	3.58619	Normal
GTEX-Q2AG-0011-R7A-SM-2HMJP	brain	2.74415	Normal
GTEX-11EMC-3326-SM-5P9JH	brain	2.17633	Normal
GTEX-13SLX-3126-SM-5S2Q5	brain	3.48539	Normal
GTEX-13OVJ-0011-R8b-SM-5L3FS	brain	2.58253	Normal
GTEX-RNOR-0011-R7A-SM-2TF4V	brain	3.84896	Normal
GTEX-13O3Q-0011-R11b-SM-5KM2W	brain	2.6064	Normal
GTEX-13FXS-0011-R8a-SM-5J1MN	brain	3.92691	Normal
GTEX-13X6J-0011-R4b-SM-5P9K4	brain	2.66675	Normal
GTEX-13OVH-0011-R11b-SM-5KM4X	brain	2.5993	Normal
GTEX-12WSB-0011-R11b-SM-57WBJ	brain	2.27796	Normal
GTEX-X4XX-0011-R8B-SM-46MWM	brain	3.53603	Normal
GTEX-13G51-0011-R11b-SM-5J2NE	brain	2.12434	Normal
GTEX-12WSH-3026-SM-5CVNI	brain	3.26608	Normal
GTEX-P44H-0011-R1A-SM-3NM8J	brain	2.59454	Normal
GTEX-N7MT-1226-SM-2D7W4	brain	1.92597	Normal
GTEX-13JVG-3226-SM-5IJGJ	brain	1.73549	Normal
GTEX-13OVL-0011-R6a-SM-5L3G4	brain	3.16834	Normal
GTEX-P44G-0011-R7A-SM-2I3F9	brain	2.42227	Normal
GTEX-T5JC-0011-R11A-SM-32PMB	brain	2.75701	Normal
GTEX-13112-0011-R6b-SM-5DUVK	brain	3.09763	Normal
GTEX-ZUA1-0011-R3a-SM-4YCEE	brain	3.37714	Normal
GTEX-QDT8-3026-SM-32PKB	brain	2.30159	Normal
GTEX-P44G-0011-R2A-SM-2XCD2	brain	2.75488	Normal
GTEX-ZYY3-3026-SM-5GIEJ	brain	2.26004	Normal
GTEX-13RTL-0011-R9a-SM-5Q5BR	brain	0.226513	Normal
GTEX-T2IS-3026-SM-32QPM	brain	3.36738	Normal
GTEX-13NYB-0011-R5a-SM-5MR45	brain	2.96535	Normal
GTEX-QMR6-0011-R8A-SM-32PKJ	brain	4.1342	Normal
GTEX-13112-0011-R5b-SM-5DUV8	brain	1.69154	Normal
GTEX-RVPU-0011-R11A-SM-2XCAF	brain	1.28094	Normal
GTEX-13SLX-0011-R5a-SM-5O9BV	brain	3.32626	Normal
GTEX-12ZZX-0011-R10b-SM-5DUWK	brain	3.55953	Normal
GTEX-RNOR-0011-R9A-SM-2TF52	brain	1.87579	Normal
GTEX-12WSA-0011-R10b-SM-5P9ET	brain	1.99637	Normal
GTEX-13OW6-0011-R5a-SM-5O9BK	brain	2.87577	Normal
GTEX-12WSB-0011-R7b-SM-5GU6V	brain	3.0108	Normal
GTEX-13CF2-0011-R2a-SM-5L3DC	brain	0.910726	Normal
GTEX-13IVO-0011-R8a-SM-5L3DY	brain	2.9241	Normal
GTEX-TSE9-0011-R1A-SM-3DB7E	brain	3.17635	Normal
GTEX-RVPU-0011-R8A-SM-5SI8I	brain	0.687044	Normal
GTEX-NL3H-0011-R1a-SM-48TDJ	brain	2.66447	Normal
GTEX-T5JC-2426-SM-3NMDB	brain	3.36738	Normal
GTEX-13O3Q-0011-R4a-SM-5P9H2	brain	3.30593	Normal
GTEX-WL46-0011-R10A-SM-3MJFQ	brain	3.71154	Normal
GTEX-ZVT3-0011-R3b-SM-51MTJ	brain	1.69154	Normal
GTEX-ZVZQ-0011-R3a-SM-57WC7	brain	2.98552	Normal
GTEX-12ZZW-0011-R10b-SM-5HL9X	brain	2.49057	Normal
GTEX-145LU-0011-R11b-SM-5P9JX	brain	1.80321	Normal
GTEX-Q2AG-0011-R5A-SM-2HMJH	brain	3.18426	Normal
GTEX-13QJC-0011-R6a-SM-5S2VI	brain	3.07381	Normal
GTEX-1128S-2826-SM-5N9DI	brain	2.41145	Normal
GTEX-131YS-3126-SM-5KLYT	brain	3.24638	Normal
GTEX-13O3O-0011-R11b-SM-5KM4G	brain	1.68257	Normal
GTEX-13JVG-0011-R3b-SM-5LZXF	brain	1.65535	Normal
GTEX-P44H-0011-R10A-SM-2XCEK	brain	3.39777	Normal
GTEX-145MH-0011-R10b-SM-5PNUK	brain	3.85296	Normal
GTEX-13VXU-0011-R5a-SM-5O9D7	brain	3.42758	Normal
GTEX-13FLV-0011-R4a-SM-5LZYU	brain	2.35052	Normal
GTEX-RNOR-0011-R1A-SM-5SI8F	brain	3.33203	Normal
GTEX-147GR-0011-R7a-SM-5S2RP	brain	1.86395	Normal
GTEX-14ABY-0011-R4b-SM-5S2VN	brain	2.46988	Normal
GTEX-13QIC-3026-SM-5LU58	brain	2.02148	Normal
GTEX-UTHO-0011-R10A-SM-3GIJQ	brain	4.36671	Normal
GTEX-RNOR-2326-SM-2TF4I	brain	3.45682	Normal
GTEX-12ZZY-3026-SM-5GCOU	brain	2.92792	Normal
GTEX-13OW5-0011-R1b-SM-5L3GE	brain	0.856001	Normal
GTEX-13FXS-0011-R11a-SM-5L3DM	brain	2.53354	Normal
GTEX-12126-0011-R10b-SM-5BC6T	brain	3.18747	Normal
GTEX-145MI-0011-R10a-SM-5PNZD	brain	1.25095	Normal
GTEX-Z93S-2826-SM-57WBL	brain	1.99277	Normal
GTEX-X4EP-0011-R4B-SM-3P627	brain	2.42764	Normal
GTEX-YFC4-0011-R2a-SM-4V6DZ	brain	2.45154	Normal
GTEX-11OF3-0011-R6b-SM-57WBG	brain	3.57043	Normal
GTEX-1477Z-0011-R10b-SM-5S2RF	brain	1.75275	Normal
GTEX-QVJO-0011-R10A-SM-2S1QJ	brain	3.60527	Normal
GTEX-NPJ8-0011-R4a-SM-2HML3	brain	1.90692	Normal
GTEX-13O1R-0011-R9b-SM-5KM33	brain	0.575314	Normal
GTEX-N7MT-0011-R1a-SM-5SI7S	brain	2.85403	Normal
GTEX-13O3O-0011-R3b-SM-5KM3R	brain	3.12602	Normal
GTEX-WL46-0011-R6A-SM-3LK6X	brain	3.2126	Normal
GTEX-139UC-0011-R3b-SM-5K7VZ	brain	3.93355	Normal
GTEX-12WSA-0011-R8a-SM-5P9EX	brain	2.87975	Normal
GTEX-WZTO-0011-R10B-SM-4E3KB	brain	3.73011	Normal
GTEX-S7SE-0011-R7A-SM-2XCDI	brain	3.95702	Normal
GTEX-13FHO-0011-R7b-SM-5LZXD	brain	2.77398	Normal
GTEX-13X6J-0011-R8b-SM-5PNUA	brain	2.62758	Normal
GTEX-13NZA-0011-R5b-SM-5KM4K	brain	0.956073	Normal
GTEX-13NYS-0011-R1b-SM-5MR55	brain	1.77817	Normal
GTEX-12WS9-0011-R10a-SM-57WBV	brain	2.92219	Normal
GTEX-N7MT-1226-SM-26GMT	brain	1.73549	Normal
GTEX-NL4W-0011-R6a-SM-2I3GA	brain	2.88753	Normal
GTEX-WVLH-2926-SM-3MJG5	brain	2.37017	Normal
GTEX-Z93S-0011-R10a-SM-4RGNM	brain	3.40601	Normal
GTEX-N7MS-0011-R2a-SM-2HML6	brain	3.32482	Normal
GTEX-1313W-0011-R5b-SM-5L3EP	brain	3.42359	Normal
GTEX-WVLH-0011-R1A-SM-4MVOK	brain	2.39507	Normal
GTEX-ZE9C-0011-R3a-SM-4WKGT	brain	2.64151	Normal
GTEX-ZVZQ-0011-R11a-SM-51MS6	brain	2.25704	Normal
GTEX-WWYW-3026-SM-3NB36	brain	2.2898	Normal
GTEX-13NYC-2826-SM-5K7WR	brain	3.42631	Normal
GTEX-R55E-0011-R8A-SM-2TC66	brain	2.85196	Normal
GTEX-12ZZW-0011-R6a-SM-5DUVZ	brain	1.96716	Normal
GTEX-13NYS-0011-R10a-SM-5MR4S	brain	3.82784	Normal
GTEX-14BIL-0011-R9a-SM-5SI7A	brain	1.65535	Normal
GTEX-13SLW-0011-R1a-SM-5S2W7	brain	1.23881	Normal
GTEX-X4EP-0011-R5A-SM-3P628	brain	3.23877	Normal
GTEX-XMD1-0011-R10A-SM-4AT4A	brain	2.38956	Normal
GTEX-X4XX-0011-R11A-SM-46MWQ	brain	2.58253	Normal
GTEX-13FLV-0011-R5a-SM-5LZWT	brain	2.44893	Normal
GTEX-N7MS-0011-R10A-SM-2HMJK	brain	3.39641	Normal
GTEX-13CIG-0011-R5b-SM-5L3F2	brain	2.12434	Normal
GTEX-XOTO-0011-R1B-SM-4B65C	brain	3.27944	Normal
GTEX-13OW6-0011-R11a-SM-5L3H2	brain	2.07037	Normal
GTEX-N7MS-0011-R7a-SM-2HMKN	brain	2.93548	Normal
GTEX-X585-3026-SM-46MWF	brain	3.56319	Normal
GTEX-13IVO-0011-R5a-SM-5L3CY	brain	1.31616	Normal
GTEX-YJ89-0011-R9a-SM-4SOK7	brain	1.24487	Normal
GTEX-XLM4-2926-SM-4AT59	brain	2.0738	Normal
GTEX-12WSH-0011-R1a-SM-5GU5V	brain	3.45546	Normal
GTEX-13N1W-0011-R5b-SM-5MR5Q	brain	3.13914	Normal
GTEX-145MH-0011-R5a-SM-5P9JT	brain	3.33059	Normal
GTEX-132Q8-0011-R5a-SM-5IJDM	brain	3.30449	Normal
GTEX-13OW7-3026-SM-5L3GY	brain	2.50843	Normal
GTEX-X585-0011-R3B-SM-46MVG	brain	3.83993	Normal
GTEX-X261-0011-R7A-SM-4E3JJ	brain	1.43827	Normal
GTEX-131YS-0011-R10b-SM-5EQ5N	brain	3.57528	Normal
GTEX-13N2G-0011-R6b-SM-5MR3P	brain	3.45682	Normal
GTEX-12WSF-0011-R5a-SM-5HL8K	brain	3.36034	Normal
GTEX-11ONC-2926-SM-5P9JM	brain	3.00362	Normal
GTEX-NL4W-0011-R5a-SM-2I3GD	brain	2.54845	Normal
GTEX-12ZZY-0011-R5a-SM-5EGL9	brain	3.2327	Normal
GTEX-QVUS-2826-SM-3GADB	brain	2.93731	Normal
GTEX-12126-0011-R9b-SM-5BC6P	brain	2.31037	Normal
GTEX-11EI6-3026-SM-5GZZO	brain	2.75488	Normal
GTEX-12WSC-0011-R3a-SM-5P9F1	brain	3.42359	Normal
GTEX-13O3O-3026-SM-5KM42	brain	1.58015	Normal
GTEX-13SLX-0011-R4a-SM-5O9BJ	brain	2.40326	Normal
GTEX-13OVL-0011-R5b-SM-5L3FU	brain	3.05136	Normal
GTEX-P44G-0011-R3A-SM-2I3FC	brain	3.59334	Normal
GTEX-XLM4-0011-R4B-SM-4AT5C	brain	3.34203	Normal
GTEX-X4XX-0011-R6B-SM-46MWP	brain	3.09251	Normal
GTEX-13FXS-3026-SM-5LZYO	brain	2.2079	Normal
GTEX-WI4N-2526-SM-4OOSE	ovary	0.613537	Normal
GTEX-13QBU-1526-SM-5LU3W	ovary	0.356135	Normal
GTEX-OHPL-2426-SM-48TDN	ovary	1.40055	Normal
GTEX-POMQ-1426-SM-3P61D	ovary	1.02858	Normal
GTEX-U3ZN-1026-SM-4DXTC	ovary	0.757041	Normal
GTEX-RU72-2226-SM-46MUE	ovary	0.310339	Normal
GTEX-TML8-0926-SM-4DXSJ	ovary	1.5059	Normal
GTEX-11ZVC-1426-SM-5EGGA	ovary	0.871834	Normal
GTEX-11DXX-1426-SM-5GIDU	ovary	1.46467	Normal
GTEX-13N11-0526-SM-5IJFI	ovary	0.815589	Normal
GTEX-UJHI-1226-SM-4IHLR	ovary	0.704867	Normal
GTEX-XYKS-1726-SM-4E3IO	ovary	1.04965	Normal
GTEX-ZC5H-2026-SM-5CVN2	ovary	0.687044	Normal
GTEX-ZP4G-0626-SM-4WWF1	ovary	0.356135	Normal
GTEX-T6MO-1126-SM-4DM5D	ovary	0.298665	Normal
GTEX-133LE-1226-SM-5IFGC	ovary	2.22344	Normal
GTEX-13W3W-1526-SM-5LU5I	ovary	0.799068	Normal
GTEX-ZV6S-1426-SM-59HKX	ovary	1.23881	Normal
GTEX-145ME-1226-SM-5SIB6	ovary	0.956073	Normal
GTEX-1399S-2126-SM-5J2MH	ovary	1.36735	Normal
GTEX-11GSP-0226-SM-5A5KV	ovary	0.815589	Normal
GTEX-12WSB-2226-SM-5GCOS	ovary	0.464679	Normal
GTEX-XUZC-1026-SM-4BOPY	ovary	0.659921	Normal
GTEX-11ZTS-1926-SM-5CVLA	ovary	1.17634	Normal
GTEX-131YS-2226-SM-5P9G8	ovary	0.367373	Normal
GTEX-WEY5-0626-SM-4LMIA	ovary	1.48029	Normal
GTEX-ZYWO-1926-SM-5E456	ovary	1.38958	Normal
GTEX-Y3IK-2026-SM-4YCDG	ovary	0.815589	Normal
GTEX-XMD3-2326-SM-4AT5H	ovary	0.903017	Normal
GTEX-S341-0726-SM-4AD5R	ovary	0.613537	Normal
GTEX-RU1J-0826-SM-46MUU	ovary	0.62293	Normal
GTEX-11VI4-1026-SM-5EQM1	ovary	0.298665	Normal
GTEX-11XUK-1626-SM-5GU5O	ovary	0.641556	Normal
GTEX-WYBS-2426-SM-4ONDI	ovary	1.16994	Normal
GTEX-PWN1-2426-SM-48TDD	ovary	0.238793	Normal
GTEX-13FTX-0926-SM-5IFF7	ovary	1.24487	Normal
GTEX-13OVJ-2426-SM-5KM3I	ovary	0.344836	Normal
GTEX-S32W-1226-SM-4AD67	ovary	0.584968	Normal
GTEX-W5WG-0926-SM-4RTX9	ovary	0.722454	Normal
GTEX-WYVS-1526-SM-4OND4	ovary	0.790754	Normal
GTEX-P78B-1926-SM-3P616	ovary	1.43827	Normal
GTEX-XV7Q-1426-SM-4BRWA	ovary	1.14405	Normal
GTEX-PWCY-1326-SM-48TCU	ovary	2.43832	Normal
GTEX-13PVR-1226-SM-5RQJ2	ovary	0.62293	Normal
GTEX-ZLWG-0926-SM-4WWC3	ovary	0.739854	Normal
GTEX-12WSJ-1226-SM-5LU91	ovary	0.926	Normal
GTEX-ZVT3-2626-SM-5GU5L	ovary	0.565594	Normal
GTEX-13U4I-2126-SM-5LU55	ovary	0.485434	Normal
GTEX-139D8-2426-SM-5KM3A	ovary	1.74418	Normal
GTEX-13QIC-1526-SM-5IJFL	ovary	0.464679	Normal
GTEX-ZYFG-1726-SM-5GZZB	ovary	0.773987	Normal
GTEX-P4QT-2426-SM-3NMCL	ovary	0.575314	Normal
GTEX-RWS6-1026-SM-47JXD	ovary	1.09085	Normal
GTEX-S4UY-1026-SM-4AD53	ovary	2.14728	Normal
GTEX-146FH-2526-SM-5Q5BP	ovary	0.941119	Normal
GTEX-PWOO-1726-SM-48TDC	ovary	1.88753	Normal
GTEX-YFC4-2726-SM-5IFJW	ovary	1.23881	Normal
GTEX-13O3O-2726-SM-5KM35	ovary	0.298665	Normal
GTEX-T2IS-2026-SM-4DM6W	ovary	1.91838	Normal
GTEX-11I78-1926-SM-59878	ovary	0.863959	Normal
GTEX-TSE9-2226-SM-4DXUR	ovary	0.321936	Normal
GTEX-X4EO-2426-SM-4QASD	ovary	0.59455	Normal
GTEX-12WSG-1426-SM-5FQUK	ovary	0.378503	Normal
GTEX-1117F-2226-SM-5N9CH	ovary	0.432948	Normal
GTEX-X15G-1726-SM-4PQZN	ovary	0.985488	Normal
GTEX-PLZ4-2826-SM-3P617	ovary	0.505893	Normal
GTEX-11EMC-1726-SM-5H11P	ovary	0.356135	Normal
GTEX-11ZTT-1826-SM-5CVLN	ovary	1.13748	Normal
GTEX-13VXT-1526-SM-5LU3J	ovary	0.879716	Normal
GTEX-13D11-1126-SM-5KLYS	ovary	0.83188	Normal
GTEX-T5JW-0426-SM-4DM7M	ovary	0.555816	Normal
GTEX-Q734-0726-SM-48TZP	ovary	1.5059	Normal
GTEX-WXYG-1426-SM-4ONCK	ovary	1.06353	Normal
GTEX-13OVI-0726-SM-5L3DD	ovary	0.137501	Normal
GTEX-YJ8O-1026-SM-5CVM5	ovary	1.5059	Normal
GTEX-13PL7-2326-SM-5L3FY	ovary	0.613537	Normal
GTEX-RTLS-2326-SM-46MUH	ovary	0.536053	Normal
GTEX-14AS3-1326-SM-5RQJE	ovary	0.344836	Normal
GTEX-Y114-1726-SM-4TT7U	ovary	0.378503	Normal
GTEX-WWYW-2726-SM-4MVOP	ovary	1.26902	Normal
GTEX-ZZPU-2126-SM-5EGIU	ovary	1.02858	Normal
GTEX-OHPK-2426-SM-3MJGH	ovary	0.696007	Normal
GTEX-QVJO-3126-SM-4R1KC	ovary	1.20791	Normal
GTEX-12WSK-1926-SM-5LZVK	ovary	0.454178	Normal
GTEX-QCQG-1426-SM-48U22	ovary	1.11767	Normal
GTEX-P4PP-2426-SM-3P61L	ovary	1.02146	Normal
GTEX-X8HC-2726-SM-46MUA	ovary	0.163501	Normal
GTEX-1269C-1826-SM-5N9E1	ovary	0.505893	Normal

## Sheet: summary
TCGA	Detail	Normal	Tumor	GTEx	Normal	Tumor
ACC	Adrenocortical carcinoma	0	77	Adrenal Gland	128	0
DLBC	Lymphoid Neoplasm Diffuse Large B-cell Lymphoma	0	47	Blood	444	0
LAML	Acute Myeloid Leukemia	0	173	Bone Marrow	70	0
LGG	Brain Lower Grade Glioma	0	518	Brain	1152	0
OV	Ovarian serous cystadenocarcinoma	0	426	Ovary	88	0
SARC	Sarcoma	2	262	Sarcoma	0	0
SKCM	Skin Cutaneous Melanoma	1	461	Skin	812	0
THYM	Thymoma	2	118	Blood	444	0
UCS	Uterine Carcinosarcoma	0	57	Uterus	78	0
