# Supplementary material for: Pan-cancer analysis of UBE2T with a focus on prognostic and immunological roles in lung adenocarcinoma
Source: Respir Res. 2022 Nov 10;23:306. doi: 10.1186/s12931-022-02226-z (PMC9650835; doi:10.1186/s12931-022-02226-z)
Supplement: Supplementary file 7 — Additional file 7. Detailed methods for the construction of risk signature with UrCCGs, discovery and validation of the subtypes by the UBE2T-related cell cycle genes, and investigation of different tumor-associated cellular and molecular states and immunotherapy sensitivity among the four UrCCG subtypes. [file 12931_2022_2226_MOESM7_ESM.zip › Additional file 3.xlsx]

## Sheet: Sheet1
Tumor type	Normal						Primary tumor
	n	Maximum	Upper quartile	Median	Lower quartile	Minimum	n	Maximum	Upper quartile	Median	Lower quartile	Minimum
Breast cancer	0	0	0		0	0	125	2.496	0.687	-0.001	-0.524	-1.803
Ovarian cancer	25	1.5333	-0.068	-0.628	-1.348	-2.922	100	2.373	0.641	0.016	-0.686	-2.55
Colon cancer	-	-	-	-	-	-	-	-	-	-	-	-
Clear cell renal cell carcinoma	84	-0.555	-1.138	-1.321	-1.719	-2.281	110	1.572	0.3	0.07	-0.505	-1.96
Uterine corpus endometrial carcinoma	31	0.179	-0.576	-1.151	-2.158	-3.959	100	2.065	0.815	0	-0.848	-2.695
Lung adenocarcinoma	111	1.421	-0.229	-0.819	-1.349	-2.549	111	1.712	0.659	0	-0.962	-2.423
Head and neck squamous carcinoma	71	0.158	-0.426	-0.866	-1.14	-2.161	108	2.006	0.49	-0.015	-0.63	-2.12
Pancreatic adenocarcinoma	74	1.47	0.427	-0.149	-0.703	-1.923	137	2.501	0.744	-0.007	-0.604	-2.155
Glioblastoma multiforme	10	-0.011	-0.026	-0.157	-0.362	-0.792	99	2.254	0.437	-0.112	-0.63	-2.315
Hepatocellular carcinoma	165	1.149	-0.764	-1.482	-2.079	-3.846	165	2.586	0.771	0	-0.594	-2.183
Prostate adenocarcinoma	-	-	-	-	-	-	-	-	-	-	-	-
Gastric cancer	4	1.268	1.191	1.114	0.932	0.749	76	1.505	0.398	-0.204	-0.668	-2.02
Pediatric Brain Cancer	-	-	-	-	-	-	-	-	-	-	-	-
