# Supplementary material for: Pan-cancer analysis of UBE2T with a focus on prognostic and immunological roles in lung adenocarcinoma
Source: Respir Res. 2022 Nov 10;23:306. doi: 10.1186/s12931-022-02226-z (PMC9650835; doi:10.1186/s12931-022-02226-z)
Supplement: Supplementary file 7 — Additional file 7. Detailed methods for the construction of risk signature with UrCCGs, discovery and validation of the subtypes by the UBE2T-related cell cycle genes, and investigation of different tumor-associated cellular and molecular states and immunotherapy sensitivity among the four UrCCG subtypes. [file 12931_2022_2226_MOESM7_ESM.zip › Additional file 4.xlsx]

## Sheet: OS
id	futime	fustat	UBE2T	Type	CancerType
TCGA-OR-A5KZ-01A	125	1	5.80012	Tumor	ACC
TCGA-OR-A5LC-01A	159	1	5.90608	Tumor	ACC
TCGA-P6-A5OF-01A	207	1	3.29695	Tumor	ACC
TCGA-OR-A5K9-01A	344	1	5.40229	Tumor	ACC
TCGA-OR-A5J5-01A	365	1	3.73694	Tumor	ACC
TCGA-P6-A5OG-01A	383	1	5.36571	Tumor	ACC
TCGA-OR-A5JS-01A	383	0	4.91675	Tumor	ACC
TCGA-OR-A5KY-01A	391	1	4.88092	Tumor	ACC
TCGA-OR-A5JP-01A	464	0	4.65055	Tumor	ACC
TCGA-OR-A5J7-01A	490	1	5.33438	Tumor	ACC
TCGA-OR-A5JJ-01A	490	1	4.68139	Tumor	ACC
TCGA-OR-A5K5-01A	498	1	4.2585	Tumor	ACC
TCGA-OR-A5JG-01A	541	1	3.85826	Tumor	ACC
TCGA-OR-A5LT-01A	549	0	3.77203	Tumor	ACC
TCGA-OR-A5JB-01A	551	1	5.42162	Tumor	ACC
TCGA-OR-A5JY-01A	552	1	4.7957	Tumor	ACC
TCGA-OR-A5JM-01A	562	1	5.56593	Tumor	ACC
TCGA-OR-A5J8-01A	579	1	4.07467	Tumor	ACC
TCGA-PK-A5H9-01A	616	0	1.87339	Tumor	ACC
TCGA-OR-A5LE-01A	662	1	5.29262	Tumor	ACC
TCGA-OR-A5LA-01A	719	0	2.38424	Tumor	ACC
TCGA-OR-A5K8-01A	749	0	3.05644	Tumor	ACC
TCGA-PA-A5YG-01A	756	0	2.26914	Tumor	ACC
TCGA-OR-A5JZ-01A	822	0	2.85429	Tumor	ACC
TCGA-OR-A5LR-01A	853	0	2.61587	Tumor	ACC
TCGA-OR-A5L6-01A	861	0	3.61128	Tumor	ACC
TCGA-OR-A5L9-01A	871	0	1.14366	Tumor	ACC
TCGA-OR-A5L8-01A	885	0	2.23837	Tumor	ACC
TCGA-OR-A5JT-01A	907	0	3.0161	Tumor	ACC
TCGA-OR-A5JA-01A	922	1	5.25671	Tumor	ACC
TCGA-OR-A5JX-01A	950	0	1.40477	Tumor	ACC
TCGA-OR-A5L4-01A	967	0	3.78831	Tumor	ACC
TCGA-OR-A5K2-01A	994	1	4.71731	Tumor	ACC
TCGA-OR-A5K0-01A	1029	0	3.57021	Tumor	ACC
TCGA-OR-A5K4-01A	1082	0	4.43242	Tumor	ACC
TCGA-OR-A5LS-01A	1096	0	3.91926	Tumor	ACC
TCGA-OR-A5JQ-01A	1103	0	3.22695	Tumor	ACC
TCGA-OR-A5LJ-01A	1105	1	2.99016	Tumor	ACC
TCGA-OU-A5PI-01A	1171	0	3.3316	Tumor	ACC
TCGA-OR-A5JO-01A	1194	0	2.16448	Tumor	ACC
TCGA-OR-A5LD-01A	1197	1	3.06455	Tumor	ACC
TCGA-PK-A5HA-01A	1201	0	3.04255	Tumor	ACC
TCGA-OR-A5LB-01A	1204	1	2.80951	Tumor	ACC
TCGA-PK-A5HB-01A	1293	0	5.15711	Tumor	ACC
TCGA-OR-A5L5-01A	1317	0	2.14098	Tumor	ACC
TCGA-OR-A5J9-01A	1352	0	2.74726	Tumor	ACC
TCGA-OR-A5J1-01A	1355	1	2.73351	Tumor	ACC
TCGA-OR-A5KX-01A	1364	0	3.26978	Tumor	ACC
TCGA-OR-A5KO-01A	1414	0	4.63328	Tumor	ACC
TCGA-OR-A5K6-01A	1493	0	3.41779	Tumor	ACC
TCGA-OR-A5JK-01A	1497	0	3.46359	Tumor	ACC
TCGA-OR-A5LG-01A	1589	0	3.54466	Tumor	ACC
TCGA-OR-A5LL-01A	1613	1	1.85351	Tumor	ACC
TCGA-OR-A5J2-01A	1677	1	3.25101	Tumor	ACC
TCGA-OR-A5JC-01A	1750	1	3.51781	Tumor	ACC
TCGA-OR-A5LP-01A	1857	0	1.98301	Tumor	ACC
TCGA-OR-A5LM-01A	1858	0	3.56109	Tumor	ACC
TCGA-OR-A5JF-01A	2015	0	2.517	Tumor	ACC
TCGA-OR-A5JV-01A	2023	0	4.05149	Tumor	ACC
TCGA-OR-A5JL-01A	2056	0	4.16543	Tumor	ACC
TCGA-OR-A5KW-01A	2076	0	3.72282	Tumor	ACC
TCGA-OR-A5J3-01A	2091	0	2.77323	Tumor	ACC
TCGA-OR-A5JE-01A	2105	1	5.83471	Tumor	ACC
TCGA-OR-A5JW-01A	2202	0	2.00669	Tumor	ACC
TCGA-OR-A5JI-01A	2331	0	1.84854	Tumor	ACC
TCGA-OR-A5LN-01A	2342	0	2.66645	Tumor	ACC
TCGA-OR-A5LH-01A	2385	1	2.64762	Tumor	ACC
TCGA-OR-A5LO-01A	2405	1	3.52909	Tumor	ACC
TCGA-OR-A5J6-01A	2703	0	1.89713	Tumor	ACC
TCGA-OR-A5LK-01A	2740	0	2.17164	Tumor	ACC
TCGA-OR-A5KT-01A	2895	0	4.17994	Tumor	ACC
TCGA-OR-A5JD-01A	3038	0	2.1906	Tumor	ACC
TCGA-OR-A5K1-01A	3289	0	3.4421	Tumor	ACC
TCGA-OR-A5K3-01A	3465	0	2.64665	Tumor	ACC
TCGA-PK-A5H8-01A	3623	0	3.55905	Tumor	ACC
TCGA-OR-A5JR-01A	3688	0	1.83795	Tumor	ACC
TCGA-OR-A5KV-01A	3878	0	3.68628	Tumor	ACC
TCGA-OR-A5L3-01A	4628	0	1.291	Tumor	ACC
TCGA-OR-A5KU-01A	4673	0	2.76587	Tumor	ACC
TCGA-E7-A8O8-01A	13	0	4.57679	Tumor	BLCA
TCGA-GC-A4ZW-01A	15	0	5.567	Tumor	BLCA
TCGA-E7-A5KE-01A	17	0	4.64342	Tumor	BLCA
TCGA-4Z-AA80-01A	19	1	4.86346	Tumor	BLCA
TCGA-YC-A9TC-01A	20	1	5.70763	Tumor	BLCA
TCGA-E7-A5KF-01A	20	0	4.36408	Tumor	BLCA
TCGA-E7-A7DU-01A	28	0	4.28062	Tumor	BLCA
TCGA-KQ-A41S-01A	35	0	5.03783	Tumor	BLCA
TCGA-E7-A7DV-01A	37	0	4.8057	Tumor	BLCA
TCGA-H4-A2HO-01A	46	0	2.57968	Tumor	BLCA
TCGA-K4-A6FZ-01A	55	0	4.2496	Tumor	BLCA
TCGA-CU-A5W6-01A	56	1	5.4475	Tumor	BLCA
TCGA-S5-A6DX-01A	56	1	3.31422	Tumor	BLCA
TCGA-XF-A8HH-01A	57	1	3.03124	Tumor	BLCA
TCGA-C4-A0F0-01A	59	0	4.67496	Tumor	BLCA
TCGA-C4-A0F7-01A	62	1	4.36122	Tumor	BLCA
TCGA-XF-A9T6-01A	64	0	4.39175	Tumor	BLCA
TCGA-GD-A3OP-01A	64	0	3.60912	Tumor	BLCA
TCGA-DK-A1A5-01A	65	1	4.65752	Tumor	BLCA
TCGA-GD-A6C6-01A	67	0	4.58017	Tumor	BLCA
TCGA-XF-A9T3-01A	68	0	4.42477	Tumor	BLCA
TCGA-E7-A4XJ-01A	68	1	2.40348	Tumor	BLCA
TCGA-FD-A6TF-01A	69	1	5.01677	Tumor	BLCA
TCGA-5N-A9KI-01A	76	1	4.94624	Tumor	BLCA
TCGA-BL-A13J-01B	81	1	2.99845	Tumor	BLCA
TCGA-BL-A13J-01A	81	1	3.77655	Tumor	BLCA
TCGA-FD-A62N-01A	82	0	4.48318	Tumor	BLCA
TCGA-K4-A4AB-01B	84	1	2.49873	Tumor	BLCA
TCGA-ZF-AA4N-01A	88	1	4.50686	Tumor	BLCA
TCGA-C4-A0F1-01A	89	0	4.46428	Tumor	BLCA
TCGA-XF-AAMT-01A	90	1	3.73185	Tumor	BLCA
TCGA-FD-A6TG-01A	93	1	4.20772	Tumor	BLCA
TCGA-GD-A3OQ-01A	95	0	4.50347	Tumor	BLCA
TCGA-XF-A9SJ-01A	98	1	5.05433	Tumor	BLCA
TCGA-FT-A3EE-01A	99	1	3.9922	Tumor	BLCA
TCGA-K4-A3WU-01B	105	0	3.16558	Tumor	BLCA
TCGA-ZF-A9RE-01A	106	1	4.32977	Tumor	BLCA
TCGA-FD-A43X-01A	110	0	3.52333	Tumor	BLCA
TCGA-UY-A9PF-01A	117	0	3.89606	Tumor	BLCA
TCGA-XF-AAN8-01A	118	1	1.52841	Tumor	BLCA
TCGA-FD-A3B7-01A	122	1	4.2674	Tumor	BLCA
TCGA-XF-A9ST-01A	128	1	5.78885	Tumor	BLCA
TCGA-E7-A6MD-01A	129	0	4.00895	Tumor	BLCA
TCGA-FD-A6TH-01A	131	1	4.78002	Tumor	BLCA
TCGA-BT-A3PH-01A	142	1	5.1739	Tumor	BLCA
TCGA-GU-A767-01A	144	1	4.81525	Tumor	BLCA
TCGA-DK-A3IK-01A	146	1	2.90533	Tumor	BLCA
TCGA-CU-A0YO-01A	149	1	3.25437	Tumor	BLCA
TCGA-BT-A20V-01A	154	1	5.83285	Tumor	BLCA
TCGA-BT-A20R-01A	154	1	4.72883	Tumor	BLCA
TCGA-CU-A3QU-01A	158	0	5.2799	Tumor	BLCA
TCGA-FD-A5BV-01A	163	1	4.8837	Tumor	BLCA
TCGA-E7-A3Y1-01A	163	0	3.27374	Tumor	BLCA
TCGA-FD-A3SO-01A	168	1	4.82779	Tumor	BLCA
TCGA-ZF-AA5N-01A	168	1	4.35794	Tumor	BLCA
TCGA-FD-A5BX-01A	173	1	3.68241	Tumor	BLCA
TCGA-XF-A9SU-01A	182	1	4.73637	Tumor	BLCA
TCGA-FD-A6TC-01A	187	0	4.75072	Tumor	BLCA
TCGA-UY-A9PE-01A	189	0	4.12421	Tumor	BLCA
TCGA-FD-A62P-01A	191	1	4.29313	Tumor	BLCA
TCGA-BT-A0S7-01A	200	1	4.48581	Tumor	BLCA
TCGA-XF-A8HC-01A	200	1	4.51328	Tumor	BLCA
TCGA-BL-A3JM-01A	205	1	5.89341	Tumor	BLCA
TCGA-XF-AAMX-01A	206	1	4.48596	Tumor	BLCA
TCGA-G2-AA3C-01A	211	1	5.1052	Tumor	BLCA
TCGA-GU-AATQ-01A	213	1	4.7961	Tumor	BLCA
TCGA-FD-A62O-01A	216	1	3.86486	Tumor	BLCA
TCGA-G2-A3IB-01A	220	1	4.02013	Tumor	BLCA
TCGA-BL-A13I-01A	223	1	4.17305	Tumor	BLCA
TCGA-BL-A13I-01B	223	1	3.68096	Tumor	BLCA
TCGA-GD-A76B-01A	224	1	4.33438	Tumor	BLCA
TCGA-GU-A762-01A	232	1	5.34059	Tumor	BLCA
TCGA-XF-AAML-01A	232	1	5.77945	Tumor	BLCA
TCGA-DK-A2I2-01A	237	1	4.19478	Tumor	BLCA
TCGA-E7-A97Q-01A	246	1	4.52746	Tumor	BLCA
TCGA-DK-A3IM-01A	248	1	4.58785	Tumor	BLCA
TCGA-DK-A3IN-01A	250	1	4.77891	Tumor	BLCA
TCGA-FD-A5BY-01A	251	0	5.44302	Tumor	BLCA
TCGA-BT-A20X-01A	251	1	4.4262	Tumor	BLCA
TCGA-XF-AAMW-01A	253	1	4.31006	Tumor	BLCA
TCGA-BT-A20W-01A	254	1	4.52244	Tumor	BLCA
TCGA-2F-A9KW-01A	254	1	5.62896	Tumor	BLCA
TCGA-GV-A3QH-01A	258	1	4.26106	Tumor	BLCA
TCGA-ZF-AA56-01A	259	1	4.21556	Tumor	BLCA
TCGA-GV-A40E-01A	261	1	4.9726	Tumor	BLCA
TCGA-ZF-AA4U-01A	262	1	3.95743	Tumor	BLCA
TCGA-FJ-A871-01A	272	1	4.9967	Tumor	BLCA
TCGA-FD-A3B5-01A	272	1	3.97898	Tumor	BLCA
TCGA-C4-A0EZ-01A	273	1	7.77318	Tumor	BLCA
TCGA-HQ-A5ND-01A	274	1	5.72355	Tumor	BLCA
TCGA-K4-A5RH-01A	276	0	4.85885	Tumor	BLCA
TCGA-K4-A4AC-01A	278	1	4.51716	Tumor	BLCA
TCGA-YC-A8S6-01A	293	0	3.44919	Tumor	BLCA
TCGA-DK-A3IV-01A	294	1	4.59149	Tumor	BLCA
TCGA-FD-A6TI-01A	294	1	3.18049	Tumor	BLCA
TCGA-BT-A3PK-01A	303	1	4.42847	Tumor	BLCA
TCGA-4Z-AA86-01A	311	1	4.72159	Tumor	BLCA
TCGA-DK-A3WX-01A	321	1	4.19973	Tumor	BLCA
TCGA-FJ-A3ZE-01A	324	1	5.25931	Tumor	BLCA
TCGA-GU-AATO-01A	324	1	5.14335	Tumor	BLCA
TCGA-FD-A5BT-01A	328	1	3.52141	Tumor	BLCA
TCGA-FD-A6TK-01A	330	0	4.85683	Tumor	BLCA
TCGA-GU-A42P-01A	332	1	5.09184	Tumor	BLCA
TCGA-CF-A47S-01A	333	0	2.67712	Tumor	BLCA
TCGA-FT-A61P-01A	337	0	4.63359	Tumor	BLCA
TCGA-DK-AA75-01A	340	1	4.97225	Tumor	BLCA
TCGA-XF-AAMH-01A	344	1	4.30469	Tumor	BLCA
TCGA-GU-A42Q-01A	344	1	4.7005	Tumor	BLCA
TCGA-CF-A8HY-01A	345	0	4.1787	Tumor	BLCA
TCGA-CF-A8HX-01A	345	0	3.62603	Tumor	BLCA
TCGA-K4-A5RI-01A	356	1	5.19046	Tumor	BLCA
TCGA-K4-AAQO-01A	359	0	3.49387	Tumor	BLCA
TCGA-CF-A9FF-01A	361	0	4.37309	Tumor	BLCA
TCGA-KQ-A41Q-01A	361	0	5.25254	Tumor	BLCA
TCGA-XF-A9SW-01A	362	1	4.73827	Tumor	BLCA
TCGA-YF-AA3L-01A	364	0	3.98094	Tumor	BLCA
TCGA-2F-A9KP-01A	364	1	4.79636	Tumor	BLCA
TCGA-CF-A5UA-01A	365	0	4.79384	Tumor	BLCA
TCGA-DK-AA76-01A	366	0	3.97044	Tumor	BLCA
TCGA-CF-A47W-01A	368	0	3.75798	Tumor	BLCA
TCGA-CF-A7I0-01A	368	0	3.98538	Tumor	BLCA
TCGA-CF-A3MG-01A	369	0	4.52116	Tumor	BLCA
TCGA-HQ-A5NE-01A	370	1	4.79882	Tumor	BLCA
TCGA-BT-A20O-01A	370	1	4.55494	Tumor	BLCA
TCGA-CF-A3MI-01A	370	0	3.92545	Tumor	BLCA
TCGA-PQ-A6FI-01A	372	0	5.38427	Tumor	BLCA
TCGA-ZF-AA5P-01A	372	0	3.5269	Tumor	BLCA
TCGA-CF-A47Y-01A	373	0	2.44801	Tumor	BLCA
TCGA-FD-A6TE-01A	376	0	5.17712	Tumor	BLCA
TCGA-BL-A5ZZ-01A	377	0	4.4797	Tumor	BLCA
TCGA-CF-A47V-01A	379	0	3.2364	Tumor	BLCA
TCGA-CF-A1HS-01A	382	0	4.7337	Tumor	BLCA
TCGA-CF-A3MF-01A	383	0	2.12734	Tumor	BLCA
TCGA-CF-A47X-01A	384	0	2.72646	Tumor	BLCA
TCGA-FD-A3B8-01A	384	0	3.27793	Tumor	BLCA
TCGA-FJ-A3Z9-01A	385	1	3.6336	Tumor	BLCA
TCGA-CF-A47T-01A	385	1	4.16937	Tumor	BLCA
TCGA-FD-A6TD-01A	386	1	5.04807	Tumor	BLCA
TCGA-XF-A9SV-01A	388	1	4.2634	Tumor	BLCA
TCGA-CF-A1HR-01A	389	0	4.36645	Tumor	BLCA
TCGA-FD-A3SS-01A	391	1	5.3034	Tumor	BLCA
TCGA-CU-A0YN-01A	393	1	4.47383	Tumor	BLCA
TCGA-E7-A85H-01A	394	0	4.8445	Tumor	BLCA
TCGA-CF-A3MH-01A	398	0	3.80127	Tumor	BLCA
TCGA-CF-A9FM-01A	398	0	3.03375	Tumor	BLCA
TCGA-CF-A5U8-01A	399	0	3.04326	Tumor	BLCA
TCGA-BT-A0YX-01A	400	1	3.88088	Tumor	BLCA
TCGA-FD-A62S-01A	406	1	4.12197	Tumor	BLCA
TCGA-ZF-A9RD-01A	408	1	5.03999	Tumor	BLCA
TCGA-MV-A51V-01A	410	0	3.81673	Tumor	BLCA
TCGA-CU-A72E-01A	413	1	3.22394	Tumor	BLCA
TCGA-DK-A3IL-01A	413	1	4.7786	Tumor	BLCA
TCGA-DK-AA6Q-01A	413	1	4.80501	Tumor	BLCA
TCGA-DK-AA6W-01A	415	1	5.58121	Tumor	BLCA
TCGA-YF-AA3M-01A	415	0	5.23708	Tumor	BLCA
TCGA-DK-AA71-01A	415	0	4.66494	Tumor	BLCA
TCGA-E7-A7PW-01A	416	0	4.75011	Tumor	BLCA
TCGA-XF-A9T8-01A	418	1	5.14879	Tumor	BLCA
TCGA-CF-A27C-01A	425	0	3.10017	Tumor	BLCA
TCGA-E7-A7XN-01A	428	0	4.36147	Tumor	BLCA
TCGA-GC-A3RD-01A	428	0	4.28745	Tumor	BLCA
TCGA-R3-A69X-01A	433	0	4.63956	Tumor	BLCA
TCGA-GV-A3JV-01A	434	1	5.28148	Tumor	BLCA
TCGA-E7-A97P-01A	437	1	4.39729	Tumor	BLCA
TCGA-BT-A20T-01A	453	1	3.65842	Tumor	BLCA
TCGA-XF-A9SP-01A	454	1	3.80089	Tumor	BLCA
TCGA-BT-A20U-01A	455	1	4.0014	Tumor	BLCA
TCGA-FD-A43S-01A	455	0	2.94539	Tumor	BLCA
TCGA-DK-AA6P-01A	457	0	3.97788	Tumor	BLCA
TCGA-4Z-AA84-01A	460	0	4.03674	Tumor	BLCA
TCGA-CU-A0YR-01A	460	1	4.68806	Tumor	BLCA
TCGA-LC-A66R-01A	466	0	5.81651	Tumor	BLCA
TCGA-E7-A8O7-01A	466	0	2.78354	Tumor	BLCA
TCGA-DK-AA6X-01A	467	0	4.47704	Tumor	BLCA
TCGA-XF-A8HG-01A	467	1	4.09493	Tumor	BLCA
TCGA-E5-A4TZ-01A	467	1	4.28756	Tumor	BLCA
TCGA-K4-A6MB-01A	469	0	4.00381	Tumor	BLCA
TCGA-LT-A5Z6-01A	474	0	4.73725	Tumor	BLCA
TCGA-FD-A43Y-01A	474	1	4.30719	Tumor	BLCA
TCGA-DK-A1AG-01A	475	0	3.679	Tumor	BLCA
TCGA-DK-A6B2-01A	477	0	5.37538	Tumor	BLCA
TCGA-GU-A766-01A	480	0	4.68269	Tumor	BLCA
TCGA-GC-A3OO-01A	481	0	4.30904	Tumor	BLCA
TCGA-GC-A3RC-01A	484	0	3.70963	Tumor	BLCA
TCGA-G2-A2EK-01A	485	0	2.0652	Tumor	BLCA
TCGA-XF-A9SK-01A	486	1	4.27883	Tumor	BLCA
TCGA-DK-A1AE-01A	491	0	4.53319	Tumor	BLCA
TCGA-BT-A2LB-01A	492	1	4.82912	Tumor	BLCA
TCGA-XF-A9T4-01A	495	1	3.94305	Tumor	BLCA
TCGA-4Z-AA7M-01A	495	0	4.61747	Tumor	BLCA
TCGA-K4-A83P-01A	495	0	3.62178	Tumor	BLCA
TCGA-S5-AA26-01A	503	0	4.47978	Tumor	BLCA
TCGA-PQ-A6FN-01A	507	0	4.91728	Tumor	BLCA
TCGA-DK-A1AB-01A	508	1	3.44173	Tumor	BLCA
TCGA-E7-A519-01A	508	0	1.91506	Tumor	BLCA
TCGA-4Z-AA7Q-01A	510	1	3.76495	Tumor	BLCA
TCGA-FD-A3B4-01A	510	1	5.24487	Tumor	BLCA
TCGA-4Z-AA7O-01A	512	0	4.05193	Tumor	BLCA
TCGA-BT-A2LA-01A	522	0	5.58214	Tumor	BLCA
TCGA-4Z-AA7R-01A	522	1	5.3799	Tumor	BLCA
TCGA-FJ-A3ZF-01A	524	0	4.52281	Tumor	BLCA
TCGA-5N-A9KM-01A	530	1	3.3776	Tumor	BLCA
TCGA-G2-A3VY-01A	536	0	3.46874	Tumor	BLCA
TCGA-UY-A78K-01A	536	1	4.93177	Tumor	BLCA
TCGA-DK-A1AF-01A	536	0	3.78963	Tumor	BLCA
TCGA-DK-A3IQ-01A	539	1	3.02401	Tumor	BLCA
TCGA-K4-A5RJ-01A	539	0	5.61208	Tumor	BLCA
TCGA-GC-A3WC-01A	540	0	4.68561	Tumor	BLCA
TCGA-UY-A9PD-01A	542	0	4.77032	Tumor	BLCA
TCGA-BT-A20P-01A	544	1	4.06119	Tumor	BLCA
TCGA-XF-A8HI-01A	544	1	3.90629	Tumor	BLCA
TCGA-DK-A2I1-01A	546	0	4.25111	Tumor	BLCA
TCGA-FD-A3SM-01A	547	1	4.34845	Tumor	BLCA
TCGA-DK-A3X2-01A	547	1	6.02199	Tumor	BLCA
TCGA-FD-A5C0-01A	550	1	4.24317	Tumor	BLCA
TCGA-DK-A1A7-01A	560	0	3.49308	Tumor	BLCA
TCGA-CU-A3KJ-01A	562	0	3.44389	Tumor	BLCA
TCGA-CF-A9FL-01A	565	1	3.53671	Tumor	BLCA
TCGA-XF-AAN7-01A	565	1	5.15531	Tumor	BLCA
TCGA-FD-A6TB-01A	572	0	4.54495	Tumor	BLCA
TCGA-DK-AA6T-01A	572	0	5.35641	Tumor	BLCA
TCGA-YC-A89H-01A	573	0	4.88834	Tumor	BLCA
TCGA-XF-A9T2-01A	575	1	4.81857	Tumor	BLCA
TCGA-GU-A42R-01A	577	1	4.31127	Tumor	BLCA
TCGA-DK-A1AA-01A	578	0	3.11443	Tumor	BLCA
TCGA-DK-AA6U-01A	578	0	5.32165	Tumor	BLCA
TCGA-BT-A20J-01A	579	1	4.69398	Tumor	BLCA
TCGA-GV-A40G-01A	580	0	4.93777	Tumor	BLCA
TCGA-GV-A3JX-01A	581	0	5.2128	Tumor	BLCA
TCGA-GC-A3RB-01A	582	0	4.86049	Tumor	BLCA
TCGA-FD-A5BU-01A	588	0	4.10587	Tumor	BLCA
TCGA-H4-A2HQ-01A	590	0	4.76025	Tumor	BLCA
TCGA-ZF-AA54-01A	590	1	4.83563	Tumor	BLCA
TCGA-BT-A20Q-01A	593	1	3.52076	Tumor	BLCA
TCGA-ZF-AA4T-01A	599	1	4.80513	Tumor	BLCA
TCGA-FD-A3SR-01A	602	1	3.72101	Tumor	BLCA
TCGA-GV-A3JZ-01A	603	0	4.85881	Tumor	BLCA
TCGA-GU-A764-01A	610	0	4.72218	Tumor	BLCA
TCGA-G2-A3IE-01A	612	1	2.79494	Tumor	BLCA
TCGA-ZF-A9RN-01A	615	1	5.97262	Tumor	BLCA
TCGA-GV-A3QF-01A	617	1	4.72464	Tumor	BLCA
TCGA-DK-AA77-01A	618	0	4.68899	Tumor	BLCA
TCGA-BT-A2LD-01A	623	1	4.85196	Tumor	BLCA
TCGA-GC-A3I6-01A	630	1	5.26145	Tumor	BLCA
TCGA-DK-A3WW-01A	633	0	4.65272	Tumor	BLCA
TCGA-FD-A43U-01A	636	0	3.96984	Tumor	BLCA
TCGA-GD-A3OS-01A	638	0	5.07993	Tumor	BLCA
TCGA-XF-A9SY-01A	640	0	4.60669	Tumor	BLCA
TCGA-LT-A8JT-01A	641	0	3.10168	Tumor	BLCA
TCGA-ZF-A9R2-01A	642	0	4.03223	Tumor	BLCA
TCGA-K4-A3WV-01A	646	0	4.9739	Tumor	BLCA
TCGA-DK-A3IT-01A	648	0	5.78073	Tumor	BLCA
TCGA-GV-A3JW-01A	649	0	3.21347	Tumor	BLCA
TCGA-GC-A3BM-01A	651	1	3.84541	Tumor	BLCA
TCGA-ZF-A9R7-01A	665	0	4.59442	Tumor	BLCA
TCGA-DK-A1A3-01A	665	1	4.23769	Tumor	BLCA
TCGA-E7-A4IJ-01A	674	1	4.38225	Tumor	BLCA
TCGA-ZF-A9R0-01A	680	1	3.69483	Tumor	BLCA
TCGA-FD-A3N5-01A	685	1	5.13191	Tumor	BLCA
TCGA-UY-A78M-01A	690	1	5.16473	Tumor	BLCA
TCGA-GV-A6ZA-01A	691	0	5.13142	Tumor	BLCA
TCGA-G2-A2EC-01A	696	1	2.61284	Tumor	BLCA
TCGA-FD-A43N-01A	699	0	4.43008	Tumor	BLCA
TCGA-C4-A0F6-01A	700	0	3.76761	Tumor	BLCA
TCGA-DK-A3IU-01A	706	1	3.42372	Tumor	BLCA
TCGA-FD-A3SL-01A	712	1	3.4015	Tumor	BLCA
TCGA-XF-A9SX-01A	719	1	4.60894	Tumor	BLCA
TCGA-E7-A6ME-01A	731	0	5.81123	Tumor	BLCA
TCGA-2F-A9KO-01A	734	1	3.76056	Tumor	BLCA
TCGA-FD-A3SJ-01A	739	1	4.76146	Tumor	BLCA
TCGA-E7-A6MF-01A	750	0	1.81083	Tumor	BLCA
TCGA-GC-A3YS-01A	758	0	5.0333	Tumor	BLCA
TCGA-K4-A3WS-01A	761	0	4.3929	Tumor	BLCA
TCGA-ZF-A9R1-01A	773	0	4.82082	Tumor	BLCA
TCGA-E7-A541-01A	778	1	4.86003	Tumor	BLCA
TCGA-FD-A3SP-01A	783	0	4.79798	Tumor	BLCA
TCGA-BT-A3PJ-01A	789	0	3.93558	Tumor	BLCA
TCGA-BT-A20N-01A	795	1	4.4047	Tumor	BLCA
TCGA-E7-A678-01A	798	0	3.00328	Tumor	BLCA
TCGA-XF-A9T0-01A	799	0	5.27	Tumor	BLCA
TCGA-GD-A2C5-01A	812	0	4.83705	Tumor	BLCA
TCGA-FD-A5BR-01A	813	0	3.63195	Tumor	BLCA
TCGA-G2-A2EL-01A	819	1	6.00761	Tumor	BLCA
TCGA-E7-A677-01A	820	0	4.08837	Tumor	BLCA
TCGA-XF-AAN4-01A	823	1	3.3695	Tumor	BLCA
TCGA-GV-A3QK-01B	832	0	3.97801	Tumor	BLCA
TCGA-FD-A43P-01A	832	0	5.09639	Tumor	BLCA
TCGA-FD-A5BZ-01A	835	1	3.79602	Tumor	BLCA
TCGA-4Z-AA7W-01A	840	0	4.8328	Tumor	BLCA
TCGA-K4-A54R-01A	842	0	4.83301	Tumor	BLCA
TCGA-FD-A3N6-01A	851	0	4.05041	Tumor	BLCA
TCGA-XF-A9SZ-01A	859	1	5.16682	Tumor	BLCA
TCGA-BT-A42F-01A	864	0	4.62085	Tumor	BLCA
TCGA-ZF-A9R9-01A	864	1	3.53335	Tumor	BLCA
TCGA-BT-A42C-01A	873	0	4.75208	Tumor	BLCA
TCGA-FD-A3SN-01A	887	0	5.17142	Tumor	BLCA
TCGA-G2-AA3F-01A	893	0	4.60555	Tumor	BLCA
TCGA-ZF-AA5H-01A	897	0	4.30311	Tumor	BLCA
TCGA-UY-A9PB-01A	899	0	4.38712	Tumor	BLCA
TCGA-E7-A3X6-01A	904	1	4.50087	Tumor	BLCA
TCGA-CU-A3YL-01A	906	0	2.96942	Tumor	BLCA
TCGA-ZF-A9R4-01A	921	0	3.33964	Tumor	BLCA
TCGA-XF-AAN1-01A	941	1	4.18839	Tumor	BLCA
TCGA-FJ-A3Z7-01A	945	0	2.32223	Tumor	BLCA
TCGA-ZF-A9R3-01A	949	1	3.53975	Tumor	BLCA
TCGA-FD-A3B3-01A	974	1	4.16798	Tumor	BLCA
TCGA-GU-A763-01A	997	0	4.0792	Tumor	BLCA
TCGA-GU-AATP-01A	1003	0	4.79963	Tumor	BLCA
TCGA-G2-A2ES-01A	1004	1	5.02375	Tumor	BLCA
TCGA-FD-A3B6-01A	1005	1	4.76481	Tumor	BLCA
TCGA-SY-A9G0-01A	1008	1	2.78037	Tumor	BLCA
TCGA-4Z-AA89-01A	1029	0	3.78725	Tumor	BLCA
TCGA-ZF-AA4R-01A	1036	1	4.99929	Tumor	BLCA
TCGA-XF-A9SM-01A	1048	0	4.54878	Tumor	BLCA
TCGA-4Z-AA7S-01A	1064	1	4.8623	Tumor	BLCA
TCGA-UY-A9PA-01A	1072	0	3.52693	Tumor	BLCA
TCGA-ZF-AA52-01A	1077	1	4.22447	Tumor	BLCA
TCGA-ZF-A9R5-01A	1090	0	2.92519	Tumor	BLCA
TCGA-KQ-A41P-01A	1094	0	4.75856	Tumor	BLCA
TCGA-BT-A42E-01A	1108	0	5.05634	Tumor	BLCA
TCGA-GV-A3QI-01A	1110	0	6.11039	Tumor	BLCA
TCGA-DK-A6B6-01A	1115	0	3.79704	Tumor	BLCA
TCGA-UY-A78L-01A	1127	0	4.53099	Tumor	BLCA
TCGA-DK-AA6L-01A	1163	1	4.00919	Tumor	BLCA
TCGA-HQ-A2OE-01A	1174	0	5.22566	Tumor	BLCA
TCGA-E5-A4U1-01A	1181	0	4.49064	Tumor	BLCA
TCGA-SY-A9G5-01A	1186	0	5.17852	Tumor	BLCA
TCGA-BL-A0C8-01B	1219	0	3.06894	Tumor	BLCA
TCGA-BL-A0C8-01A	1219	0	3.761	Tumor	BLCA
TCGA-4Z-AA81-01A	1270	1	5.16746	Tumor	BLCA
TCGA-E5-A2PC-01A	1326	0	4.50578	Tumor	BLCA
TCGA-XF-AAMZ-01A	1348	1	4.05872	Tumor	BLCA
TCGA-KQ-A41R-01A	1350	0	3.84355	Tumor	BLCA
TCGA-4Z-AA7N-01A	1367	1	2.98028	Tumor	BLCA
TCGA-XF-A8HB-01A	1370	0	5.61844	Tumor	BLCA
TCGA-DK-A2HX-01A	1420	1	3.4983	Tumor	BLCA
TCGA-FD-A3SQ-01A	1423	1	2.53133	Tumor	BLCA
TCGA-4Z-AA87-01A	1454	0	5.68742	Tumor	BLCA
TCGA-ZF-A9RM-01A	1455	0	4.86547	Tumor	BLCA
TCGA-G2-A2EJ-01A	1460	0	4.55963	Tumor	BLCA
TCGA-4Z-AA7Y-01A	1522	0	4.75085	Tumor	BLCA
TCGA-DK-A3IS-01A	1529	0	3.70529	Tumor	BLCA
TCGA-KQ-A41O-01A	1538	0	4.48754	Tumor	BLCA
TCGA-DK-A6B5-01A	1542	0	4.62238	Tumor	BLCA
TCGA-4Z-AA82-01A	1556	1	5.41024	Tumor	BLCA
TCGA-UY-A9PH-01A	1561	0	4.67286	Tumor	BLCA
TCGA-DK-AA6M-01A	1582	0	4.55937	Tumor	BLCA
TCGA-KQ-A41N-01A	1604	0	4.9482	Tumor	BLCA
TCGA-DK-A6AW-01A	1621	0	3.70997	Tumor	BLCA
TCGA-FD-A5BS-01A	1639	0	3.67606	Tumor	BLCA
TCGA-ZF-AA58-01A	1649	0	5.23473	Tumor	BLCA
TCGA-XF-AAMJ-01A	1670	1	3.85009	Tumor	BLCA
TCGA-DK-AA74-01A	1708	0	4.74179	Tumor	BLCA
TCGA-ZF-AA51-01A	1714	0	4.72149	Tumor	BLCA
TCGA-XF-AAN0-01A	1718	1	4.47142	Tumor	BLCA
TCGA-ZF-AA53-01A	1761	0	4.5808	Tumor	BLCA
TCGA-FD-A5C1-01A	1792	0	5.63269	Tumor	BLCA
TCGA-G2-A2EO-01A	1804	1	5.12325	Tumor	BLCA
TCGA-ZF-AA4V-01A	1806	0	5.43566	Tumor	BLCA
TCGA-ZF-AA4W-01A	1830	0	4.82877	Tumor	BLCA
TCGA-FD-A3NA-01A	1845	0	5.33802	Tumor	BLCA
TCGA-XF-AAN2-01A	1869	1	4.36331	Tumor	BLCA
TCGA-G2-A2EF-01A	1884	0	4.57214	Tumor	BLCA
TCGA-FD-A6TA-01A	1912	0	4.92021	Tumor	BLCA
TCGA-HQ-A2OF-01A	1947	0	5.1668	Tumor	BLCA
TCGA-ZF-A9RF-01A	1949	0	3.86148	Tumor	BLCA
TCGA-DK-A6AV-01A	1952	0	5.25151	Tumor	BLCA
TCGA-XF-A9SH-01A	1971	1	3.12832	Tumor	BLCA
TCGA-G2-AA3B-01A	2008	0	4.5928	Tumor	BLCA
TCGA-DK-A3X1-01A	2009	0	4.76854	Tumor	BLCA
TCGA-DK-A1A6-01A	2020	0	5.68202	Tumor	BLCA
TCGA-XF-A9SL-01A	2020	1	3.95325	Tumor	BLCA
TCGA-4Z-AA83-01A	2024	0	3.26271	Tumor	BLCA
TCGA-XF-A9T5-01A	2027	0	5.84194	Tumor	BLCA
TCGA-ZF-AA4X-01A	2044	0	4.92676	Tumor	BLCA
TCGA-DK-A6B1-01A	2049	0	4.69748	Tumor	BLCA
TCGA-UY-A8OB-01A	2109	0	5.14276	Tumor	BLCA
TCGA-G2-AA3D-01A	2139	0	4.62441	Tumor	BLCA
TCGA-XF-AAMQ-01A	2177	0	3.90898	Tumor	BLCA
TCGA-XF-AAN5-01A	2293	0	4.71351	Tumor	BLCA
TCGA-UY-A78O-01A	2312	0	4.23555	Tumor	BLCA
TCGA-DK-A6B0-01A	2330	0	3.57024	Tumor	BLCA
TCGA-2F-A9KT-01A	2352	0	4.74848	Tumor	BLCA
TCGA-UY-A78P-01A	2380	0	5.09166	Tumor	BLCA
TCGA-XF-A9SI-01A	2423	0	4.2212	Tumor	BLCA
TCGA-XF-AAN3-01A	2625	0	2.91883	Tumor	BLCA
TCGA-UY-A78N-01A	2641	1	5.8285	Tumor	BLCA
TCGA-DK-A2I6-01A	2656	0	4.63952	Tumor	BLCA
TCGA-ZF-A9RL-01A	2703	0	4.21451	Tumor	BLCA
TCGA-XF-AAMR-01A	2790	0	3.62493	Tumor	BLCA
TCGA-XF-AAME-01A	2828	1	3.87493	Tumor	BLCA
TCGA-ZF-A9RC-01A	2868	0	3.97667	Tumor	BLCA
TCGA-2F-A9KQ-01A	2886	0	3.71382	Tumor	BLCA
TCGA-XF-A8HF-01A	2954	1	4.45189	Tumor	BLCA
TCGA-XF-A8HD-01A	2964	0	5.32446	Tumor	BLCA
TCGA-XF-AAMY-01A	3011	0	4.10083	Tumor	BLCA
TCGA-2F-A9KR-01A	3183	1	4.42521	Tumor	BLCA
TCGA-XF-AAMG-01A	3364	0	5.54574	Tumor	BLCA
TCGA-DK-A1AD-01A	3420	0	4.77653	Tumor	BLCA
TCGA-UY-A8OD-01A	3432	0	3.35992	Tumor	BLCA
TCGA-XF-A8HE-01A	3817	0	4.69411	Tumor	BLCA
TCGA-DK-A2I4-01A	3835	0	4.3466	Tumor	BLCA
TCGA-DK-A1AC-01A	3981	0	5.55002	Tumor	BLCA
TCGA-DK-A3WY-01A	4967	0	4.53008	Tumor	BLCA
TCGA-DK-AA6R-01A	5041	0	4.93538	Tumor	BLCA
TCGA-DK-AA6S-01A	5050	0	3.73977	Tumor	BLCA
TCGA-C8-A275-01A	1	0	5.79852	Tumor	BRCA
TCGA-BH-A1F8-01A	1	1	4.71899	Tumor	BRCA
TCGA-AC-A7VC-01A	1	0	3.75371	Tumor	BRCA
TCGA-AN-A0AM-01A	5	0	4.62006	Tumor	BRCA
TCGA-C8-A1HJ-01A	5	0	6.79053	Tumor	BRCA
TCGA-PL-A8LX-01A	5	0	2.79164	Tumor	BRCA
TCGA-AN-A041-01A	7	0	3.91626	Tumor	BRCA
TCGA-PL-A8LY-01A	8	0	3.31683	Tumor	BRCA
TCGA-AN-A0XP-01A	9	0	3.67361	Tumor	BRCA
TCGA-AN-A0AR-01A	10	0	5.62192	Tumor	BRCA
TCGA-AN-A0AT-01A	10	0	6.0199	Tumor	BRCA
TCGA-AN-A046-01A	10	0	2.93982	Tumor	BRCA
TCGA-AN-A0FV-01A	10	0	4.75026	Tumor	BRCA
TCGA-AN-A0FX-01A	10	0	4.13361	Tumor	BRCA
TCGA-AN-A0FZ-01A	10	0	4.28681	Tumor	BRCA
TCGA-AN-A03X-01A	10	0	4.23113	Tumor	BRCA
TCGA-AN-A0XR-01A	10	0	4.61781	Tumor	BRCA
TCGA-AN-A0FY-01A	10	0	4.65264	Tumor	BRCA
TCGA-AN-A0AS-01A	10	0	3.76761	Tumor	BRCA
TCGA-AN-A03Y-01A	10	0	5.94852	Tumor	BRCA
TCGA-AN-A0XT-01A	10	0	2.81655	Tumor	BRCA
TCGA-AN-A0XS-01A	10	0	2.73312	Tumor	BRCA
TCGA-AN-A0XN-01A	10	0	3.71028	Tumor	BRCA
TCGA-AN-A0XU-01A	10	0	4.37418	Tumor	BRCA
TCGA-AN-A0FW-01A	11	0	3.37313	Tumor	BRCA
TCGA-AN-A0G0-01A	16	0	5.30489	Tumor	BRCA
TCGA-AN-A049-01A	19	0	4.5372	Tumor	BRCA
TCGA-E9-A244-01A	21	0	4.98361	Tumor	BRCA
TCGA-E9-A5FL-01A	24	0	3.87713	Tumor	BRCA
TCGA-E9-A245-01A	26	1	3.82967	Tumor	BRCA
TCGA-A8-A08A-01A	30	0	3.93003	Tumor	BRCA
TCGA-A8-A0A7-01A	30	0	3.90184	Tumor	BRCA
TCGA-A8-A09W-01A	30	0	5.6665	Tumor	BRCA
TCGA-A8-A08L-01A	30	1	5.03117	Tumor	BRCA
TCGA-A8-A08R-01A	30	0	6.09665	Tumor	BRCA
TCGA-A8-A06Q-01A	31	0	5.11015	Tumor	BRCA
TCGA-A8-A09N-01A	31	0	4.44025	Tumor	BRCA
TCGA-A8-A06Z-01A	31	0	4.40986	Tumor	BRCA
TCGA-AC-A8OQ-01A	34	0	4.82385	Tumor	BRCA
TCGA-E9-A1RD-01A	34	0	3.98687	Tumor	BRCA
TCGA-AC-A8OR-01A	40	0	2.7291	Tumor	BRCA
TCGA-D8-A27P-01A	49	0	2.97871	Tumor	BRCA
TCGA-AC-A6NO-01A	51	0	5.27555	Tumor	BRCA
TCGA-AN-A04D-01A	52	0	7.08849	Tumor	BRCA
TCGA-AN-A04C-01A	54	0	5.53949	Tumor	BRCA
TCGA-E9-A248-01A	59	0	4.70538	Tumor	BRCA
TCGA-OK-A5Q2-01A	64	0	4.84183	Tumor	BRCA
TCGA-AC-A8OS-01A	70	0	2.4669	Tumor	BRCA
TCGA-BH-A0HL-01A	72	0	4.0183	Tumor	BRCA
TCGA-BH-A0HO-01A	76	0	3.34717	Tumor	BRCA
TCGA-E9-A1R3-01A	78	0	1.80815	Tumor	BRCA
TCGA-BH-A0DS-01A	78	0	2.99083	Tumor	BRCA
TCGA-AQ-A54N-01A	78	0	4.59624	Tumor	BRCA
TCGA-HN-A2NL-01A	79	0	5.45591	Tumor	BRCA
TCGA-LL-A6FQ-01A	80	0	3.52565	Tumor	BRCA
TCGA-AR-A24P-01A	84	0	4.46785	Tumor	BRCA
TCGA-AN-A04A-01A	90	0	3.0715	Tumor	BRCA
TCGA-E9-A1R5-01A	92	0	3.95299	Tumor	BRCA
TCGA-BH-A0DQ-01A	98	0	4.27407	Tumor	BRCA
TCGA-UU-A93S-01A	116	1	6.68741	Tumor	BRCA
TCGA-E2-A1IL-01A	118	0	2.7919	Tumor	BRCA
TCGA-BH-A0E0-01A	134	0	4.58691	Tumor	BRCA
TCGA-BH-A18G-01A	149	0	5.21423	Tumor	BRCA
TCGA-A2-A0CU-01A	158	1	3.93011	Tumor	BRCA
TCGA-BH-A6R9-01A	160	0	2.65552	Tumor	BRCA
TCGA-AR-A0TR-01A	160	1	3.33037	Tumor	BRCA
TCGA-AN-A0XV-01A	162	0	4.01412	Tumor	BRCA
TCGA-AN-A0XL-01A	163	0	3.4185	Tumor	BRCA
TCGA-BH-A0RX-01A	170	0	5.20963	Tumor	BRCA
TCGA-AN-A0XW-01A	170	0	5.77248	Tumor	BRCA
TCGA-AQ-A0Y5-01A	172	1	3.06625	Tumor	BRCA
TCGA-AN-A0FF-01A	172	0	4.96028	Tumor	BRCA
TCGA-BH-A0HK-01A	178	0	3.79901	Tumor	BRCA
TCGA-E9-A1R4-01A	186	0	4.14182	Tumor	BRCA
TCGA-EW-A1PC-01B	187	0	6.34891	Tumor	BRCA
TCGA-AN-A0FD-01A	196	0	3.53247	Tumor	BRCA
TCGA-AC-A3EH-01A	197	1	3.5834	Tumor	BRCA
TCGA-E9-A1RF-01A	200	0	4.44547	Tumor	BRCA
TCGA-AN-A0FS-01A	210	0	4.02957	Tumor	BRCA
TCGA-AN-A0FK-01A	213	0	4.67758	Tumor	BRCA
TCGA-AN-A0FT-01A	214	0	5.17162	Tumor	BRCA
TCGA-B6-A400-01A	215	0	5.42464	Tumor	BRCA
TCGA-E9-A249-01A	217	0	4.82671	Tumor	BRCA
TCGA-AN-A0FN-01A	218	0	3.23011	Tumor	BRCA
TCGA-A2-A4RW-01A	222	0	3.69565	Tumor	BRCA
TCGA-BH-A18T-01A	224	1	6.1291	Tumor	BRCA
TCGA-AN-A0AK-01A	224	0	5.63817	Tumor	BRCA
TCGA-GI-A2C8-01A	225	0	1.43458	Tumor	BRCA
TCGA-AN-A0AL-01A	227	0	4.35136	Tumor	BRCA
TCGA-LL-A73Z-01A	227	1	4.9028	Tumor	BRCA
TCGA-AN-A0FL-01A	231	0	4.58587	Tumor	BRCA
TCGA-EW-A1P8-01A	239	1	5.37624	Tumor	BRCA
TCGA-AN-A0FJ-01A	242	0	4.26331	Tumor	BRCA
TCGA-A1-A0SM-01A	242	0	4.19518	Tumor	BRCA
TCGA-A8-A07S-01A	243	0	4.71591	Tumor	BRCA
TCGA-AC-A7VB-01A	250	0	5.66096	Tumor	BRCA
TCGA-E2-A56Z-01A	252	0	5.13685	Tumor	BRCA
TCGA-A2-A0T2-01A	255	1	3.44484	Tumor	BRCA
TCGA-EW-A1IY-01A	258	0	5.01538	Tumor	BRCA
TCGA-A1-A0SB-01A	259	0	2.54644	Tumor	BRCA
TCGA-E2-A1LK-01A	266	1	5.14935	Tumor	BRCA
TCGA-A7-A6VY-01A	266	0	5.16306	Tumor	BRCA
TCGA-OL-A97C-01A	271	0	3.01948	Tumor	BRCA
TCGA-A8-A07R-01A	273	0	5.59345	Tumor	BRCA
TCGA-A8-A09R-01A	273	0	4.49988	Tumor	BRCA
TCGA-A8-A079-01A	274	0	5.48391	Tumor	BRCA
TCGA-E2-A15K-06A	275	0	4.87546	Tumor	BRCA
TCGA-E2-A15K-01A	275	0	5.36139	Tumor	BRCA
TCGA-A7-A6VW-01A	285	0	5.64269	Tumor	BRCA
TCGA-BH-AB28-01A	287	0	3.8932	Tumor	BRCA
TCGA-E9-A2JT-01A	288	0	3.13011	Tumor	BRCA
TCGA-E2-A15O-01A	289	0	4.7158	Tumor	BRCA
TCGA-BH-A6R8-01A	293	0	4.29353	Tumor	BRCA
TCGA-BH-A0E6-01A	293	0	6.19265	Tumor	BRCA
TCGA-BH-A8FY-01A	295	1	4.84837	Tumor	BRCA
TCGA-C8-A278-01A	297	0	4.73803	Tumor	BRCA
TCGA-E9-A1NI-01A	300	0	5.30391	Tumor	BRCA
TCGA-D8-A1Y1-01A	302	1	5.26279	Tumor	BRCA
TCGA-PL-A8LZ-01A	302	0	5.81256	Tumor	BRCA
TCGA-5T-A9QA-01A	303	0	5.42195	Tumor	BRCA
TCGA-AN-A0AJ-01A	303	0	5.94881	Tumor	BRCA
TCGA-A8-A099-01A	304	0	3.79442	Tumor	BRCA
TCGA-A8-A07O-01A	304	0	6.14864	Tumor	BRCA
TCGA-A8-A07W-01A	304	0	5.42918	Tumor	BRCA
TCGA-A8-A09A-01A	304	0	4.0178	Tumor	BRCA
TCGA-D8-A27R-01A	307	0	4.76371	Tumor	BRCA
TCGA-A7-A6VV-01A	313	0	4.42847	Tumor	BRCA
TCGA-A7-A3J0-01A	313	0	3.79144	Tumor	BRCA
TCGA-A7-A6VX-01A	317	0	4.61452	Tumor	BRCA
TCGA-C8-A1HL-01A	317	0	5.81039	Tumor	BRCA
TCGA-EW-A1PE-01A	320	0	3.45865	Tumor	BRCA
TCGA-BH-A42T-01A	320	1	6.16881	Tumor	BRCA
TCGA-AR-A5QQ-01A	322	1	4.95498	Tumor	BRCA
TCGA-A2-A25F-01A	322	0	3.58497	Tumor	BRCA
TCGA-A7-A3IZ-01A	322	0	4.33187	Tumor	BRCA
TCGA-LD-A9QF-01A	323	0	3.70457	Tumor	BRCA
TCGA-A7-A5ZW-01A	326	0	3.54281	Tumor	BRCA
TCGA-BH-A0GZ-01A	328	0	4.40547	Tumor	BRCA
TCGA-C8-A1HF-01A	332	0	5.88749	Tumor	BRCA
TCGA-A8-A07P-01A	334	0	3.82709	Tumor	BRCA
TCGA-A7-A5ZX-01A	336	0	2.76814	Tumor	BRCA
TCGA-E2-A15M-01A	336	1	5.10961	Tumor	BRCA
TCGA-E2-A1IU-01A	337	0	3.21646	Tumor	BRCA
TCGA-E9-A1R6-01A	339	0	3.69214	Tumor	BRCA
TCGA-A7-A3J1-01A	343	0	3.14709	Tumor	BRCA
TCGA-C8-A1HI-01A	343	0	4.6236	Tumor	BRCA
TCGA-A7-A3IY-01A	345	0	3.57349	Tumor	BRCA
TCGA-C8-A1HG-01A	345	0	5.43509	Tumor	BRCA
TCGA-W8-A86G-01A	347	0	3.02234	Tumor	BRCA
TCGA-4H-AAAK-01A	348	0	3.43758	Tumor	BRCA
TCGA-AC-A62V-01A	348	1	5.31747	Tumor	BRCA
TCGA-AO-A1KS-01A	350	0	5.30531	Tumor	BRCA
TCGA-JL-A3YX-01A	352	0	5.06249	Tumor	BRCA
TCGA-C8-A12N-01A	358	0	3.11723	Tumor	BRCA
TCGA-C8-A12M-01A	358	0	4.24011	Tumor	BRCA
TCGA-C8-A12P-01A	358	0	4.89374	Tumor	BRCA
TCGA-JL-A3YW-01A	360	0	3.84386	Tumor	BRCA
TCGA-B6-A0I9-01A	362	1	5.71812	Tumor	BRCA
TCGA-C8-A12L-01A	363	0	5.5057	Tumor	BRCA
TCGA-A7-A426-01A	364	0	3.56335	Tumor	BRCA
TCGA-BH-A1EV-01A	365	1	4.64015	Tumor	BRCA
TCGA-A8-A0A1-01A	365	0	3.61115	Tumor	BRCA
TCGA-A8-A08I-01A	365	0	4.74183	Tumor	BRCA
TCGA-A8-A07J-01A	365	0	2.09205	Tumor	BRCA
TCGA-A8-A097-01A	365	0	5.07498	Tumor	BRCA
TCGA-A8-A09B-01A	365	0	3.73081	Tumor	BRCA
TCGA-D8-A1JF-01A	366	0	3.65052	Tumor	BRCA
TCGA-C8-A1HK-01A	366	0	5.30067	Tumor	BRCA
TCGA-A7-A5ZV-01A	368	0	4.62741	Tumor	BRCA
TCGA-C8-A130-01A	370	0	5.8858	Tumor	BRCA
TCGA-D8-A1JS-01A	371	0	3.83669	Tumor	BRCA
TCGA-EW-A1IW-01A	371	0	4.98397	Tumor	BRCA
TCGA-D8-A27W-01A	373	0	4.667	Tumor	BRCA
TCGA-AC-A6IX-01A	373	0	3.58538	Tumor	BRCA
TCGA-AC-A6IX-06A	373	0	3.43345	Tumor	BRCA
TCGA-C8-A1HM-01A	375	0	6.58059	Tumor	BRCA
TCGA-C8-A1HE-01A	375	0	3.48628	Tumor	BRCA
TCGA-C8-A1HO-01A	375	0	4.11559	Tumor	BRCA
TCGA-AN-A0XO-01A	375	0	3.4764	Tumor	BRCA
TCGA-E9-A295-01A	375	0	3.57031	Tumor	BRCA
TCGA-C8-A26X-01A	376	0	4.45924	Tumor	BRCA
TCGA-LL-A7T0-01A	376	0	5.1602	Tumor	BRCA
TCGA-D8-A1XC-01A	377	1	3.27721	Tumor	BRCA
TCGA-C8-A137-01A	379	0	4.65587	Tumor	BRCA
TCGA-C8-A138-01A	380	0	4.43709	Tumor	BRCA
TCGA-C8-A8HQ-01A	380	0	5.38522	Tumor	BRCA
TCGA-D8-A27V-01A	381	0	3.61799	Tumor	BRCA
TCGA-C8-A26W-01A	381	0	5.00291	Tumor	BRCA
TCGA-C8-A12Z-01A	382	0	4.83811	Tumor	BRCA
TCGA-C8-A134-01A	383	0	6.16368	Tumor	BRCA
TCGA-C8-A132-01A	383	0	3.49721	Tumor	BRCA
TCGA-C8-A12W-01A	385	0	4.66411	Tumor	BRCA
TCGA-C8-A12V-01A	385	0	4.86109	Tumor	BRCA
TCGA-D8-A73W-01A	385	1	3.72646	Tumor	BRCA
TCGA-C8-A12X-01A	385	0	3.82544	Tumor	BRCA
TCGA-C8-A12Q-01A	385	1	5.48148	Tumor	BRCA
TCGA-C8-A12O-01A	385	0	4.27934	Tumor	BRCA
TCGA-C8-A12U-01A	385	0	5.90982	Tumor	BRCA
TCGA-BH-A0HU-01A	392	0	5.46717	Tumor	BRCA
TCGA-E2-A15H-01A	393	0	4.53828	Tumor	BRCA
TCGA-C8-A135-01A	393	0	4.88415	Tumor	BRCA
TCGA-C8-A3M8-01A	394	0	4.33676	Tumor	BRCA
TCGA-C8-A1HN-01A	394	0	5.7744	Tumor	BRCA
TCGA-LL-A5YM-01A	394	0	5.49451	Tumor	BRCA
TCGA-D8-A1XU-01A	395	0	3.23964	Tumor	BRCA
TCGA-A8-A0A4-01A	396	0	3.36013	Tumor	BRCA
TCGA-C8-A8HP-01A	396	0	5.05998	Tumor	BRCA
TCGA-A8-A06P-01A	396	0	2.89578	Tumor	BRCA
TCGA-A8-A086-01A	396	0	3.73317	Tumor	BRCA
TCGA-A8-A06O-01A	396	0	4.97319	Tumor	BRCA
TCGA-D8-A27H-01A	397	0	3.63434	Tumor	BRCA
TCGA-D8-A27T-01A	398	0	3.71249	Tumor	BRCA
TCGA-LD-A74U-01A	402	0	3.34974	Tumor	BRCA
TCGA-EW-A1J2-01A	403	0	2.60361	Tumor	BRCA
TCGA-D8-A140-01A	403	0	3.96682	Tumor	BRCA
TCGA-LD-A7W6-01A	404	0	3.97488	Tumor	BRCA
TCGA-D8-A1JT-01A	405	0	5.91547	Tumor	BRCA
TCGA-A7-A3RF-01A	408	0	2.68095	Tumor	BRCA
TCGA-C8-A8HR-01A	408	0	4.7119	Tumor	BRCA
TCGA-D8-A27G-01A	409	0	4.03337	Tumor	BRCA
TCGA-D8-A145-01A	410	0	3.2697	Tumor	BRCA
TCGA-D8-A27M-01A	410	0	3.79829	Tumor	BRCA
TCGA-C8-A131-01A	411	0	5.1923	Tumor	BRCA
TCGA-GM-A5PV-01A	412	0	2.9637	Tumor	BRCA
TCGA-AC-A6IW-01A	413	0	4.9419	Tumor	BRCA
TCGA-BH-A0HP-01A	414	0	3.42924	Tumor	BRCA
TCGA-A1-A0SJ-01A	416	0	4.52102	Tumor	BRCA
TCGA-AC-A62X-01A	417	0	5.76734	Tumor	BRCA
TCGA-A7-A4SB-01A	418	0	4.35849	Tumor	BRCA
TCGA-S3-AA11-01A	421	0	4.11608	Tumor	BRCA
TCGA-BH-A0DK-01A	423	0	4.50466	Tumor	BRCA
TCGA-S3-AA17-01A	424	0	5.0201	Tumor	BRCA
TCGA-EW-A1PD-01A	424	0	4.17023	Tumor	BRCA
TCGA-D8-A142-01A	425	0	4.86574	Tumor	BRCA
TCGA-D8-A1JH-01A	426	0	2.69032	Tumor	BRCA
TCGA-A8-A07I-01A	426	0	5.96361	Tumor	BRCA
TCGA-A8-A09X-01A	426	1	4.74653	Tumor	BRCA
TCGA-E2-A15S-01A	428	0	3.69007	Tumor	BRCA
TCGA-OL-A66P-01A	428	0	3.15815	Tumor	BRCA
TCGA-D8-A1Y3-01A	430	0	6.27539	Tumor	BRCA
TCGA-D8-A143-01A	431	0	6.30002	Tumor	BRCA
TCGA-D8-A1J8-01A	431	0	5.77607	Tumor	BRCA
TCGA-D8-A1Y2-01A	433	0	3.68598	Tumor	BRCA
TCGA-A1-A0SG-01A	434	0	2.92361	Tumor	BRCA
TCGA-BH-A0E2-01A	435	0	4.37323	Tumor	BRCA
TCGA-A1-A0SD-01A	437	0	3.06869	Tumor	BRCA
TCGA-D8-A27I-01A	439	0	3.42797	Tumor	BRCA
TCGA-C8-A27B-01A	439	0	5.62809	Tumor	BRCA
TCGA-EW-A1PF-01A	439	0	3.2614	Tumor	BRCA
TCGA-LL-A5YO-01A	440	0	5.16557	Tumor	BRCA
TCGA-LL-A740-01A	441	0	3.37751	Tumor	BRCA
TCGA-D8-A1XK-01A	441	0	6.09772	Tumor	BRCA
TCGA-A7-A4SD-01A	441	0	4.77171	Tumor	BRCA
TCGA-A7-A4SC-01A	446	0	3.19177	Tumor	BRCA
TCGA-AC-A2QJ-01A	446	1	3.27891	Tumor	BRCA
TCGA-A7-A425-01A	447	0	4.46377	Tumor	BRCA
TCGA-LL-A5YN-01A	447	0	4.30953	Tumor	BRCA
TCGA-D8-A1JU-01A	447	0	1.97587	Tumor	BRCA
TCGA-A7-A56D-01A	448	0	4.10324	Tumor	BRCA
TCGA-D8-A1XG-01A	448	0	4.12574	Tumor	BRCA
TCGA-E2-A158-01A	450	0	4.22825	Tumor	BRCA
TCGA-LL-A5YP-01A	450	0	4.5666	Tumor	BRCA
TCGA-AC-A3OD-01B	451	0	3.41173	Tumor	BRCA
TCGA-A7-A4SA-01A	454	0	4.68828	Tumor	BRCA
TCGA-AC-A5XU-01A	455	0	4.65317	Tumor	BRCA
TCGA-AC-A3TN-01A	456	0	3.70543	Tumor	BRCA
TCGA-A8-A09V-01A	457	0	3.84988	Tumor	BRCA
TCGA-A8-A084-01A	458	0	5.12393	Tumor	BRCA
TCGA-BH-A0H0-01A	461	0	5.51734	Tumor	BRCA
TCGA-D8-A1XV-01A	461	0	4.4437	Tumor	BRCA
TCGA-EW-A6S9-01A	463	0	3.94825	Tumor	BRCA
TCGA-D8-A1XF-01A	463	0	5.80174	Tumor	BRCA
TCGA-D8-A1XZ-01A	466	0	4.54725	Tumor	BRCA
TCGA-XX-A899-01A	467	0	3.39634	Tumor	BRCA
TCGA-BH-A18N-01A	468	1	3.16407	Tumor	BRCA
TCGA-C8-A26Z-01A	470	0	4.2556	Tumor	BRCA
TCGA-AC-A3W7-01A	471	0	3.11441	Tumor	BRCA
TCGA-D8-A1Y0-01A	472	0	4.74666	Tumor	BRCA
TCGA-AQ-A1H2-01A	475	0	2.80669	Tumor	BRCA
TCGA-BH-A0DP-01A	476	0	3.37248	Tumor	BRCA
TCGA-BH-A0E1-01A	477	0	5.48424	Tumor	BRCA
TCGA-EW-A1J5-01A	477	0	4.47233	Tumor	BRCA
TCGA-LL-A73Y-01A	477	0	3.56217	Tumor	BRCA
TCGA-D8-A1JC-01A	480	0	4.95448	Tumor	BRCA
TCGA-D8-A1XR-01A	482	0	4.34084	Tumor	BRCA
TCGA-XX-A89A-01A	488	0	3.22522	Tumor	BRCA
TCGA-D8-A27F-01A	488	0	5.1006	Tumor	BRCA
TCGA-LL-A6FR-01A	489	0	5.42664	Tumor	BRCA
TCGA-D8-A73U-01A	492	0	2.63708	Tumor	BRCA
TCGA-BH-A0DZ-01A	495	0	4.79107	Tumor	BRCA
TCGA-D8-A1XS-01A	496	0	4.88485	Tumor	BRCA
TCGA-AC-A3HN-01A	496	0	3.3542	Tumor	BRCA
TCGA-D8-A1XQ-01A	499	0	4.59179	Tumor	BRCA
TCGA-D8-A27L-01A	499	0	3.23648	Tumor	BRCA
TCGA-A2-A1G6-01A	501	0	1.51725	Tumor	BRCA
TCGA-E2-A1BC-01A	501	0	1.99371	Tumor	BRCA
TCGA-D8-A1JA-01A	502	0	4.01779	Tumor	BRCA
TCGA-D8-A1XY-01A	503	0	3.39282	Tumor	BRCA
TCGA-AC-A3W5-01A	504	0	4.43213	Tumor	BRCA
TCGA-EW-A1J3-01A	504	0	5.78593	Tumor	BRCA
TCGA-D8-A1XT-01A	506	0	4.62478	Tumor	BRCA
TCGA-C8-A274-01A	508	0	4.90485	Tumor	BRCA
TCGA-D8-A1X7-01A	509	0	4.61268	Tumor	BRCA
TCGA-EW-A6SA-01A	510	0	5.37051	Tumor	BRCA
TCGA-AC-A5EH-01A	511	0	3.64713	Tumor	BRCA
TCGA-C8-A273-01A	513	0	4.20447	Tumor	BRCA
TCGA-BH-A0HN-01A	516	0	3.58675	Tumor	BRCA
TCGA-A8-A075-01A	518	0	5.23251	Tumor	BRCA
TCGA-UL-AAZ6-01A	518	0	5.70376	Tumor	BRCA
TCGA-A8-A0AB-01A	518	0	4.55403	Tumor	BRCA
TCGA-LL-A5YL-01A	519	0	5.43756	Tumor	BRCA
TCGA-D8-A27N-01A	519	0	4.15016	Tumor	BRCA
TCGA-A2-A0T1-01A	521	0	4.37898	Tumor	BRCA
TCGA-D8-A1XD-01A	522	0	3.48664	Tumor	BRCA
TCGA-A2-A25C-01A	523	0	5.18279	Tumor	BRCA
TCGA-AR-A1AR-01A	524	1	5.41173	Tumor	BRCA
TCGA-S3-AA15-01A	525	0	4.29678	Tumor	BRCA
TCGA-E2-A15D-01A	526	0	3.72257	Tumor	BRCA
TCGA-OL-A66O-01A	528	0	4.67762	Tumor	BRCA
TCGA-A2-A1FW-01A	528	0	5.69709	Tumor	BRCA
TCGA-S3-AA14-01A	529	0	3.35836	Tumor	BRCA
TCGA-D8-A27E-01A	530	0	1.98049	Tumor	BRCA
TCGA-AC-A62Y-01A	530	0	3.95101	Tumor	BRCA
TCGA-A2-A0T5-01A	531	0	4.62778	Tumor	BRCA
TCGA-LL-A9Q3-01A	532	0	3.58615	Tumor	BRCA
TCGA-EW-A3U0-01A	532	0	4.85824	Tumor	BRCA
TCGA-D8-A1J9-01A	532	0	4.50505	Tumor	BRCA
TCGA-EW-A423-01A	533	0	4.35211	Tumor	BRCA
TCGA-A2-A0T0-01A	533	0	5.40347	Tumor	BRCA
TCGA-D8-A1XM-01A	538	0	3.96843	Tumor	BRCA
TCGA-BH-A1EY-01A	538	1	3.61536	Tumor	BRCA
TCGA-D8-A1X6-01A	541	0	4.71935	Tumor	BRCA
TCGA-AO-A1KT-01A	541	0	4.9095	Tumor	BRCA
TCGA-A7-A4SF-01A	545	0	5.45529	Tumor	BRCA
TCGA-A8-A093-01A	546	0	3.68491	Tumor	BRCA
TCGA-A8-A06R-01A	547	0	4.115	Tumor	BRCA
TCGA-A2-A04P-01A	548	1	5.05604	Tumor	BRCA
TCGA-A8-A082-01A	549	0	4.74875	Tumor	BRCA
TCGA-GM-A5PX-01A	551	0	3.11114	Tumor	BRCA
TCGA-D8-A1JD-01A	552	0	5.14349	Tumor	BRCA
TCGA-D8-A1XB-01A	552	0	3.5265	Tumor	BRCA
TCGA-BH-A0BD-01A	554	0	5.41162	Tumor	BRCA
TCGA-E2-A15G-01A	554	0	3.25589	Tumor	BRCA
TCGA-A2-A0YE-01A	554	0	5.10539	Tumor	BRCA
TCGA-EW-A1IZ-01A	554	0	4.32545	Tumor	BRCA
TCGA-A1-A0SQ-01A	554	0	4.05354	Tumor	BRCA
TCGA-B6-A0WW-01A	558	1	4.4174	Tumor	BRCA
TCGA-EW-A1P6-01A	562	0	3.89309	Tumor	BRCA
TCGA-S3-A6ZG-01A	562	0	5.36264	Tumor	BRCA
TCGA-D8-A3Z6-01A	563	0	3.9157	Tumor	BRCA
TCGA-E2-A14Z-01A	563	1	4.50801	Tumor	BRCA
TCGA-D8-A1X5-01A	565	0	4.26331	Tumor	BRCA
TCGA-A2-A0YJ-01A	566	0	4.15188	Tumor	BRCA
TCGA-BH-A5IZ-01A	567	0	4.52214	Tumor	BRCA
TCGA-AC-A6IV-01A	568	0	3.47257	Tumor	BRCA
TCGA-B6-A0IK-01A	571	1	4.69397	Tumor	BRCA
TCGA-S3-A6ZF-01A	572	0	4.91472	Tumor	BRCA
TCGA-B6-A409-01A	573	1	5.90964	Tumor	BRCA
TCGA-BH-A8FZ-01A	574	0	2.57661	Tumor	BRCA
TCGA-S3-AA12-01A	574	0	3.55825	Tumor	BRCA
TCGA-D8-A1JE-01A	575	0	4.31399	Tumor	BRCA
TCGA-EW-A1PA-01A	575	0	3.89158	Tumor	BRCA
TCGA-EW-A1J1-01A	575	0	3.01675	Tumor	BRCA
TCGA-A2-A0T6-01A	575	0	1.96279	Tumor	BRCA
TCGA-E9-A1NH-01A	576	0	3.61792	Tumor	BRCA
TCGA-BH-A1FG-01A	577	1	2.60333	Tumor	BRCA
TCGA-A8-A07G-01A	577	0	3.62744	Tumor	BRCA
TCGA-A8-A07F-01A	577	0	4.79908	Tumor	BRCA
TCGA-D8-A1JI-01A	577	0	4.63248	Tumor	BRCA
TCGA-A8-A0A2-01A	579	0	2.31304	Tumor	BRCA
TCGA-A8-A09T-01A	579	0	4.24824	Tumor	BRCA
TCGA-AQ-A7U7-01A	584	1	2.99607	Tumor	BRCA
TCGA-A2-A1G1-01A	584	0	4.56648	Tumor	BRCA
TCGA-D8-A147-01A	584	0	4.58583	Tumor	BRCA
TCGA-A1-A0SP-01A	584	0	4.76321	Tumor	BRCA
TCGA-AC-A23C-01A	585	0	4.7831	Tumor	BRCA
TCGA-S3-AA10-01A	586	0	4.65393	Tumor	BRCA
TCGA-A2-A0YK-01A	588	0	2.79363	Tumor	BRCA
TCGA-AC-A2QI-01A	588	0	2.24991	Tumor	BRCA
TCGA-AC-A5XS-01A	588	0	4.63605	Tumor	BRCA
TCGA-D8-A1JM-01A	590	0	5.47262	Tumor	BRCA
TCGA-E2-A154-01A	591	0	4.27963	Tumor	BRCA
TCGA-LL-A7SZ-01A	594	0	5.73215	Tumor	BRCA
TCGA-A2-A1G4-01A	595	0	3.18831	Tumor	BRCA
TCGA-E2-A15P-01A	595	0	2.96493	Tumor	BRCA
TCGA-LL-A8F5-01A	596	0	5.10633	Tumor	BRCA
TCGA-E2-A1L9-01A	598	0	4.01737	Tumor	BRCA
TCGA-OL-A6VQ-01A	600	0	3.36731	Tumor	BRCA
TCGA-D8-A1XL-01A	606	0	5.61312	Tumor	BRCA
TCGA-EW-A1PH-01A	607	0	5.32797	Tumor	BRCA
TCGA-A8-A08G-01A	607	0	4.80893	Tumor	BRCA
TCGA-A8-A07E-01A	608	0	3.85336	Tumor	BRCA
TCGA-EW-A1PB-01A	608	0	4.96384	Tumor	BRCA
TCGA-D8-A1JL-01A	611	0	4.89097	Tumor	BRCA
TCGA-D8-A1JJ-01A	611	0	5.01651	Tumor	BRCA
TCGA-BH-A18J-01A	612	1	4.11184	Tumor	BRCA
TCGA-E9-A243-01A	612	0	4.53173	Tumor	BRCA
TCGA-BH-A2L8-01A	612	0	4.14751	Tumor	BRCA
TCGA-AC-A8OP-01A	614	0	3.56831	Tumor	BRCA
TCGA-A7-A13E-01B	614	1	3.05144	Tumor	BRCA
TCGA-A7-A13E-01A	614	1	4.95279	Tumor	BRCA
TCGA-A2-A1G0-01A	616	0	2.20529	Tumor	BRCA
TCGA-AR-A2LH-01A	616	1	3.93075	Tumor	BRCA
TCGA-C8-A26V-01A	616	0	4.02294	Tumor	BRCA
TCGA-AO-A0J7-01A	618	0	5.44671	Tumor	BRCA
TCGA-BH-A0HI-01A	620	0	3.28767	Tumor	BRCA
TCGA-D8-A1JN-01A	620	0	3.03942	Tumor	BRCA
TCGA-OL-A5S0-01A	620	0	5.95488	Tumor	BRCA
TCGA-AO-A1KO-01A	622	0	1.34917	Tumor	BRCA
TCGA-BH-A0AW-01A	622	0	4.9583	Tumor	BRCA
TCGA-A2-A0T4-01A	624	0	5.00858	Tumor	BRCA
TCGA-E2-A15L-01A	626	0	4.43951	Tumor	BRCA
TCGA-D8-A141-01A	626	0	3.34019	Tumor	BRCA
TCGA-A7-A26J-01A	627	0	4.64425	Tumor	BRCA
TCGA-A7-A26J-01B	627	0	2.52427	Tumor	BRCA
TCGA-S3-AA0Z-01A	629	0	6.18795	Tumor	BRCA
TCGA-E2-A15E-06A	630	0	3.39037	Tumor	BRCA
TCGA-E2-A15E-01A	630	0	3.32732	Tumor	BRCA
TCGA-A2-A0T7-01A	631	0	4.12085	Tumor	BRCA
TCGA-A1-A0SI-01A	635	0	4.93096	Tumor	BRCA
TCGA-BH-A42V-01A	635	0	2.5045	Tumor	BRCA
TCGA-D8-A13Z-01A	635	0	5.18296	Tumor	BRCA
TCGA-D8-A1JP-01A	639	0	5.78598	Tumor	BRCA
TCGA-B6-A0WX-01A	639	1	5.15387	Tumor	BRCA
TCGA-A8-A0A6-01A	640	0	3.91192	Tumor	BRCA
TCGA-E2-A155-01A	640	0	4.34376	Tumor	BRCA
TCGA-S3-A6ZH-01A	641	0	5.64399	Tumor	BRCA
TCGA-A2-A4S2-01A	643	0	3.66619	Tumor	BRCA
TCGA-D8-A146-01A	643	0	3.30947	Tumor	BRCA
TCGA-A7-A4SE-01A	644	0	4.47556	Tumor	BRCA
TCGA-LD-A66U-01A	646	0	3.65097	Tumor	BRCA
TCGA-E9-A1RG-01A	647	0	5.97994	Tumor	BRCA
TCGA-A2-A4RY-01A	648	0	2.47287	Tumor	BRCA
TCGA-AO-A0J3-01A	651	0	5.66226	Tumor	BRCA
TCGA-BH-A18H-01A	652	0	3.68864	Tumor	BRCA
TCGA-AO-A0JA-01A	655	0	3.98222	Tumor	BRCA
TCGA-E2-A15F-01A	658	0	3.63896	Tumor	BRCA
TCGA-A2-A0YH-01A	659	0	4.57614	Tumor	BRCA
TCGA-D8-A4Z1-01A	659	0	2.0963	Tumor	BRCA
TCGA-BH-A0BJ-01A	660	0	3.44399	Tumor	BRCA
TCGA-A7-A26I-01B	661	0	3.54213	Tumor	BRCA
TCGA-BH-A8G0-01A	662	0	2.46354	Tumor	BRCA
TCGA-D8-A1XJ-01A	664	0	4.65099	Tumor	BRCA
TCGA-A2-A4S3-01A	666	0	5.18326	Tumor	BRCA
TCGA-A2-A0YG-01A	666	0	5.11477	Tumor	BRCA
TCGA-EW-A2FW-01A	672	0	6.14338	Tumor	BRCA
TCGA-E2-A1IN-01A	675	0	3.87589	Tumor	BRCA
TCGA-AC-A3QP-01A	675	0	2.50537	Tumor	BRCA
TCGA-AC-A2B8-01A	677	0	3.43761	Tumor	BRCA
TCGA-E9-A1N6-01A	678	1	4.18702	Tumor	BRCA
TCGA-A7-A2KD-01A	679	0	4.51627	Tumor	BRCA
TCGA-OL-A5RZ-01A	679	0	5.01629	Tumor	BRCA
TCGA-AO-A0J8-01A	680	0	3.93576	Tumor	BRCA
TCGA-MS-A51U-01A	681	0	2.7596	Tumor	BRCA
TCGA-A2-A1FZ-01A	683	0	3.74491	Tumor	BRCA
TCGA-E2-A15C-01A	694	0	2.73948	Tumor	BRCA
TCGA-EW-A1OW-01A	694	0	5.95779	Tumor	BRCA
TCGA-AC-A23E-01A	698	0	2.89072	Tumor	BRCA
TCGA-BH-A0WA-01A	701	0	4.71101	Tumor	BRCA
TCGA-BH-A0H7-01A	702	0	4.56045	Tumor	BRCA
TCGA-EW-A1P5-01A	703	0	3.85585	Tumor	BRCA
TCGA-A2-A4S0-01A	706	0	2.53567	Tumor	BRCA
TCGA-AC-A3YI-01A	707	0	2.40543	Tumor	BRCA
TCGA-E2-A153-01A	707	0	3.12385	Tumor	BRCA
TCGA-AR-A0TU-01A	709	0	6.39708	Tumor	BRCA
TCGA-E2-A15A-06A	710	0	5.07243	Tumor	BRCA
TCGA-E2-A15A-01A	710	0	4.77951	Tumor	BRCA
TCGA-OL-A66I-01A	714	0	6.30544	Tumor	BRCA
TCGA-A2-A1FV-01A	714	0	3.71949	Tumor	BRCA
TCGA-BH-A5J0-01A	715	0	4.1299	Tumor	BRCA
TCGA-EW-A424-01A	715	0	4.37898	Tumor	BRCA
TCGA-A7-A13G-01B	718	0	2.43531	Tumor	BRCA
TCGA-A7-A26G-01A	722	0	3.83777	Tumor	BRCA
TCGA-A2-A0YT-01A	723	1	5.09873	Tumor	BRCA
TCGA-A7-A26H-01A	724	0	3.6911	Tumor	BRCA
TCGA-E9-A54Y-01A	725	0	5.84358	Tumor	BRCA
TCGA-E2-A156-01A	726	0	3.4267	Tumor	BRCA
TCGA-E9-A54X-01A	727	0	4.07794	Tumor	BRCA
TCGA-BH-A0HF-01A	727	0	3.61957	Tumor	BRCA
TCGA-D8-A1X9-01A	727	0	4.08755	Tumor	BRCA
TCGA-BH-A0W3-01A	728	0	4.67686	Tumor	BRCA
TCGA-AC-A3QQ-01B	734	0	3.13843	Tumor	BRCA
TCGA-A7-A26F-01B	738	0	3.08203	Tumor	BRCA
TCGA-A2-A4RX-01A	742	0	3.30778	Tumor	BRCA
TCGA-BH-A0EB-01A	745	0	3.19339	Tumor	BRCA
TCGA-E9-A24A-01A	747	0	3.6241	Tumor	BRCA
TCGA-BH-A0H6-01A	747	0	2.93664	Tumor	BRCA
TCGA-C8-A27A-01A	747	0	5.45895	Tumor	BRCA
TCGA-E2-A1LA-01A	748	0	5.41465	Tumor	BRCA
TCGA-B6-A0I8-01A	749	1	3.12303	Tumor	BRCA
TCGA-A2-A0EX-01A	752	0	2.47862	Tumor	BRCA
TCGA-OL-A5RY-01A	752	0	4.31182	Tumor	BRCA
TCGA-AC-A3YJ-01A	754	0	3.61568	Tumor	BRCA
TCGA-AQ-A04H-01B	754	0	4.77125	Tumor	BRCA
TCGA-A2-A0CM-01A	754	1	5.57273	Tumor	BRCA
TCGA-E9-A1QZ-01A	755	0	4.91324	Tumor	BRCA
TCGA-BH-A0W4-01A	759	0	3.25861	Tumor	BRCA
TCGA-LL-A440-01A	759	0	2.48621	Tumor	BRCA
TCGA-EW-A6SB-01A	760	0	5.51406	Tumor	BRCA
TCGA-A8-A07U-01A	760	0	4.24023	Tumor	BRCA
TCGA-A8-A09Q-01A	761	0	4.04899	Tumor	BRCA
TCGA-LL-A50Y-01A	762	0	4.23836	Tumor	BRCA
TCGA-AC-A3TM-01A	762	0	5.23288	Tumor	BRCA
TCGA-E2-A159-01A	762	0	5.71785	Tumor	BRCA
TCGA-A7-A13F-01A	765	0	4.76571	Tumor	BRCA
TCGA-D8-A73X-01A	767	0	3.88967	Tumor	BRCA
TCGA-A2-A0D4-01A	767	0	5.87342	Tumor	BRCA
TCGA-A2-A0YD-01A	769	0	3.57008	Tumor	BRCA
TCGA-BH-A0AY-01A	777	0	4.48757	Tumor	BRCA
TCGA-D8-A1X8-01A	783	0	3.63183	Tumor	BRCA
TCGA-BH-A1F0-01A	785	1	4.66075	Tumor	BRCA
TCGA-E9-A5UO-01A	785	0	4.5317	Tumor	BRCA
TCGA-E9-A1NG-01A	786	1	2.80313	Tumor	BRCA
TCGA-EW-A2FV-01A	788	0	4.95078	Tumor	BRCA
TCGA-EW-A1OV-01A	789	0	4.75785	Tumor	BRCA
TCGA-A8-A06Y-01A	791	0	4.09591	Tumor	BRCA
TCGA-AC-A2FM-01A	792	1	4.46129	Tumor	BRCA
TCGA-OL-A66N-01A	792	0	2.40391	Tumor	BRCA
TCGA-AO-A0J5-01A	792	1	3.16373	Tumor	BRCA
TCGA-BH-A202-01A	795	0	5.34304	Tumor	BRCA
TCGA-AO-A0JG-01A	798	0	2.41083	Tumor	BRCA
TCGA-E9-A5UP-01A	803	0	2.68521	Tumor	BRCA
TCGA-BH-A0HB-01A	806	0	5.81835	Tumor	BRCA
TCGA-BH-A18L-01A	811	1	5.86413	Tumor	BRCA
TCGA-E9-A5FK-01A	812	0	3.28658	Tumor	BRCA
TCGA-OL-A66H-01A	812	0	3.64549	Tumor	BRCA
TCGA-AQ-A04J-01A	819	0	4.94255	Tumor	BRCA
TCGA-A2-A4S1-01A	820	0	2.74572	Tumor	BRCA
TCGA-E2-A2P5-01A	821	1	5.05925	Tumor	BRCA
TCGA-A8-A0A9-01A	822	0	4.00592	Tumor	BRCA
TCGA-A2-A0SV-01A	825	1	5.84525	Tumor	BRCA
TCGA-BH-A0HX-01A	829	0	4.28372	Tumor	BRCA
TCGA-E2-A108-01A	837	0	3.69739	Tumor	BRCA
TCGA-D8-A1XA-01A	839	0	3.34101	Tumor	BRCA
TCGA-E9-A6HE-01A	847	0	5.10059	Tumor	BRCA
TCGA-LQ-A4E4-01A	849	0	4.71383	Tumor	BRCA
TCGA-A1-A0SO-01A	852	0	5.32362	Tumor	BRCA
TCGA-BH-A201-01A	856	0	3.72162	Tumor	BRCA
TCGA-OL-A6VO-01A	858	0	5.57448	Tumor	BRCA
TCGA-B6-A0X4-01A	860	1	3.11457	Tumor	BRCA
TCGA-E9-A1R0-01A	860	0	3.3281	Tumor	BRCA
TCGA-E2-A1IJ-01A	865	0	3.23821	Tumor	BRCA
TCGA-E2-A10E-01A	865	0	3.81258	Tumor	BRCA
TCGA-E2-A1B6-01A	867	0	5.06474	Tumor	BRCA
TCGA-EW-A1J6-01A	875	0	4.23344	Tumor	BRCA
TCGA-E2-A10F-01A	878	0	3.93301	Tumor	BRCA
TCGA-OL-A5RX-01A	878	0	3.52408	Tumor	BRCA
TCGA-E2-A1LE-01A	879	1	4.269	Tumor	BRCA
TCGA-A8-A08C-01A	881	0	3.98655	Tumor	BRCA
TCGA-WT-AB44-01A	883	0	2.3961	Tumor	BRCA
TCGA-A8-A06U-01A	883	1	4.93441	Tumor	BRCA
TCGA-LL-A442-01A	889	0	3.14279	Tumor	BRCA
TCGA-AC-A4ZE-01A	890	0	4.09766	Tumor	BRCA
TCGA-A7-A13H-01A	899	0	3.3721	Tumor	BRCA
TCGA-E9-A2JS-01A	904	1	5.19808	Tumor	BRCA
TCGA-A7-A0DC-01A	906	0	2.48556	Tumor	BRCA
TCGA-A7-A0DC-01B	906	0	1.54299	Tumor	BRCA
TCGA-EW-A1P4-01A	907	0	4.19682	Tumor	BRCA
TCGA-EW-A1OY-01A	908	0	4.68659	Tumor	BRCA
TCGA-EW-A1OX-01A	911	0	3.23652	Tumor	BRCA
TCGA-BH-A0DI-01A	912	0	2.9441	Tumor	BRCA
TCGA-A8-A09K-01A	912	0	3.86929	Tumor	BRCA
TCGA-A2-A3XU-01A	912	1	5.88188	Tumor	BRCA
TCGA-EW-A1P7-01A	915	0	2.27118	Tumor	BRCA
TCGA-E9-A3QA-01A	918	0	5.29163	Tumor	BRCA
TCGA-BH-A18P-01A	921	1	4.48014	Tumor	BRCA
TCGA-BH-A0GY-01A	923	0	4.24076	Tumor	BRCA
TCGA-E9-A3X8-01A	926	0	4.1975	Tumor	BRCA
TCGA-A7-A0CJ-01A	931	0	5.3167	Tumor	BRCA
TCGA-E2-A570-01A	931	0	5.31619	Tumor	BRCA
TCGA-A8-A092-01A	942	0	5.53931	Tumor	BRCA
TCGA-A8-A08P-01A	943	0	5.39091	Tumor	BRCA
TCGA-A8-A08O-01A	943	0	3.4009	Tumor	BRCA
TCGA-BH-A0EE-01A	943	0	5.88433	Tumor	BRCA
TCGA-A8-A06X-01A	943	1	5.25054	Tumor	BRCA
TCGA-EW-A6SC-01A	952	0	4.59293	Tumor	BRCA
TCGA-A7-A26E-01B	954	0	1.87332	Tumor	BRCA
TCGA-A7-A26E-01A	954	0	3.35808	Tumor	BRCA
TCGA-BH-A1F2-01A	959	1	4.79274	Tumor	BRCA
TCGA-A7-A13D-01B	965	0	3.61649	Tumor	BRCA
TCGA-A7-A13D-01A	965	0	4.24891	Tumor	BRCA
TCGA-A2-A0YM-01A	965	0	5.60551	Tumor	BRCA
TCGA-A1-A0SK-01A	967	1	6.2564	Tumor	BRCA
TCGA-A2-A0EV-01A	968	0	3.7156	Tumor	BRCA
TCGA-E2-A14X-01A	972	0	4.78312	Tumor	BRCA
TCGA-OL-A5D8-01A	973	0	4.15511	Tumor	BRCA
TCGA-BH-A0BC-01A	974	0	3.99392	Tumor	BRCA
TCGA-E2-A14W-01A	974	0	5.50774	Tumor	BRCA
TCGA-E9-A227-01A	975	0	4.0071	Tumor	BRCA
TCGA-A8-A07L-01A	975	0	5.95898	Tumor	BRCA
TCGA-E9-A1RB-01A	976	1	6.2168	Tumor	BRCA
TCGA-E2-A1B5-01A	984	0	3.78953	Tumor	BRCA
TCGA-AC-A3BB-01A	987	0	2.67194	Tumor	BRCA
TCGA-AQ-A1H3-01A	989	0	4.39143	Tumor	BRCA
TCGA-A2-A0YC-01A	990	0	3.75317	Tumor	BRCA
TCGA-BH-A0EA-01A	991	1	2.50066	Tumor	BRCA
TCGA-B6-A0I6-01A	991	1	4.29566	Tumor	BRCA
TCGA-A2-A3XV-01A	996	0	3.8895	Tumor	BRCA
TCGA-LL-A441-01A	996	0	4.14219	Tumor	BRCA
TCGA-AO-A0J2-01A	997	0	6.28818	Tumor	BRCA
TCGA-E9-A1N4-01A	1000	0	3.44774	Tumor	BRCA
TCGA-E9-A3Q9-01A	1001	0	2.06539	Tumor	BRCA
TCGA-BH-A18F-01A	1001	0	5.25426	Tumor	BRCA
TCGA-AQ-A54O-01A	1001	0	4.79765	Tumor	BRCA
TCGA-A8-A08F-01A	1004	0	5.47791	Tumor	BRCA
TCGA-A8-A091-01A	1004	0	3.25832	Tumor	BRCA
TCGA-E2-A1B4-01A	1004	1	2.55772	Tumor	BRCA
TCGA-A8-A08S-01A	1004	0	4.04283	Tumor	BRCA
TCGA-AC-A2QH-01B	1005	0	3.72415	Tumor	BRCA
TCGA-A8-A09M-01A	1006	0	4.65469	Tumor	BRCA
TCGA-A7-A0DB-01C	1007	0	2.74232	Tumor	BRCA
TCGA-A7-A0DB-01A	1007	0	3.5939	Tumor	BRCA
TCGA-BH-A1FD-01A	1009	1	4.74843	Tumor	BRCA
TCGA-EW-A6SD-01A	1010	0	4.27597	Tumor	BRCA
TCGA-AR-A5QN-01A	1013	0	3.50443	Tumor	BRCA
TCGA-D8-A3Z5-01A	1015	0	3.53921	Tumor	BRCA
TCGA-E2-A1II-01A	1025	0	4.99633	Tumor	BRCA
TCGA-AR-A1AY-01A	1026	0	6.14316	Tumor	BRCA
TCGA-E2-A1IH-01A	1026	0	3.99138	Tumor	BRCA
TCGA-A2-A0D2-01A	1027	0	5.03313	Tumor	BRCA
TCGA-A2-A3XS-01A	1032	1	4.66082	Tumor	BRCA
TCGA-A8-A07C-01A	1034	0	6.02136	Tumor	BRCA
TCGA-C8-A3M7-01A	1034	1	4.31176	Tumor	BRCA
TCGA-BH-A1FH-01A	1034	1	2.09941	Tumor	BRCA
TCGA-EW-A3E8-01B	1035	0	3.56326	Tumor	BRCA
TCGA-E9-A1N8-01A	1039	0	4.05846	Tumor	BRCA
TCGA-E2-A14V-01A	1042	0	5.22177	Tumor	BRCA
TCGA-A2-A0EU-01A	1043	0	3.92228	Tumor	BRCA
TCGA-E2-A576-01A	1043	0	4.49659	Tumor	BRCA
TCGA-A7-A0CG-01A	1043	0	3.8129	Tumor	BRCA
TCGA-E2-A107-01A	1047	0	5.77577	Tumor	BRCA
TCGA-E9-A226-01A	1048	1	5.18252	Tumor	BRCA
TCGA-E2-A2P6-01A	1051	0	5.02603	Tumor	BRCA
TCGA-EW-A1PG-01A	1051	0	2.2616	Tumor	BRCA
TCGA-A2-A0D1-01A	1051	0	4.76462	Tumor	BRCA
TCGA-E9-A1N3-01A	1059	0	3.39112	Tumor	BRCA
TCGA-OL-A5RV-01A	1062	0	3.65912	Tumor	BRCA
TCGA-E2-A573-01A	1062	0	6.18653	Tumor	BRCA
TCGA-E9-A1R2-01A	1063	0	4.04349	Tumor	BRCA
TCGA-A2-A0ET-01A	1066	0	3.91436	Tumor	BRCA
TCGA-E9-A1NF-01A	1072	1	4.02865	Tumor	BRCA
TCGA-A7-A0CE-01A	1074	0	5.63672	Tumor	BRCA
TCGA-A7-A0CH-01A	1079	0	4.02933	Tumor	BRCA
TCGA-A7-A0DA-01A	1085	0	4.16191	Tumor	BRCA
TCGA-E9-A1NE-01A	1088	0	4.12248	Tumor	BRCA
TCGA-A2-A3XY-01A	1093	1	4.46776	Tumor	BRCA
TCGA-BH-A18I-01A	1093	0	3.69786	Tumor	BRCA
TCGA-A2-A04Y-01A	1099	0	5.08078	Tumor	BRCA
TCGA-E9-A1N9-01A	1101	0	5.26477	Tumor	BRCA
TCGA-A2-A3KC-01A	1102	0	5.11982	Tumor	BRCA
TCGA-OL-A5D6-01A	1104	1	3.14439	Tumor	BRCA
TCGA-OL-A5RW-01A	1106	0	4.91951	Tumor	BRCA
TCGA-E9-A1NA-01A	1112	0	4.90002	Tumor	BRCA
TCGA-BH-A28Q-01A	1119	0	3.68993	Tumor	BRCA
TCGA-E9-A1N5-01A	1120	0	3.78013	Tumor	BRCA
TCGA-BH-A28O-01A	1120	0	2.07987	Tumor	BRCA
TCGA-BH-A0HQ-01A	1121	0	3.33585	Tumor	BRCA
TCGA-A8-A085-01A	1124	0	4.43606	Tumor	BRCA
TCGA-A8-A08J-01A	1127	1	5.59843	Tumor	BRCA
TCGA-BH-A0BA-01A	1132	0	4.39596	Tumor	BRCA
TCGA-E2-A1BD-01A	1133	0	4.588	Tumor	BRCA
TCGA-E2-A1IF-01A	1138	0	4.80818	Tumor	BRCA
TCGA-A7-A0D9-01A	1139	0	3.11814	Tumor	BRCA
TCGA-AO-A0J6-01A	1140	0	4.96941	Tumor	BRCA
TCGA-E2-A10B-01A	1141	0	4.35723	Tumor	BRCA
TCGA-BH-A18R-01A	1142	1	5.05892	Tumor	BRCA
TCGA-E9-A229-01A	1148	0	4.02315	Tumor	BRCA
TCGA-BH-A0B1-01A	1148	0	4.12997	Tumor	BRCA
TCGA-AR-A1AS-01A	1150	0	4.99971	Tumor	BRCA
TCGA-B6-A3ZX-01A	1152	1	4.19798	Tumor	BRCA
TCGA-BH-A0DH-01A	1156	0	4.18687	Tumor	BRCA
TCGA-A8-A08B-01A	1156	0	5.54691	Tumor	BRCA
TCGA-A8-A0AD-01A	1157	0	3.22318	Tumor	BRCA
TCGA-E9-A3HO-01A	1158	0	6.37457	Tumor	BRCA
TCGA-AR-A2LN-01A	1161	0	1.72317	Tumor	BRCA
TCGA-GM-A3NY-01A	1162	0	4.61603	Tumor	BRCA
TCGA-E2-A14Q-01A	1163	0	4.29475	Tumor	BRCA
TCGA-A7-A0CD-01A	1165	0	3.57583	Tumor	BRCA
TCGA-E9-A22B-01A	1167	0	3.06993	Tumor	BRCA
TCGA-E2-A14R-01A	1174	0	6.36405	Tumor	BRCA
TCGA-BH-A203-01A	1174	1	4.80788	Tumor	BRCA
TCGA-E2-A574-01A	1179	0	5.03568	Tumor	BRCA
TCGA-AR-A5QP-01A	1185	0	5.38555	Tumor	BRCA
TCGA-E9-A247-01A	1186	0	5.20747	Tumor	BRCA
TCGA-E9-A22A-01A	1189	0	4.99567	Tumor	BRCA
TCGA-BH-A0B4-01A	1191	0	5.51654	Tumor	BRCA
TCGA-A1-A0SN-01A	1196	0	3.95495	Tumor	BRCA
TCGA-AR-A2LO-01A	1198	0	4.51094	Tumor	BRCA
TCGA-BH-A0B3-01A	1203	0	4.83296	Tumor	BRCA
TCGA-E9-A1NC-01A	1203	0	4.03899	Tumor	BRCA
TCGA-A2-A3KD-01A	1206	0	3.82935	Tumor	BRCA
TCGA-E2-A572-01A	1208	0	2.48647	Tumor	BRCA
TCGA-EW-A1IX-01A	1208	0	2.16697	Tumor	BRCA
TCGA-EW-A1P1-01A	1210	0	2.9768	Tumor	BRCA
TCGA-A8-A08Z-01A	1217	0	3.83913	Tumor	BRCA
TCGA-OL-A5RU-01A	1219	0	3.88349	Tumor	BRCA
TCGA-OL-A6VR-01A	1220	0	3.16301	Tumor	BRCA
TCGA-E2-A10C-01A	1220	0	5.47614	Tumor	BRCA
TCGA-E9-A1RC-01A	1224	0	4.93354	Tumor	BRCA
TCGA-E2-A10A-01A	1229	0	5.27374	Tumor	BRCA
TCGA-EW-A1OZ-01A	1229	0	4.74775	Tumor	BRCA
TCGA-E9-A22H-01A	1232	0	4.93153	Tumor	BRCA
TCGA-AR-A2LQ-01A	1233	0	2.532	Tumor	BRCA
TCGA-AC-A2FB-01A	1234	0	3.30931	Tumor	BRCA
TCGA-AO-A12H-01A	1234	0	2.95066	Tumor	BRCA
TCGA-E9-A22G-01A	1239	0	5.98292	Tumor	BRCA
TCGA-E2-A14P-01A	1246	0	4.44331	Tumor	BRCA
TCGA-BH-A0H9-01A	1247	0	3.90778	Tumor	BRCA
TCGA-E9-A22D-01A	1248	0	5.62313	Tumor	BRCA
TCGA-EW-A1P0-01A	1251	0	4.56816	Tumor	BRCA
TCGA-E9-A1ND-01A	1266	0	3.63256	Tumor	BRCA
TCGA-E9-A22E-01A	1269	0	4.76686	Tumor	BRCA
TCGA-BH-A0C0-01A	1270	0	5.24901	Tumor	BRCA
TCGA-AR-A1AT-01A	1272	1	5.49091	Tumor	BRCA
TCGA-OL-A66K-01A	1275	1	4.20557	Tumor	BRCA
TCGA-A8-A095-01A	1277	0	5.09505	Tumor	BRCA
TCGA-E9-A228-01A	1285	0	5.1995	Tumor	BRCA
TCGA-BH-A1EU-01A	1286	1	2.77197	Tumor	BRCA
TCGA-BH-A0W5-01A	1288	0	2.66438	Tumor	BRCA
TCGA-A2-A25B-01A	1291	0	5.22702	Tumor	BRCA
TCGA-OL-A66L-01A	1301	0	3.37185	Tumor	BRCA
TCGA-A8-A07B-01A	1308	0	3.57157	Tumor	BRCA
TCGA-A8-A08X-01A	1308	0	5.34727	Tumor	BRCA
TCGA-E2-A105-01A	1308	0	4.15906	Tumor	BRCA
TCGA-D8-A1XW-01A	1309	0	3.18272	Tumor	BRCA
TCGA-E2-A1LL-01A	1309	0	4.39931	Tumor	BRCA
TCGA-E2-A14U-01A	1318	0	1.80599	Tumor	BRCA
TCGA-A1-A0SE-01A	1321	0	4.60688	Tumor	BRCA
TCGA-BH-A0BF-01A	1324	1	4.51976	Tumor	BRCA
TCGA-E2-A3DX-01A	1325	0	2.39202	Tumor	BRCA
TCGA-B6-A1KC-01B	1326	0	4.51625	Tumor	BRCA
TCGA-GM-A3XG-01A	1330	0	2.59893	Tumor	BRCA
TCGA-A2-A0SY-01A	1347	0	3.03476	Tumor	BRCA
TCGA-AO-A03V-01A	1351	0	3.17757	Tumor	BRCA
TCGA-E2-A14O-01A	1359	0	4.79342	Tumor	BRCA
TCGA-BH-A0E7-01A	1363	0	3.02628	Tumor	BRCA
TCGA-BH-A0W7-01A	1363	0	4.35853	Tumor	BRCA
TCGA-A2-A0SW-01A	1365	1	5.46934	Tumor	BRCA
TCGA-E9-A1RA-01A	1369	0	3.73329	Tumor	BRCA
TCGA-A8-A09I-01A	1371	0	5.8566	Tumor	BRCA
TCGA-A8-A07Z-01A	1371	0	4.95434	Tumor	BRCA
TCGA-BH-A1FM-01A	1388	1	5.33153	Tumor	BRCA
TCGA-BH-A0C1-01B	1411	1	4.57513	Tumor	BRCA
TCGA-E9-A1RH-01A	1417	0	4.40709	Tumor	BRCA
TCGA-E2-A109-01A	1417	0	5.15196	Tumor	BRCA
TCGA-E9-A1RE-01A	1419	0	4.41924	Tumor	BRCA
TCGA-PE-A5DC-01A	1430	1	5.10345	Tumor	BRCA
TCGA-E2-A14N-01A	1434	0	6.30442	Tumor	BRCA
TCGA-A1-A0SH-01A	1437	0	2.79001	Tumor	BRCA
TCGA-A2-A3XX-01A	1439	1	7.07031	Tumor	BRCA
TCGA-3C-AALK-01A	1448	0	4.16615	Tumor	BRCA
TCGA-E9-A1RI-01A	1449	0	3.12408	Tumor	BRCA
TCGA-D8-A27K-01A	1461	0	3.35903	Tumor	BRCA
TCGA-A1-A0SF-01A	1463	0	3.52895	Tumor	BRCA
TCGA-E9-A1R7-01A	1467	0	5.30223	Tumor	BRCA
TCGA-A2-A0CO-01A	1468	1	1.80206	Tumor	BRCA
TCGA-5L-AAT1-01A	1471	0	3.39724	Tumor	BRCA
TCGA-3C-AALJ-01A	1474	0	5.21346	Tumor	BRCA
TCGA-A2-A0YL-01A	1474	0	3.65465	Tumor	BRCA
TCGA-C8-A12Y-01A	1476	0	5.07181	Tumor	BRCA
TCGA-5L-AAT0-01A	1477	0	3.55505	Tumor	BRCA
TCGA-A8-A09E-01A	1492	0	4.99121	Tumor	BRCA
TCGA-A2-A0YI-01A	1505	0	2.09249	Tumor	BRCA
TCGA-BH-A1EX-01A	1508	1	3.69375	Tumor	BRCA
TCGA-A2-A0T3-01A	1516	0	4.90712	Tumor	BRCA
TCGA-BH-A0BV-01A	1519	0	4.06718	Tumor	BRCA
TCGA-A8-A09D-01A	1522	0	3.94699	Tumor	BRCA
TCGA-E2-A1LG-01A	1523	0	4.80406	Tumor	BRCA
TCGA-AO-A0JI-01A	1528	0	3.38439	Tumor	BRCA
TCGA-A2-A3XZ-01A	1532	0	4.79796	Tumor	BRCA
TCGA-A2-A0SX-01A	1534	0	4.15146	Tumor	BRCA
TCGA-A2-A0YF-01A	1535	0	4.60157	Tumor	BRCA
TCGA-AO-A0JB-01A	1542	0	3.77305	Tumor	BRCA
TCGA-BH-A0HY-01A	1545	0	4.32513	Tumor	BRCA
TCGA-A2-A3Y0-01A	1546	0	5.0659	Tumor	BRCA
TCGA-AO-A0JC-01A	1547	0	3.38442	Tumor	BRCA
TCGA-AR-A24K-01A	1548	0	4.85797	Tumor	BRCA
TCGA-AR-A24W-01A	1550	0	2.65001	Tumor	BRCA
TCGA-BH-A18V-01A	1556	1	5.01584	Tumor	BRCA
TCGA-BH-A18V-06A	1556	1	4.61986	Tumor	BRCA
TCGA-BH-A0HW-01A	1561	0	3.78671	Tumor	BRCA
TCGA-BH-A18U-01A	1563	1	5.84412	Tumor	BRCA
TCGA-E2-A15T-01A	1563	0	4.34801	Tumor	BRCA
TCGA-BH-A0B8-01A	1569	0	3.42603	Tumor	BRCA
TCGA-BH-A0B9-01A	1572	0	5.51061	Tumor	BRCA
TCGA-AO-A0J4-01A	1587	0	4.42264	Tumor	BRCA
TCGA-A2-A259-01A	1596	0	2.73711	Tumor	BRCA
TCGA-E2-A1LS-01A	1604	0	3.68501	Tumor	BRCA
TCGA-EW-A2FS-01A	1604	0	4.78057	Tumor	BRCA
TCGA-EW-A1P3-01A	1611	0	5.12063	Tumor	BRCA
TCGA-BH-A0HA-01A	1611	0	3.67487	Tumor	BRCA
TCGA-WT-AB41-01A	1611	0	3.77249	Tumor	BRCA
TCGA-D8-A1JG-01B	1612	0	4.71266	Tumor	BRCA
TCGA-AO-A0J9-01A	1613	0	4.4887	Tumor	BRCA
TCGA-A8-A06T-01A	1614	0	4.55839	Tumor	BRCA
TCGA-A2-A0CZ-01A	1616	0	2.20602	Tumor	BRCA
TCGA-BH-A0H5-01A	1620	0	3.05022	Tumor	BRCA
TCGA-E2-A1B0-01A	1631	0	5.3173	Tumor	BRCA
TCGA-AO-A12G-01A	1639	0	3.81264	Tumor	BRCA
TCGA-E2-A15J-01A	1640	0	3.92643	Tumor	BRCA
TCGA-A8-A076-01A	1642	0	4.7225	Tumor	BRCA
TCGA-BH-A1FR-01A	1642	1	4.01542	Tumor	BRCA
TCGA-BH-A0DO-01B	1644	0	3.20319	Tumor	BRCA
TCGA-E2-A1L6-01A	1648	0	3.63676	Tumor	BRCA
TCGA-AR-A2LK-01A	1649	1	5.5007	Tumor	BRCA
TCGA-A2-A0SU-01A	1662	0	3.36346	Tumor	BRCA
TCGA-EW-A2FR-01A	1673	0	4.14311	Tumor	BRCA
TCGA-BH-A1FL-01A	1673	1	3.94496	Tumor	BRCA
TCGA-A2-A0CY-01A	1673	0	4.18731	Tumor	BRCA
TCGA-D8-A1XO-01A	1682	0	3.13684	Tumor	BRCA
TCGA-AO-A0JL-01A	1683	0	7.0347	Tumor	BRCA
TCGA-A2-A04X-01A	1686	0	3.69722	Tumor	BRCA
TCGA-D8-A1JB-01A	1688	0	3.36112	Tumor	BRCA
TCGA-BH-A1FU-01A	1688	1	4.45799	Tumor	BRCA
TCGA-E2-A15I-01A	1692	0	2.30531	Tumor	BRCA
TCGA-BH-A18Q-01A	1692	1	5.1851	Tumor	BRCA
TCGA-BH-A1EW-01A	1694	1	4.69811	Tumor	BRCA
TCGA-AR-A0TY-01A	1699	1	4.78886	Tumor	BRCA
TCGA-A2-A3XW-01A	1712	0	2.89481	Tumor	BRCA
TCGA-D8-A13Y-01A	1728	0	6.28046	Tumor	BRCA
TCGA-A2-A0CX-01A	1728	0	5.41226	Tumor	BRCA
TCGA-E2-A15R-01A	1732	0	4.2344	Tumor	BRCA
TCGA-AR-A2LR-01A	1742	0	4.10775	Tumor	BRCA
TCGA-BH-A208-01A	1759	1	2.59317	Tumor	BRCA
TCGA-OL-A5D7-01A	1780	0	6.5169	Tumor	BRCA
TCGA-B6-A0X7-01A	1781	1	3.61876	Tumor	BRCA
TCGA-OL-A5DA-01A	1783	0	2.13	Tumor	BRCA
TCGA-AO-A03U-01B	1793	1	2.06101	Tumor	BRCA
TCGA-E2-A1IK-01A	1800	0	3.57466	Tumor	BRCA
TCGA-GM-A2D9-01A	1812	1	3.24199	Tumor	BRCA
TCGA-BH-A0AV-01A	1820	0	4.57751	Tumor	BRCA
TCGA-E2-A1L7-01A	1836	0	5.33289	Tumor	BRCA
TCGA-AO-A12F-01A	1842	0	6.30845	Tumor	BRCA
TCGA-A2-A1FX-01A	1847	0	5.13089	Tumor	BRCA
TCGA-AC-A2FG-01A	1853	0	3.36988	Tumor	BRCA
TCGA-E2-A1IO-01A	1855	0	2.8233	Tumor	BRCA
TCGA-AR-A1AV-01A	1864	0	3.85498	Tumor	BRCA
TCGA-AO-A03M-01B	1866	0	4.08689	Tumor	BRCA
TCGA-BH-A0BG-01A	1871	0	4.66558	Tumor	BRCA
TCGA-A2-A0D3-01A	1873	0	3.78962	Tumor	BRCA
TCGA-BH-A0BM-01A	1876	0	2.07367	Tumor	BRCA
TCGA-AO-A1KQ-01A	1882	0	5.85103	Tumor	BRCA
TCGA-A2-A0EW-01A	1884	1	2.32271	Tumor	BRCA
TCGA-AO-A0JJ-01A	1887	0	4.01659	Tumor	BRCA
TCGA-HN-A2OB-01A	1900	1	1.99174	Tumor	BRCA
TCGA-BH-A0AU-01A	1914	0	3.80219	Tumor	BRCA
TCGA-BH-A0AZ-01A	1919	0	3.79882	Tumor	BRCA
TCGA-A2-A04V-01A	1920	1	3.51273	Tumor	BRCA
TCGA-A2-A0EY-01A	1925	0	4.24711	Tumor	BRCA
TCGA-BH-A0EI-01A	1926	0	2.86557	Tumor	BRCA
TCGA-BH-A1FJ-01A	1927	1	6.24257	Tumor	BRCA
TCGA-BH-A0H3-01A	1928	0	3.55208	Tumor	BRCA
TCGA-AR-A2LM-01A	1935	0	3.19495	Tumor	BRCA
TCGA-E2-A150-01A	1935	0	4.47526	Tumor	BRCA
TCGA-PE-A5DD-01A	1953	0	4.12046	Tumor	BRCA
TCGA-AR-A0TX-01A	1972	0	3.70072	Tumor	BRCA
TCGA-AO-A0JF-01A	1980	0	2.91014	Tumor	BRCA
TCGA-AR-A0U0-01A	1988	0	5.23312	Tumor	BRCA
TCGA-B6-A0IE-01A	1993	1	5.26259	Tumor	BRCA
TCGA-OL-A66J-01A	1996	0	2.70666	Tumor	BRCA
TCGA-BH-A18S-01A	2009	1	3.45907	Tumor	BRCA
TCGA-AR-A2LL-01A	2012	0	4.43768	Tumor	BRCA
TCGA-GM-A3XN-01A	2019	0	3.50725	Tumor	BRCA
TCGA-AO-A03N-01B	2031	0	5.2474	Tumor	BRCA
TCGA-V7-A7HQ-01A	2033	0	3.71868	Tumor	BRCA
TCGA-BH-A0DG-01A	2041	0	4.55614	Tumor	BRCA
TCGA-A2-A0D0-01A	2048	0	4.74881	Tumor	BRCA
TCGA-BH-A0DV-01A	2064	0	2.62315	Tumor	BRCA
TCGA-B6-A408-01A	2072	0	3.30239	Tumor	BRCA
TCGA-B6-A0RG-01A	2082	0	4.13104	Tumor	BRCA
TCGA-AO-A03R-01A	2091	0	5.96091	Tumor	BRCA
TCGA-B6-A0X5-01A	2097	1	5.34346	Tumor	BRCA
TCGA-GM-A3XL-01A	2108	0	5.46312	Tumor	BRCA
TCGA-E2-A14Y-01A	2109	0	5.45442	Tumor	BRCA
TCGA-AO-A03T-01A	2124	0	5.14108	Tumor	BRCA
TCGA-BH-A1EN-01A	2127	1	3.74587	Tumor	BRCA
TCGA-E2-A152-01A	2128	0	3.94405	Tumor	BRCA
TCGA-BH-A0B5-01A	2136	0	4.74239	Tumor	BRCA
TCGA-E2-A1IG-01A	2140	0	3.39216	Tumor	BRCA
TCGA-AO-A12E-01A	2142	0	4.57275	Tumor	BRCA
TCGA-GM-A2DF-01A	2155	0	4.72461	Tumor	BRCA
TCGA-BH-A0DX-01A	2156	0	3.572	Tumor	BRCA
TCGA-AR-A255-01A	2161	0	3.69952	Tumor	BRCA
TCGA-B6-A40C-01A	2164	0	5.05045	Tumor	BRCA
TCGA-AO-A0JM-01A	2184	0	5.57973	Tumor	BRCA
TCGA-A2-A0ES-01A	2190	0	2.39576	Tumor	BRCA
TCGA-AO-A0JD-01A	2190	0	5.63558	Tumor	BRCA
TCGA-GM-A4E0-01A	2191	0	1.67772	Tumor	BRCA
TCGA-BH-A1FN-01A	2192	1	4.95847	Tumor	BRCA
TCGA-GM-A2DH-01A	2193	0	5.52992	Tumor	BRCA
TCGA-BH-A0BO-01A	2197	0	1.7582	Tumor	BRCA
TCGA-BH-A18M-01A	2207	1	3.71335	Tumor	BRCA
TCGA-AC-A2BK-01A	2222	0	5.8903	Tumor	BRCA
TCGA-AR-A5QM-01A	2231	0	4.02106	Tumor	BRCA
TCGA-B6-A1KI-01A	2236	0	2.97552	Tumor	BRCA
TCGA-E2-A1L8-01A	2240	0	4.07311	Tumor	BRCA
TCGA-A2-A04T-01A	2246	0	5.85475	Tumor	BRCA
TCGA-AC-A23G-01A	2248	0	3.18615	Tumor	BRCA
TCGA-BH-A0BQ-01A	2255	0	3.56647	Tumor	BRCA
TCGA-BH-A0BZ-01A	2255	0	4.49524	Tumor	BRCA
TCGA-AC-A2FO-01A	2255	0	3.20972	Tumor	BRCA
TCGA-A2-A0ER-01A	2263	0	3.92422	Tumor	BRCA
TCGA-BH-A1FE-06A	2273	1	2.34487	Tumor	BRCA
TCGA-BH-A1FE-01A	2273	1	4.11881	Tumor	BRCA
TCGA-BH-A0BL-01A	2278	0	4.16277	Tumor	BRCA
TCGA-B6-A402-01A	2281	0	6.32801	Tumor	BRCA
TCGA-GM-A2DD-01A	2282	0	2.99742	Tumor	BRCA
TCGA-AR-A0TV-01A	2288	0	4.7057	Tumor	BRCA
TCGA-A2-A0CT-01A	2289	0	4.48702	Tumor	BRCA
TCGA-BH-A0BP-01A	2296	1	3.15599	Tumor	BRCA
TCGA-E2-A1LB-01A	2306	0	3.32519	Tumor	BRCA
TCGA-E2-A14T-01A	2311	0	3.56546	Tumor	BRCA
TCGA-E2-A1AZ-01A	2329	0	5.3791	Tumor	BRCA
TCGA-BH-A0BR-01A	2330	0	3.31173	Tumor	BRCA
TCGA-AO-A0JE-01A	2335	0	4.78514	Tumor	BRCA
TCGA-A2-A0CS-01A	2348	1	3.93819	Tumor	BRCA
TCGA-B6-A0I1-01A	2361	1	5.98625	Tumor	BRCA
TCGA-E2-A1IE-01A	2362	0	4.24043	Tumor	BRCA
TCGA-BH-A0BT-01A	2365	0	4.08918	Tumor	BRCA
TCGA-BH-A0BW-01A	2371	0	4.53776	Tumor	BRCA
TCGA-AO-A12C-01A	2372	0	2.73146	Tumor	BRCA
TCGA-BH-A0DE-01A	2372	0	3.40815	Tumor	BRCA
TCGA-B6-A0RM-01A	2373	1	3.86242	Tumor	BRCA
TCGA-BH-A0DL-01A	2381	0	4.95582	Tumor	BRCA
TCGA-AR-A1AJ-01A	2383	0	5.71081	Tumor	BRCA
TCGA-A2-A04Q-01A	2385	0	5.00494	Tumor	BRCA
TCGA-BH-A0DT-01A	2403	0	3.69594	Tumor	BRCA
TCGA-GM-A2DB-01A	2406	0	4.55971	Tumor	BRCA
TCGA-B6-A0WV-01A	2417	1	4.41516	Tumor	BRCA
TCGA-A2-A0EQ-01A	2426	0	5.53491	Tumor	BRCA
TCGA-A2-A0EO-01A	2442	0	2.89144	Tumor	BRCA
TCGA-AO-A03L-01A	2442	0	4.93127	Tumor	BRCA
TCGA-B6-A0RL-01A	2469	1	4.91766	Tumor	BRCA
TCGA-BH-A0B0-01A	2477	0	3.45876	Tumor	BRCA
TCGA-AO-A03O-01A	2483	1	5.68608	Tumor	BRCA
TCGA-BH-A0B6-01A	2483	0	2.75663	Tumor	BRCA
TCGA-BH-A0DD-01A	2486	0	5.90677	Tumor	BRCA
TCGA-BH-A0E9-01B	2489	0	3.91591	Tumor	BRCA
TCGA-AO-A1KR-01A	2513	0	5.54575	Tumor	BRCA
TCGA-AO-A12D-01A	2515	0	4.74082	Tumor	BRCA
TCGA-BH-A1ET-01A	2520	1	2.0684	Tumor	BRCA
TCGA-BH-A204-01A	2534	1	5.0608	Tumor	BRCA
TCGA-GM-A2DC-01A	2535	0	2.89189	Tumor	BRCA
TCGA-E2-A106-01A	2541	0	3.27435	Tumor	BRCA
TCGA-AR-A0U2-01A	2551	1	6.11527	Tumor	BRCA
TCGA-AR-A0TS-01A	2558	0	4.79372	Tumor	BRCA
TCGA-BH-A0B7-01A	2559	0	4.37055	Tumor	BRCA
TCGA-B6-A0IN-01A	2573	1	3.81143	Tumor	BRCA
TCGA-GM-A2DI-01A	2590	0	2.71267	Tumor	BRCA
TCGA-GM-A2DO-01A	2596	0	4.13196	Tumor	BRCA
TCGA-B6-A401-01A	2596	0	4.2897	Tumor	BRCA
TCGA-AR-A254-01A	2605	0	4.8629	Tumor	BRCA
TCGA-AR-A1AO-01A	2618	0	3.17158	Tumor	BRCA
TCGA-AR-A1AX-01A	2629	0	4.14334	Tumor	BRCA
TCGA-AR-A1AW-01A	2632	0	4.78871	Tumor	BRCA
TCGA-AR-A2LJ-01A	2632	0	3.69973	Tumor	BRCA
TCGA-AC-A2FE-01A	2636	1	3.46437	Tumor	BRCA
TCGA-PE-A5DE-01A	2645	0	4.27384	Tumor	BRCA
TCGA-GM-A2DK-01A	2645	0	3.76276	Tumor	BRCA
TCGA-AC-A2FK-01A	2650	0	1.52037	Tumor	BRCA
TCGA-E2-A1B1-01A	2653	0	4.07627	Tumor	BRCA
TCGA-A2-A04U-01A	2654	0	5.67109	Tumor	BRCA
TCGA-A2-A0CQ-01A	2695	0	4.06329	Tumor	BRCA
TCGA-AR-A250-01A	2707	0	4.53924	Tumor	BRCA
TCGA-BH-A0C3-01A	2709	0	4.21198	Tumor	BRCA
TCGA-BH-A1F5-01A	2712	1	3.68194	Tumor	BRCA
TCGA-B6-A0RT-01A	2721	0	4.10592	Tumor	BRCA
TCGA-AC-A2FF-01A	2759	0	2.93832	Tumor	BRCA
TCGA-BH-A18K-01A	2763	1	4.97368	Tumor	BRCA
TCGA-BH-A0C7-01B	2767	0	5.55639	Tumor	BRCA
TCGA-A2-A3XT-01A	2770	0	6.10017	Tumor	BRCA
TCGA-BH-A1EO-01A	2798	1	3.22357	Tumor	BRCA
TCGA-A2-A0CP-01A	2813	0	2.26801	Tumor	BRCA
TCGA-AR-A252-01A	2838	0	3.61144	Tumor	BRCA
TCGA-AR-A256-01A	2854	1	5.44003	Tumor	BRCA
TCGA-AR-A1AP-01A	2856	0	4.07229	Tumor	BRCA
TCGA-AR-A24L-01A	2866	1	4.45471	Tumor	BRCA
TCGA-AR-A1AU-01A	2868	0	3.73901	Tumor	BRCA
TCGA-AO-A03P-01A	2911	1	4.35629	Tumor	BRCA
TCGA-AR-A1AN-01A	2920	0	3.03949	Tumor	BRCA
TCGA-AO-A1KP-01A	2953	0	5.25091	Tumor	BRCA
TCGA-B6-A0IH-01A	2965	1	2.70199	Tumor	BRCA
TCGA-BH-A1F6-01A	2965	1	5.31583	Tumor	BRCA
TCGA-B6-A0WS-01A	2965	1	3.97795	Tumor	BRCA
TCGA-AR-A1AL-01A	2971	0	3.86693	Tumor	BRCA
TCGA-AR-A24S-01A	2976	0	3.85821	Tumor	BRCA
TCGA-AO-A12B-01A	2989	0	4.70901	Tumor	BRCA
TCGA-AR-A0TQ-01A	2991	0	5.08463	Tumor	BRCA
TCGA-AR-A1AM-01A	2991	0	3.10732	Tumor	BRCA
TCGA-AR-A24Z-01A	3001	0	5.36012	Tumor	BRCA
TCGA-AR-A24X-01A	3004	0	4.31065	Tumor	BRCA
TCGA-AR-A0TW-01A	3009	0	4.21205	Tumor	BRCA
TCGA-A2-A0CV-01A	3011	0	2.8903	Tumor	BRCA
TCGA-A2-A0CL-01A	3015	0	4.54035	Tumor	BRCA
TCGA-A2-A0ST-01A	3017	0	4.285	Tumor	BRCA
TCGA-AR-A1AQ-01A	3021	0	5.50378	Tumor	BRCA
TCGA-AC-A2BM-01A	3022	0	4.54176	Tumor	BRCA
TCGA-AR-A251-01A	3030	0	5.39436	Tumor	BRCA
TCGA-AR-A24N-01A	3035	0	4.63089	Tumor	BRCA
TCGA-B6-A0RS-01A	3063	1	5.2812	Tumor	BRCA
TCGA-B6-A1KF-01A	3088	0	7.51838	Tumor	BRCA
TCGA-GM-A2DN-01A	3091	0	4.29405	Tumor	BRCA
TCGA-A2-A0EM-01A	3094	0	4.24332	Tumor	BRCA
TCGA-A2-A04W-01A	3102	0	3.95691	Tumor	BRCA
TCGA-AO-A12A-01A	3112	0	4.60235	Tumor	BRCA
TCGA-E2-A1LI-01A	3121	0	6.39397	Tumor	BRCA
TCGA-B6-A0RP-01A	3126	1	2.836	Tumor	BRCA
TCGA-AR-A24U-01A	3128	0	4.39671	Tumor	BRCA
TCGA-B6-A40B-01A	3152	0	4.2205	Tumor	BRCA
TCGA-AR-A1AK-01A	3159	0	4.12895	Tumor	BRCA
TCGA-AR-A24Q-01A	3172	0	4.34051	Tumor	BRCA
TCGA-AR-A24T-01A	3202	0	3.13314	Tumor	BRCA
TCGA-AR-A24V-01A	3203	0	3.15913	Tumor	BRCA
TCGA-A2-A25E-01A	3204	0	5.38342	Tumor	BRCA
TCGA-GM-A2DM-01A	3226	0	2.15649	Tumor	BRCA
TCGA-E2-A1LH-01A	3247	0	5.45676	Tumor	BRCA
TCGA-AO-A128-01A	3248	0	5.09851	Tumor	BRCA
TCGA-Z7-A8R6-01A	3256	0	5.3447	Tumor	BRCA
TCGA-AR-A0U4-01A	3261	0	4.74228	Tumor	BRCA
TCGA-AR-A0TZ-01A	3262	1	4.67911	Tumor	BRCA
TCGA-A2-A25A-01A	3276	0	3.49248	Tumor	BRCA
TCGA-A2-A0CW-01A	3283	0	5.50448	Tumor	BRCA
TCGA-A2-A0CR-01A	3283	0	3.19887	Tumor	BRCA
TCGA-AO-A129-01A	3286	0	5.41626	Tumor	BRCA
TCGA-Z7-A8R5-01A	3287	0	3.23088	Tumor	BRCA
TCGA-AR-A1AI-01A	3296	0	5.17284	Tumor	BRCA
TCGA-AO-A126-01A	3307	0	2.93562	Tumor	BRCA
TCGA-AR-A0TT-01A	3316	0	1.71856	Tumor	BRCA
TCGA-GI-A2C9-01A	3342	0	4.18567	Tumor	BRCA
TCGA-GM-A3NW-01A	3361	0	4.11955	Tumor	BRCA
TCGA-BH-A42U-01A	3364	0	2.74294	Tumor	BRCA
TCGA-A8-A08T-01A	3409	1	3.82563	Tumor	BRCA
TCGA-AR-A24R-01A	3430	0	4.69069	Tumor	BRCA
TCGA-AO-A125-01A	3456	0	4.00017	Tumor	BRCA
TCGA-B6-A0WY-01A	3461	1	3.38389	Tumor	BRCA
TCGA-BH-A1ES-01A	3462	1	4.52747	Tumor	BRCA
TCGA-BH-A1ES-06A	3462	1	3.59755	Tumor	BRCA
TCGA-BH-A1FC-01A	3472	1	5.80673	Tumor	BRCA
TCGA-AO-A124-01A	3506	0	5.27595	Tumor	BRCA
TCGA-GM-A2DL-01A	3519	0	4.19376	Tumor	BRCA
TCGA-A2-A0EP-01A	3603	0	3.01911	Tumor	BRCA
TCGA-AR-A24O-01A	3607	0	3.16412	Tumor	BRCA
TCGA-AR-A24M-01A	3660	0	3.5388	Tumor	BRCA
TCGA-BH-A1FB-01A	3669	1	2.49722	Tumor	BRCA
TCGA-A2-A04R-01A	3709	0	5.42262	Tumor	BRCA
TCGA-AR-A1AH-01A	3807	0	5.82658	Tumor	BRCA
TCGA-B6-A0IM-01A	3873	1	3.34168	Tumor	BRCA
TCGA-B6-A0IP-01A	3926	1	3.83891	Tumor	BRCA
TCGA-B6-A0IB-01A	3941	1	4.86483	Tumor	BRCA
TCGA-B6-A0X0-01A	3945	1	4.19476	Tumor	BRCA
TCGA-AQ-A04L-01B	3957	0	3.62866	Tumor	BRCA
TCGA-BH-A209-01A	3959	1	5.87403	Tumor	BRCA
TCGA-3C-AALI-01A	4005	0	5.64806	Tumor	BRCA
TCGA-3C-AAAU-01A	4047	0	4.10692	Tumor	BRCA
TCGA-AR-A0U3-01A	4080	0	5.31848	Tumor	BRCA
TCGA-A2-A0EN-01A	4088	0	3.08507	Tumor	BRCA
TCGA-A2-A0CK-01A	4159	0	4.0687	Tumor	BRCA
TCGA-B6-A1KN-01A	4233	0	4.67133	Tumor	BRCA
TCGA-B6-A0RQ-01A	4267	1	1.95195	Tumor	BRCA
TCGA-AR-A0TP-01A	4275	0	4.07867	Tumor	BRCA
TCGA-B6-A0IQ-01A	4285	0	5.69776	Tumor	BRCA
TCGA-A2-A04N-01A	4354	0	3.07774	Tumor	BRCA
TCGA-B6-A0I2-01A	4361	0	4.74594	Tumor	BRCA
TCGA-B6-A0IG-01A	4456	1	4.76974	Tumor	BRCA
TCGA-AR-A24H-01A	4894	0	6.07662	Tumor	BRCA
TCGA-B6-A0RO-01A	4929	0	3.31965	Tumor	BRCA
TCGA-B6-A0IO-01A	5042	0	4.05665	Tumor	BRCA
TCGA-AR-A2LE-01A	5062	0	3.16294	Tumor	BRCA
TCGA-B6-A0RV-01A	5156	0	3.5248	Tumor	BRCA
TCGA-B6-A2IU-01A	5176	0	4.5453	Tumor	BRCA
TCGA-B6-A0WT-01A	5739	0	3.6642	Tumor	BRCA
TCGA-B6-A0WZ-01A	6292	0	4.37972	Tumor	BRCA
TCGA-B6-A0RH-01A	6456	1	5.21048	Tumor	BRCA
TCGA-GM-A2DA-01A	6593	1	4.27047	Tumor	BRCA
TCGA-B6-A0IJ-01A	7106	0	5.95726	Tumor	BRCA
TCGA-B6-A0RI-01A	7126	0	4.33921	Tumor	BRCA
TCGA-B6-A0X1-01A	7455	1	5.48525	Tumor	BRCA
TCGA-B6-A0RE-01A	7777	0	5.79595	Tumor	BRCA
TCGA-B6-A0RN-01A	8008	0	3.09146	Tumor	BRCA
TCGA-B6-A0IA-01A	8391	0	5.25287	Tumor	BRCA
TCGA-B6-A0I5-01A	8556	0	4.03759	Tumor	BRCA
TCGA-B6-A0RU-01A	8605	0	5.09402	Tumor	BRCA
TCGA-EK-A2RO-01A	2	0	5.23756	Tumor	CESC
TCGA-EK-A3GJ-01A	3	0	5.62857	Tumor	CESC
TCGA-EK-A2R9-01A	4	0	5.60874	Tumor	CESC
TCGA-ZJ-AAXU-01A	5	0	5.03953	Tumor	CESC
TCGA-LP-A5U2-01A	9	0	5.7892	Tumor	CESC
TCGA-EK-A2RB-01A	9	0	5.7679	Tumor	CESC
TCGA-EA-A97N-01A	11	0	4.93608	Tumor	CESC
TCGA-EK-A2PK-01A	12	0	4.67319	Tumor	CESC
TCGA-EK-A2PL-01A	13	0	4.67224	Tumor	CESC
TCGA-EK-A2RK-01A	13	0	4.92747	Tumor	CESC
TCGA-C5-A1MJ-01A	14	1	5.57053	Tumor	CESC
TCGA-EK-A3GK-01A	15	0	5.60137	Tumor	CESC
TCGA-EK-A2PM-01A	18	0	6.10904	Tumor	CESC
TCGA-ZJ-AAX4-01A	21	0	5.11361	Tumor	CESC
TCGA-LP-A5U3-01A	25	0	4.50239	Tumor	CESC
TCGA-EK-A2R7-01A	27	0	5.88372	Tumor	CESC
TCGA-LP-A4AW-01A	27	0	4.68002	Tumor	CESC
TCGA-EK-A3GN-01A	27	0	5.98864	Tumor	CESC
TCGA-FU-A770-01A	34	0	5.15563	Tumor	CESC
TCGA-DG-A2KH-01A	34	0	5.65814	Tumor	CESC
TCGA-ZJ-AAXA-01A	43	0	5.45244	Tumor	CESC
TCGA-EK-A2R8-01A	44	0	5.30307	Tumor	CESC
TCGA-FU-A3TX-01A	45	0	5.11204	Tumor	CESC
TCGA-EK-A2PG-01A	46	0	5.38063	Tumor	CESC
TCGA-EK-A2RM-01A	50	0	5.7111	Tumor	CESC
TCGA-VS-A9UJ-01A	52	1	4.50485	Tumor	CESC
TCGA-EK-A2RJ-01A	53	0	4.45163	Tumor	CESC
TCGA-EK-A2RE-01A	57	0	4.48559	Tumor	CESC
TCGA-EK-A2RN-01A	71	0	4.2899	Tumor	CESC
TCGA-C5-A1MK-01A	74	1	4.96854	Tumor	CESC
TCGA-C5-A7X8-01A	83	0	4.97717	Tumor	CESC
TCGA-PN-A8MA-01A	90	0	6.0108	Tumor	CESC
TCGA-JW-A5VH-01A	100	1	5.80262	Tumor	CESC
TCGA-VS-A9UV-01A	104	1	6.40085	Tumor	CESC
TCGA-C5-A1MP-01A	109	0	5.38718	Tumor	CESC
TCGA-ZX-AA5X-01A	119	0	4.18221	Tumor	CESC
TCGA-EK-A2RC-01A	129	0	5.23629	Tumor	CESC
TCGA-VS-A9V4-01A	132	1	4.77358	Tumor	CESC
TCGA-VS-A94Y-01A	144	1	4.69894	Tumor	CESC
TCGA-C5-A902-01A	149	0	5.2538	Tumor	CESC
TCGA-VS-A9V1-01A	157	1	5.12119	Tumor	CESC
TCGA-C5-A1BN-01B	166	1	5.69142	Tumor	CESC
TCGA-EK-A2IP-01A	202	0	4.9638	Tumor	CESC
TCGA-EA-A50E-01A	227	1	5.23717	Tumor	CESC
TCGA-EX-A1H6-01B	241	0	4.79233	Tumor	CESC
TCGA-DS-A7WI-01A	252	1	4.91403	Tumor	CESC
TCGA-JW-A852-01A	252	1	5.77894	Tumor	CESC
TCGA-EX-A69M-01A	253	1	5.07648	Tumor	CESC
TCGA-C5-A8XI-01A	254	0	5.5253	Tumor	CESC
TCGA-MA-AA42-01A	259	0	5.56136	Tumor	CESC
TCGA-DS-A1O9-01A	266	1	5.38973	Tumor	CESC
TCGA-Q1-A6DT-01A	275	1	5.00443	Tumor	CESC
TCGA-MA-AA41-01A	279	0	5.57695	Tumor	CESC
TCGA-Q1-A73Q-01A	284	0	6.42381	Tumor	CESC
TCGA-C5-A7X3-01A	284	1	4.9186	Tumor	CESC
TCGA-HM-A6W2-06A	287	0	5.27463	Tumor	CESC
TCGA-HM-A6W2-01A	287	0	6.15134	Tumor	CESC
TCGA-VS-A8EB-01A	305	1	5.27064	Tumor	CESC
TCGA-FU-A5XV-01A	321	0	4.608	Tumor	CESC
TCGA-LP-A4AU-01A	343	0	5.12445	Tumor	CESC
TCGA-MA-AA43-01A	346	0	4.66362	Tumor	CESC
TCGA-C5-A0TN-01A	348	1	4.92773	Tumor	CESC
TCGA-VS-A8QC-01A	350	1	5.78512	Tumor	CESC
TCGA-UC-A7PD-01A	355	1	4.78338	Tumor	CESC
TCGA-EA-A44S-01A	369	0	5.70226	Tumor	CESC
TCGA-UC-A7PG-06A	370	1	5.61719	Tumor	CESC
TCGA-UC-A7PG-01A	370	1	4.83018	Tumor	CESC
TCGA-FU-A23K-01A	372	0	5.54701	Tumor	CESC
TCGA-DS-A1OC-01A	376	0	4.86298	Tumor	CESC
TCGA-LP-A4AX-01A	380	0	5.27204	Tumor	CESC
TCGA-EK-A2GZ-01A	383	0	6.08488	Tumor	CESC
TCGA-EA-A3QD-01A	397	0	5.53229	Tumor	CESC
TCGA-LP-A7HU-01A	406	0	5.65513	Tumor	CESC
TCGA-EA-A78R-01A	410	0	6.26494	Tumor	CESC
TCGA-C5-A7X5-01A	414	1	4.66095	Tumor	CESC
TCGA-FU-A40J-01A	426	0	5.3644	Tumor	CESC
TCGA-Q1-A73O-01A	428	0	4.44841	Tumor	CESC
TCGA-VS-A9UL-01A	442	1	6.14651	Tumor	CESC
TCGA-VS-A9UU-01A	442	0	4.72232	Tumor	CESC
TCGA-RA-A741-01A	444	0	4.51596	Tumor	CESC
TCGA-EX-A449-01A	447	0	6.43653	Tumor	CESC
TCGA-C5-A907-01A	448	0	4.8496	Tumor	CESC
TCGA-EA-A556-01A	453	0	5.00521	Tumor	CESC
TCGA-HM-A4S6-01A	454	0	4.82219	Tumor	CESC
TCGA-EX-A3L1-01A	463	0	4.33256	Tumor	CESC
TCGA-VS-AA62-01A	469	1	4.2374	Tumor	CESC
TCGA-C5-A7CL-01A	471	1	5.78582	Tumor	CESC
TCGA-EX-A8YF-01A	473	0	5.19257	Tumor	CESC
TCGA-Q1-A5R1-01A	474	0	5.0802	Tumor	CESC
TCGA-JW-A5VL-01A	474	0	5.14865	Tumor	CESC
TCGA-VS-A953-01A	477	1	5.23396	Tumor	CESC
TCGA-VS-A9UT-01A	482	0	4.11165	Tumor	CESC
TCGA-Q1-A73P-01A	483	0	5.1129	Tumor	CESC
TCGA-Q1-A5R3-01A	485	0	4.72233	Tumor	CESC
TCGA-FU-A3EO-01A	490	0	5.84693	Tumor	CESC
TCGA-Q1-A6DV-01A	491	0	5.70976	Tumor	CESC
TCGA-FU-A3WB-01A	491	0	6.10354	Tumor	CESC
TCGA-DS-A7WF-01A	492	1	5.503	Tumor	CESC
TCGA-VS-A9V5-01A	494	1	5.16881	Tumor	CESC
TCGA-Q1-A5R2-01A	499	0	5.31004	Tumor	CESC
TCGA-VS-A94X-01A	506	1	5.25729	Tumor	CESC
TCGA-DS-A5RQ-01A	512	0	4.95036	Tumor	CESC
TCGA-C5-A901-01A	518	0	4.23021	Tumor	CESC
TCGA-C5-A7UC-01A	523	1	4.8384	Tumor	CESC
TCGA-MY-A913-01A	524	0	4.69972	Tumor	CESC
TCGA-DS-A7WH-01A	533	0	4.869	Tumor	CESC
TCGA-2W-A8YY-01A	533	0	5.40483	Tumor	CESC
TCGA-Q1-A6DW-01A	534	0	4.70858	Tumor	CESC
TCGA-VS-A9V3-01A	540	0	5.15236	Tumor	CESC
TCGA-GH-A9DA-01A	540	0	4.44204	Tumor	CESC
TCGA-MA-AA3Y-01A	542	0	4.50786	Tumor	CESC
TCGA-4J-AA1J-01A	542	0	5.00697	Tumor	CESC
TCGA-C5-A3HF-01A	543	1	4.83857	Tumor	CESC
TCGA-C5-A3HE-01A	548	0	5.00625	Tumor	CESC
TCGA-JW-AAVH-01A	552	0	5.44817	Tumor	CESC
TCGA-VS-A9UY-01A	555	1	4.65093	Tumor	CESC
TCGA-VS-A9V2-01A	555	0	5.52605	Tumor	CESC
TCGA-Q1-A73R-01A	567	0	5.97575	Tumor	CESC
TCGA-C5-A1BF-01B	570	1	5.0185	Tumor	CESC
TCGA-VS-A9V0-01A	573	0	4.60128	Tumor	CESC
TCGA-FU-A2QG-01A	579	0	4.45103	Tumor	CESC
TCGA-ZJ-A8QR-01A	582	1	4.91583	Tumor	CESC
TCGA-EK-A2PI-01A	586	0	5.5917	Tumor	CESC
TCGA-MA-AA3Z-01A	595	0	5.04466	Tumor	CESC
TCGA-R2-A69V-01A	596	0	5.02134	Tumor	CESC
TCGA-EX-A69L-01A	602	0	5.48253	Tumor	CESC
TCGA-C5-A1BQ-01C	604	1	4.94533	Tumor	CESC
TCGA-MU-A8JM-01A	607	0	4.38587	Tumor	CESC
TCGA-VS-A8EJ-01A	607	1	5.20191	Tumor	CESC
TCGA-MA-AA3X-01A	617	0	4.67483	Tumor	CESC
TCGA-C5-A7CM-01A	619	0	4.77325	Tumor	CESC
TCGA-EX-A1H5-01A	619	0	6.07339	Tumor	CESC
TCGA-C5-A3HL-01A	621	0	4.95057	Tumor	CESC
TCGA-JW-A5VK-01A	623	0	5.82817	Tumor	CESC
TCGA-HM-A3JK-01A	632	0	4.69846	Tumor	CESC
TCGA-C5-A8YT-01A	633	1	4.40796	Tumor	CESC
TCGA-MY-A5BF-01A	634	0	5.63969	Tumor	CESC
TCGA-JX-A5QV-01A	636	0	5.38255	Tumor	CESC
TCGA-C5-A1ML-01A	636	1	5.33941	Tumor	CESC
TCGA-C5-A8ZZ-01A	636	0	5.12056	Tumor	CESC
TCGA-FU-A3NI-01A	638	1	5.27646	Tumor	CESC
TCGA-JX-A3PZ-01A	642	1	4.53657	Tumor	CESC
TCGA-JW-A5VJ-01A	652	0	5.2404	Tumor	CESC
TCGA-HM-A3JJ-01A	659	1	4.36217	Tumor	CESC
TCGA-MA-AA3W-01A	685	0	5.03619	Tumor	CESC
TCGA-Q1-A73S-01A	688	0	5.8086	Tumor	CESC
TCGA-DS-A3LQ-01A	699	0	4.85831	Tumor	CESC
TCGA-C5-A8YQ-01A	715	1	4.3682	Tumor	CESC
TCGA-BI-A20A-01A	720	0	5.73234	Tumor	CESC
TCGA-FU-A23L-01A	725	0	5.57602	Tumor	CESC
TCGA-VS-A8EI-01A	729	0	4.68012	Tumor	CESC
TCGA-EA-A6QX-01A	730	0	5.95214	Tumor	CESC
TCGA-VS-A9UD-01A	739	0	6.74499	Tumor	CESC
TCGA-JW-A5VI-01A	747	0	5.18834	Tumor	CESC
TCGA-EA-A411-01A	747	0	5.52049	Tumor	CESC
TCGA-EA-A4BA-01A	755	0	4.86452	Tumor	CESC
TCGA-EA-A3QE-01A	761	0	4.25877	Tumor	CESC
TCGA-HG-A2PA-01A	773	1	5.3552	Tumor	CESC
TCGA-EA-A5O9-01A	788	0	5.03075	Tumor	CESC
TCGA-EA-A43B-01A	791	0	5.05357	Tumor	CESC
TCGA-WL-A834-01A	791	0	5.52976	Tumor	CESC
TCGA-VS-A9UR-01A	793	0	4.50513	Tumor	CESC
TCGA-FU-A3TQ-01A	795	0	4.68585	Tumor	CESC
TCGA-EK-A2H1-01A	799	0	5.1223	Tumor	CESC
TCGA-EA-A410-01A	803	0	5.69503	Tumor	CESC
TCGA-EA-A5FO-01A	815	0	5.56031	Tumor	CESC
TCGA-VS-A9UC-01A	825	0	3.90165	Tumor	CESC
TCGA-EA-A5ZF-01A	828	0	6.0094	Tumor	CESC
TCGA-VS-A9UM-01A	829	1	4.89903	Tumor	CESC
TCGA-EA-A5ZE-01A	829	0	5.77578	Tumor	CESC
TCGA-VS-A8EK-01A	829	1	4.9843	Tumor	CESC
TCGA-EA-A5ZD-01A	830	0	5.11814	Tumor	CESC
TCGA-JW-A5VG-01A	834	0	5.13311	Tumor	CESC
TCGA-C5-A8YR-01A	837	1	5.37388	Tumor	CESC
TCGA-MU-A51Y-01A	854	0	4.71289	Tumor	CESC
TCGA-DS-A1OB-01A	861	1	5.81718	Tumor	CESC
TCGA-FU-A3YQ-01A	861	0	4.57553	Tumor	CESC
TCGA-JW-A69B-01A	863	0	4.93718	Tumor	CESC
TCGA-DS-A1OA-01A	879	1	4.79671	Tumor	CESC
TCGA-XS-A8TJ-01A	890	0	4.88572	Tumor	CESC
TCGA-IR-A3LK-01A	908	1	5.60605	Tumor	CESC
TCGA-VS-A9UB-01A	911	0	4.5882	Tumor	CESC
TCGA-C5-A1M8-01A	919	0	6.19121	Tumor	CESC
TCGA-EA-A3HR-01A	940	0	4.60801	Tumor	CESC
TCGA-VS-A8QM-01A	951	1	4.56624	Tumor	CESC
TCGA-FU-A3HY-01A	954	0	5.29166	Tumor	CESC
TCGA-EA-A3HT-01A	954	0	5.10587	Tumor	CESC
TCGA-C5-A1M6-01A	955	1	5.53813	Tumor	CESC
TCGA-EA-A3HS-01A	959	0	4.9245	Tumor	CESC
TCGA-EA-A439-01A	965	0	5.7548	Tumor	CESC
TCGA-VS-A8Q8-01A	978	1	4.73228	Tumor	CESC
TCGA-VS-A8EH-01A	986	0	4.23944	Tumor	CESC
TCGA-C5-A2M2-01A	1011	1	5.20439	Tumor	CESC
TCGA-EA-A3HU-01A	1013	0	5.09659	Tumor	CESC
TCGA-VS-A94Z-01A	1015	0	4.88557	Tumor	CESC
TCGA-C5-A1MQ-01A	1031	0	4.74849	Tumor	CESC
TCGA-MU-A5YI-01A	1053	0	4.91316	Tumor	CESC
TCGA-C5-A1M9-01A	1065	1	5.53834	Tumor	CESC
TCGA-MY-A5BE-01A	1066	0	6.03153	Tumor	CESC
TCGA-FU-A57G-01A	1078	0	3.99397	Tumor	CESC
TCGA-C5-A1MI-01A	1083	1	6.17509	Tumor	CESC
TCGA-VS-A8QA-01A	1099	0	5.95765	Tumor	CESC
TCGA-FU-A3HZ-01A	1103	0	5.66461	Tumor	CESC
TCGA-IR-A3LL-01A	1106	0	4.79107	Tumor	CESC
TCGA-C5-A1BI-01B	1112	0	5.629	Tumor	CESC
TCGA-DS-A0VK-01A	1118	1	5.00305	Tumor	CESC
TCGA-EA-A3Y4-01A	1122	0	4.51612	Tumor	CESC
TCGA-EA-A3HQ-01A	1136	0	5.27431	Tumor	CESC
TCGA-C5-A2M1-01A	1169	0	5.4385	Tumor	CESC
TCGA-C5-A1MH-01A	1186	1	4.78119	Tumor	CESC
TCGA-EA-A1QS-01A	1203	0	3.55596	Tumor	CESC
TCGA-VS-A8QH-01A	1210	1	4.41234	Tumor	CESC
TCGA-VS-A950-01A	1221	0	5.21912	Tumor	CESC
TCGA-EA-A1QT-01A	1243	0	6.04658	Tumor	CESC
TCGA-VS-A94W-01A	1243	0	4.59883	Tumor	CESC
TCGA-C5-A1MN-01A	1245	1	4.81189	Tumor	CESC
TCGA-EK-A2RA-01A	1246	0	5.77976	Tumor	CESC
TCGA-VS-A9UQ-01A	1263	0	4.90029	Tumor	CESC
TCGA-VS-A9U6-01A	1320	0	4.57015	Tumor	CESC
TCGA-C5-A2LS-01A	1345	0	6.03557	Tumor	CESC
TCGA-JX-A3Q8-01A	1357	0	6.16979	Tumor	CESC
TCGA-DG-A2KL-01A	1367	0	4.97341	Tumor	CESC
TCGA-VS-A9UI-01A	1372	1	4.54981	Tumor	CESC
TCGA-VS-A8EG-01A	1386	0	5.44841	Tumor	CESC
TCGA-C5-A8XH-01A	1394	1	4.55085	Tumor	CESC
TCGA-C5-A1M7-01A	1409	0	4.92226	Tumor	CESC
TCGA-VS-A8EC-01A	1415	0	5.68285	Tumor	CESC
TCGA-VS-A9UH-01A	1427	0	4.99089	Tumor	CESC
TCGA-VS-A9UP-01A	1444	0	5.63026	Tumor	CESC
TCGA-EK-A2RL-01A	1453	1	5.60928	Tumor	CESC
TCGA-VS-A9UO-01A	1456	0	4.95415	Tumor	CESC
TCGA-VS-A9U7-01A	1472	0	4.83849	Tumor	CESC
TCGA-BI-A0VR-01A	1505	0	5.35807	Tumor	CESC
TCGA-VS-A958-01A	1525	0	4.64802	Tumor	CESC
TCGA-VS-A9U5-01A	1535	0	5.27619	Tumor	CESC
TCGA-C5-A7XC-01A	1551	0	4.73087	Tumor	CESC
TCGA-VS-A959-01A	1561	0	5.26303	Tumor	CESC
TCGA-C5-A3HD-01B	1582	0	5.50441	Tumor	CESC
TCGA-C5-A1MF-01A	1617	0	5.81212	Tumor	CESC
TCGA-VS-A8Q9-01A	1630	0	5.69651	Tumor	CESC
TCGA-MY-A5BD-01A	1667	0	5.6577	Tumor	CESC
TCGA-VS-A957-01A	1688	0	5.62458	Tumor	CESC
TCGA-DS-A0VL-01A	1692	1	5.00147	Tumor	CESC
TCGA-VS-A954-01A	1714	0	5.46378	Tumor	CESC
TCGA-BI-A0VS-01A	1735	0	4.41801	Tumor	CESC
TCGA-C5-A1ME-01A	1756	0	5.19691	Tumor	CESC
TCGA-VS-A952-01A	1778	0	4.9696	Tumor	CESC
TCGA-DR-A0ZM-01A	1791	0	3.34998	Tumor	CESC
TCGA-VS-A8QF-01A	1800	0	5.20552	Tumor	CESC
TCGA-EK-A2H0-01A	1847	0	5.26534	Tumor	CESC
TCGA-DG-A2KM-01A	1946	0	4.31756	Tumor	CESC
TCGA-VS-A8EL-01A	1992	0	5.0324	Tumor	CESC
TCGA-IR-A3LB-01A	2032	1	5.03255	Tumor	CESC
TCGA-VS-A9UZ-01A	2044	0	5.3904	Tumor	CESC
TCGA-C5-A1M5-01A	2052	1	5.28363	Tumor	CESC
TCGA-ZJ-A8QQ-01A	2056	0	4.90202	Tumor	CESC
TCGA-C5-A1BE-01B	2094	1	5.21817	Tumor	CESC
TCGA-UC-A7PI-01A	2114	0	5.08136	Tumor	CESC
TCGA-C5-A2LT-01A	2226	0	3.9994	Tumor	CESC
TCGA-C5-A2LV-01A	2234	0	5.01061	Tumor	CESC
TCGA-C5-A2LY-01A	2383	0	5.47249	Tumor	CESC
TCGA-IR-A3LH-01A	2394	0	4.97004	Tumor	CESC
TCGA-IR-A3LI-01A	2493	0	4.55153	Tumor	CESC
TCGA-DG-A2KK-01A	2496	0	5.30548	Tumor	CESC
TCGA-C5-A1BM-01A	2520	1	4.54928	Tumor	CESC
TCGA-C5-A2LX-01A	2526	0	5.74609	Tumor	CESC
TCGA-DR-A0ZL-01A	2669	0	5.80545	Tumor	CESC
TCGA-UC-A7PF-01A	2859	1	5.28489	Tumor	CESC
TCGA-C5-A7UI-01A	2888	1	5.92177	Tumor	CESC
TCGA-DG-A2KJ-01A	2893	0	4.42299	Tumor	CESC
TCGA-IR-A3LF-01A	2949	0	5.4143	Tumor	CESC
TCGA-C5-A8XK-01A	3039	0	4.93869	Tumor	CESC
TCGA-C5-A2LZ-01A	3046	1	5.37089	Tumor	CESC
TCGA-C5-A7CJ-01A	3097	1	4.69645	Tumor	CESC
TCGA-EK-A2IR-01A	3442	0	5.14655	Tumor	CESC
TCGA-DS-A0VM-01A	3589	0	6.14731	Tumor	CESC
TCGA-DS-A0VN-01A	3609	0	4.97211	Tumor	CESC
TCGA-DS-A1OD-01A	3874	0	5.90621	Tumor	CESC
TCGA-IR-A3LC-01A	3935	0	5.55005	Tumor	CESC
TCGA-C5-A7UH-01A	3988	0	4.77402	Tumor	CESC
TCGA-C5-A7CK-01A	4086	1	5.61645	Tumor	CESC
TCGA-IR-A3LA-01A	4172	0	5.73205	Tumor	CESC
TCGA-C5-A1BJ-01A	4385	0	5.32467	Tumor	CESC
TCGA-C5-A8XJ-01A	4467	0	4.96377	Tumor	CESC
TCGA-C5-A7CO-01A	4482	0	5.22919	Tumor	CESC
TCGA-IR-A3L7-01A	4483	0	5.07836	Tumor	CESC
TCGA-C5-A7CH-01A	4694	0	5.25727	Tumor	CESC
TCGA-C5-A7UE-01A	4738	0	5.53013	Tumor	CESC
TCGA-C5-A905-01A	4879	0	4.82364	Tumor	CESC
TCGA-C5-A1BL-01A	5271	0	5.58833	Tumor	CESC
TCGA-C5-A1BK-01B	5385	0	5.07815	Tumor	CESC
TCGA-JX-A3Q0-01A	6375	0	5.17136	Tumor	CESC
TCGA-C5-A7CG-01A	6408	0	5.27841	Tumor	CESC
TCGA-W5-AA31-01A	10	0	2.89015	Tumor	CHOL
TCGA-WD-A7RX-01A	21	1	3.55841	Tumor	CHOL
TCGA-YR-A95A-01A	26	1	2.68528	Tumor	CHOL
TCGA-W5-AA2Q-01A	50	0	3.85995	Tumor	CHOL
TCGA-ZU-A8S4-01A	98	1	4.93429	Tumor	CHOL
TCGA-ZD-A8I3-01A	169	1	3.69684	Tumor	CHOL
TCGA-W5-AA39-01A	170	1	3.69938	Tumor	CHOL
TCGA-W5-AA2X-01A	271	1	4.74924	Tumor	CHOL
TCGA-3X-AAV9-01A	339	1	2.78928	Tumor	CHOL
TCGA-ZH-A8Y1-01A	385	1	3.97246	Tumor	CHOL
TCGA-3X-AAVB-01A	402	0	2.79916	Tumor	CHOL
TCGA-4G-AAZT-01A	420	0	1.24045	Tumor	CHOL
TCGA-3X-AAVA-01A	445	1	3.02815	Tumor	CHOL
TCGA-ZH-A8Y6-01A	519	0	2.52138	Tumor	CHOL
TCGA-W5-AA34-01A	555	1	3.39525	Tumor	CHOL
TCGA-ZH-A8Y8-01A	602	0	3.90333	Tumor	CHOL
TCGA-W5-AA2U-01A	627	1	3.11993	Tumor	CHOL
TCGA-W5-AA2O-01A	640	1	4.11488	Tumor	CHOL
TCGA-3X-AAVE-01A	650	0	3.64114	Tumor	CHOL
TCGA-ZH-A8Y2-01A	701	1	3.08014	Tumor	CHOL
TCGA-3X-AAVC-01A	709	0	4.65891	Tumor	CHOL
TCGA-ZH-A8Y4-01A	741	1	3.14723	Tumor	CHOL
TCGA-W6-AA0S-01A	808	0	3.51458	Tumor	CHOL
TCGA-W5-AA2W-01A	924	1	4.45475	Tumor	CHOL
TCGA-W5-AA2H-01A	1077	0	2.93603	Tumor	CHOL
TCGA-W5-AA30-01A	1153	0	5.03475	Tumor	CHOL
TCGA-4G-AAZO-01A	1177	0	1.32182	Tumor	CHOL
TCGA-W5-AA2T-01A	1220	1	4.52933	Tumor	CHOL
TCGA-ZH-A8Y5-01A	1229	0	3.65093	Tumor	CHOL
TCGA-W5-AA36-01A	1402	1	3.10065	Tumor	CHOL
TCGA-W5-AA33-01A	1449	0	2.88475	Tumor	CHOL
TCGA-W5-AA38-01A	1471	0	3.49704	Tumor	CHOL
TCGA-W5-AA2R-01A	1542	0	1.72722	Tumor	CHOL
TCGA-W5-AA2Z-01A	1614	0	3.35948	Tumor	CHOL
TCGA-W5-AA2I-01A	1939	1	4.04685	Tumor	CHOL
TCGA-W5-AA2G-01A	1976	0	2.85803	Tumor	CHOL
TCGA-AA-3492-01A	1	1	5.5734	Tumor	COAD
TCGA-G4-6626-01A	1	1	5.33502	Tumor	COAD
TCGA-AA-3525-01A	1	0	4.54148	Tumor	COAD
TCGA-AY-6196-01A	6	0	2.63404	Tumor	COAD
TCGA-AM-5820-01A	14	0	4.74879	Tumor	COAD
TCGA-F4-6854-01A	16	0	4.59599	Tumor	COAD
TCGA-AA-A02O-01A	28	0	4.4834	Tumor	COAD
TCGA-AM-5821-01A	28	0	5.59437	Tumor	COAD
TCGA-AY-4071-01A	29	1	4.17897	Tumor	COAD
TCGA-AA-A00R-01A	30	0	5.17813	Tumor	COAD
TCGA-AA-3543-01A	30	0	4.04353	Tumor	COAD
TCGA-AA-3818-01A	30	1	4.44249	Tumor	COAD
TCGA-AA-3856-01A	30	0	4.53321	Tumor	COAD
TCGA-AA-A01V-01A	31	0	4.0566	Tumor	COAD
TCGA-AA-3514-01A	31	0	3.37526	Tumor	COAD
TCGA-AA-3496-01A	31	0	4.20667	Tumor	COAD
TCGA-AA-3494-01A	31	0	4.71926	Tumor	COAD
TCGA-AA-3518-01A	31	0	5.341	Tumor	COAD
TCGA-AA-A01Q-01A	31	0	4.55888	Tumor	COAD
TCGA-AA-A01S-01A	31	0	4.64379	Tumor	COAD
TCGA-AA-3821-01A	31	0	4.90587	Tumor	COAD
TCGA-AZ-4323-01A	43	1	4.89082	Tumor	COAD
TCGA-F4-6704-01A	47	0	4.15849	Tumor	COAD
TCGA-5M-AAT4-01A	49	1	5.466	Tumor	COAD
TCGA-AZ-6608-01A	59	1	5.20957	Tumor	COAD
TCGA-AA-3666-01A	61	1	5.84324	Tumor	COAD
TCGA-AA-3952-01A	61	1	6.32917	Tumor	COAD
TCGA-CK-6748-01A	61	0	3.1292	Tumor	COAD
TCGA-AA-A02H-01A	61	1	4.22337	Tumor	COAD
TCGA-AA-3966-01A	61	0	4.96266	Tumor	COAD
TCGA-AA-3930-01A	61	1	5.50656	Tumor	COAD
TCGA-AA-A02E-01A	90	1	4.81397	Tumor	COAD
TCGA-AZ-6607-01A	97	1	3.01953	Tumor	COAD
TCGA-AA-A00N-01A	122	1	4.35533	Tumor	COAD
TCGA-D5-6537-01A	146	1	5.24077	Tumor	COAD
TCGA-4N-A93T-01A	146	0	3.76869	Tumor	COAD
TCGA-AA-A02J-01A	153	1	5.44768	Tumor	COAD
TCGA-CM-5862-01A	153	1	3.3169	Tumor	COAD
TCGA-AA-3696-01A	153	1	3.1456	Tumor	COAD
TCGA-AA-3488-01A	153	1	5.3253	Tumor	COAD
TCGA-AZ-4616-01A	156	1	5.14914	Tumor	COAD
TCGA-AZ-6605-01A	159	1	4.2409	Tumor	COAD
TCGA-AZ-4614-01A	172	1	5.27589	Tumor	COAD
TCGA-AD-6899-01A	176	1	3.86721	Tumor	COAD
TCGA-DM-A285-01A	179	1	4.09691	Tumor	COAD
TCGA-AA-3681-01A	182	0	4.42181	Tumor	COAD
TCGA-AA-3662-01A	184	0	4.46632	Tumor	COAD
TCGA-F4-6570-01A	188	1	4.41549	Tumor	COAD
TCGA-AZ-6599-01A	206	1	4.02782	Tumor	COAD
TCGA-AA-3663-01A	212	0	5.30847	Tumor	COAD
TCGA-AA-3511-01A	212	0	4.25845	Tumor	COAD
TCGA-AA-3489-01A	214	1	4.52753	Tumor	COAD
TCGA-DM-A1DA-01A	228	1	5.65361	Tumor	COAD
TCGA-D5-6898-01A	229	0	4.4011	Tumor	COAD
TCGA-DM-A280-01A	236	1	4.66333	Tumor	COAD
TCGA-AA-3989-01A	242	1	4.34231	Tumor	COAD
TCGA-AA-3980-01A	242	0	5.45717	Tumor	COAD
TCGA-CM-4750-01A	244	0	4.62724	Tumor	COAD
TCGA-G4-6295-01A	254	0	4.81531	Tumor	COAD
TCGA-A6-6141-01A	255	0	4.35451	Tumor	COAD
TCGA-QG-A5Z1-01A	256	1	3.92767	Tumor	COAD
TCGA-F4-6459-01A	262	1	4.65295	Tumor	COAD
TCGA-D5-6926-01A	275	0	4.15757	Tumor	COAD
TCGA-AA-3519-01A	276	0	5.15272	Tumor	COAD
TCGA-D5-6927-01A	287	0	4.55615	Tumor	COAD
TCGA-5M-AAT6-01A	290	1	5.10231	Tumor	COAD
TCGA-A6-A5ZU-01A	293	0	3.29143	Tumor	COAD
TCGA-NH-A6GA-01A	302	1	4.92382	Tumor	COAD
TCGA-AA-3811-01A	306	1	5.23975	Tumor	COAD
TCGA-AA-3848-01A	306	1	4.59925	Tumor	COAD
TCGA-CM-6679-01A	306	0	4.02826	Tumor	COAD
TCGA-CA-6718-01A	306	1	5.32622	Tumor	COAD
TCGA-D5-6922-01A	308	0	4.66511	Tumor	COAD
TCGA-D5-7000-01A	312	0	4.62276	Tumor	COAD
TCGA-AD-6964-01A	331	1	4.31881	Tumor	COAD
TCGA-NH-A50U-01A	334	1	4.72269	Tumor	COAD
TCGA-AA-A01D-01A	334	1	4.49422	Tumor	COAD
TCGA-CM-6172-01A	335	0	4.64066	Tumor	COAD
TCGA-CM-6678-01A	335	0	4.51919	Tumor	COAD
TCGA-AA-3680-01A	335	1	3.50326	Tumor	COAD
TCGA-CM-6676-01A	337	0	4.35251	Tumor	COAD
TCGA-CM-6677-01A	337	0	5.42159	Tumor	COAD
TCGA-F4-6461-01A	338	1	4.07903	Tumor	COAD
TCGA-D5-6932-01A	346	0	4.32469	Tumor	COAD
TCGA-D5-6928-01A	354	0	4.23744	Tumor	COAD
TCGA-AZ-6606-01A	357	1	5.7368	Tumor	COAD
TCGA-T9-A92H-01A	362	0	4.79816	Tumor	COAD
TCGA-CM-6162-01A	365	0	3.9751	Tumor	COAD
TCGA-AA-A01G-01A	365	0	4.87731	Tumor	COAD
TCGA-D5-6931-01A	365	0	4.65217	Tumor	COAD
TCGA-CM-6680-01A	366	0	4.20127	Tumor	COAD
TCGA-AZ-6600-01A	368	1	4.88486	Tumor	COAD
TCGA-AD-5900-01A	370	0	5.03603	Tumor	COAD
TCGA-CA-6716-01A	371	0	4.04184	Tumor	COAD
TCGA-CA-5255-01A	376	0	4.78151	Tumor	COAD
TCGA-D5-6920-01A	377	0	4.61288	Tumor	COAD
TCGA-CA-5796-01A	377	0	3.52893	Tumor	COAD
TCGA-D5-6923-01A	378	0	4.93927	Tumor	COAD
TCGA-CA-5256-01A	379	0	5.7966	Tumor	COAD
TCGA-D5-6539-01A	380	0	4.73777	Tumor	COAD
TCGA-CA-6715-01A	383	0	5.18957	Tumor	COAD
TCGA-CA-5797-01A	383	0	4.98438	Tumor	COAD
TCGA-DM-A1D8-01A	383	1	4.84372	Tumor	COAD
[truncated: 8,122 more rows]

## Sheet: DSS
id	futime	fustat	UBE2T	Type	CancerType
TCGA-02-0047-01	448	1	3.59236	Tumor	GBM
TCGA-02-0055-01	76	1	4.07602	Tumor	GBM
TCGA-02-2483-01	466	0	6.26632	Tumor	GBM
TCGA-02-2485-01	470	0	4.34237	Tumor	GBM
TCGA-02-2486-01	618	1	2.25317	Tumor	GBM
TCGA-04-1331-01	1336	1	5.80456	Tumor	OV
TCGA-04-1332-01	1247	1	3.70753	Tumor	OV
TCGA-04-1338-01	1418	0	5.04892	Tumor	OV
TCGA-04-1341-01	33	0	5.23156	Tumor	OV
TCGA-04-1343-01	361	1	4.13243	Tumor	OV
TCGA-04-1347-01	1919	0	5.56294	Tumor	OV
TCGA-04-1350-01	1946	1	4.05067	Tumor	OV
TCGA-04-1356-01	1499	1	5.31451	Tumor	OV
TCGA-04-1361-01	989	0	4.34732	Tumor	OV
TCGA-04-1362-01	1348	1	4.24365	Tumor	OV
TCGA-04-1364-01	1024	1	5.88514	Tumor	OV
TCGA-04-1365-01	2329	0	5.77625	Tumor	OV
TCGA-04-1514-01	1720	0	4.9853	Tumor	OV
TCGA-04-1519-01	24	0	3.91467	Tumor	OV
TCGA-04-1530-01	3622	1	4.67531	Tumor	OV
TCGA-04-1536-01	885	1	5.60994	Tumor	OV
TCGA-04-1542-01	2561	1	4.18465	Tumor	OV
TCGA-05-4244-01	0	0	4.40236	Tumor	LUAD
TCGA-05-4249-01	1523	0	3.25673	Tumor	LUAD
TCGA-05-4382-01	607	0	3.97719	Tumor	LUAD
TCGA-05-4384-01	426	0	2.42455	Tumor	LUAD
TCGA-05-4389-01	1369	0	5.06033	Tumor	LUAD
TCGA-05-4390-01	1126	0	4.90176	Tumor	LUAD
TCGA-05-4395-01	0	0	4.5995	Tumor	LUAD
TCGA-05-4398-01	1431	0	4.10595	Tumor	LUAD
TCGA-05-4402-01	244	0	3.745	Tumor	LUAD
TCGA-05-4403-01	578	0	2.62321	Tumor	LUAD
TCGA-05-4405-01	610	0	3.50444	Tumor	LUAD
TCGA-05-4410-01	0	0	3.50329	Tumor	LUAD
TCGA-05-4415-01	91	1	5.28063	Tumor	LUAD
TCGA-05-4417-01	455	0	3.63237	Tumor	LUAD
TCGA-05-4420-01	912	0	5.06287	Tumor	LUAD
TCGA-05-4422-01	365	0	2.99262	Tumor	LUAD
TCGA-05-4424-01	913	0	4.68625	Tumor	LUAD
TCGA-05-4425-01	669	0	3.62254	Tumor	LUAD
TCGA-05-4426-01	791	0	3.38714	Tumor	LUAD
TCGA-05-4427-01	791	0	4.19264	Tumor	LUAD
TCGA-05-4430-01	761	0	4.3898	Tumor	LUAD
TCGA-05-4432-01	761	0	4.60149	Tumor	LUAD
TCGA-05-4433-01	730	0	3.18082	Tumor	LUAD
TCGA-05-5420-01	457	0	5.13928	Tumor	LUAD
TCGA-05-5423-01	151	0	4.79026	Tumor	LUAD
TCGA-05-5425-01	882	0	4.55334	Tumor	LUAD
TCGA-05-5428-01	670	0	6.25886	Tumor	LUAD
TCGA-05-5429-01	275	0	4.90894	Tumor	LUAD
TCGA-05-5715-01	62	0	4.55471	Tumor	LUAD
TCGA-06-0125-01	1448	1	3.83563	Tumor	GBM
TCGA-06-0125-02	1448	1	1.935	Tumor	GBM
TCGA-06-0129-01	1024	1	5.16468	Tumor	GBM
TCGA-06-0130-01	394	1	4.40147	Tumor	GBM
TCGA-06-0132-01	771	1	2.88825	Tumor	GBM
TCGA-06-0138-01	737	1	4.83054	Tumor	GBM
TCGA-06-0139-01	362	1	3.35913	Tumor	GBM
TCGA-06-0141-01	313	1	3.48612	Tumor	GBM
TCGA-06-0152-02	375	1	4.02613	Tumor	GBM
TCGA-06-0156-01	178	1	5.25305	Tumor	GBM
TCGA-06-0157-01	97	1	4.02198	Tumor	GBM
TCGA-06-0158-01	329	1	3.09172	Tumor	GBM
TCGA-06-0168-01	598	1	4.35692	Tumor	GBM
TCGA-06-0171-02	399	1	1.29157	Tumor	GBM
TCGA-06-0174-01	98	1	4.87801	Tumor	GBM
TCGA-06-0178-01	2681	1	5.86761	Tumor	GBM
TCGA-06-0184-01	2126	1	3.41906	Tumor	GBM
TCGA-06-0187-01	828	1	3.6481	Tumor	GBM
TCGA-06-0190-01	317	1	3.61416	Tumor	GBM
TCGA-06-0190-02	317	1	3.93775	Tumor	GBM
TCGA-06-0210-01	225	1	2.9391	Tumor	GBM
TCGA-06-0210-02	225	1	3.36181	Tumor	GBM
TCGA-06-0211-01	360	1	4.16544	Tumor	GBM
TCGA-06-0211-01	360	1	3.58706	Tumor	GBM
TCGA-06-0211-02	360	1	4.14245	Tumor	GBM
TCGA-06-0219-01	22	1	6.10558	Tumor	GBM
TCGA-06-0221-02	603	1	4.46678	Tumor	GBM
TCGA-06-0238-01	405	1	5.37691	Tumor	GBM
TCGA-06-0644-01	384	1	4.39069	Tumor	GBM
TCGA-06-0645-01	175	1	3.52276	Tumor	GBM
TCGA-06-0646-01	175	1	4.27212	Tumor	GBM
TCGA-06-0649-01	64	1	3.69734	Tumor	GBM
TCGA-06-0686-01	432	1	4.96919	Tumor	GBM
TCGA-06-0743-01	803	1	3.28127	Tumor	GBM
TCGA-06-0744-01	1426	1	4.50633	Tumor	GBM
TCGA-06-0745-01	239	1	5.44711	Tumor	GBM
TCGA-06-0747-01	82	1	3.62349	Tumor	GBM
TCGA-06-0749-01	82	1	3.30443	Tumor	GBM
TCGA-06-0750-01	28	1	6.06458	Tumor	GBM
TCGA-06-0878-01	218	0	3.52721	Tumor	GBM
TCGA-06-0882-01	632	1	2.73783	Tumor	GBM
TCGA-06-1804-01	414	1	3.1229	Tumor	GBM
TCGA-06-2557-01	33	1	4.74173	Tumor	GBM
TCGA-06-2559-01	150	1	4.10827	Tumor	GBM
TCGA-06-2561-01	537	1	3.03251	Tumor	GBM
TCGA-06-2562-01	382	1	3.29813	Tumor	GBM
TCGA-06-2563-01	932	0	3.48985	Tumor	GBM
TCGA-06-2564-01	181	0	3.21344	Tumor	GBM
TCGA-06-2565-01	506	1	3.03442	Tumor	GBM
TCGA-06-2567-01	133	1	4.37146	Tumor	GBM
TCGA-06-2569-01	13	0	5.35804	Tumor	GBM
TCGA-06-2570-01	958	0	4.17463	Tumor	GBM
TCGA-06-5408-01	357	1	4.4519	Tumor	GBM
TCGA-06-5410-01	108	1	3.13184	Tumor	GBM
TCGA-06-5411-01	254	1	5.16055	Tumor	GBM
TCGA-06-5412-01	138	1	3.47316	Tumor	GBM
TCGA-06-5413-01	268	0	5.59697	Tumor	GBM
TCGA-06-5414-01	273	0	3.20227	Tumor	GBM
TCGA-06-5416-01	204	0	6.48727	Tumor	GBM
TCGA-06-5417-01	155	0	4.40476	Tumor	GBM
TCGA-06-5418-01	83	1	3.7551	Tumor	GBM
TCGA-06-5856-01	114	1	5.2965	Tumor	GBM
TCGA-06-5858-01	187	0	3.94486	Tumor	GBM
TCGA-06-5859-01	139	0	4.83429	Tumor	GBM
TCGA-08-0386-01	548	1	4.18177	Tumor	GBM
TCGA-09-0364-01	887	1	4.65651	Tumor	OV
TCGA-09-0366-01	1757	1	4.27809	Tumor	OV
TCGA-09-0367-01	547	1	3.86464	Tumor	OV
TCGA-09-0369-01	1082	1	6.11449	Tumor	OV
TCGA-09-1659-01	304	1	5.49632	Tumor	OV
TCGA-09-1661-01	1169	1	3.6023	Tumor	OV
TCGA-09-1662-01	2717	1	4.15103	Tumor	OV
TCGA-09-1665-01	1266	1	5.52484	Tumor	OV
TCGA-09-1666-01	1752	0	4.80847	Tumor	OV
TCGA-09-1667-01	1882	0	5.50657	Tumor	OV
TCGA-09-1668-01	1684	0	4.8842	Tumor	OV
TCGA-09-1669-01	928	0	5.02146	Tumor	OV
TCGA-09-1670-01	547	0	4.54464	Tumor	OV
TCGA-09-1673-01	92	0	4.70816	Tumor	OV
TCGA-09-2044-01	186	0	6.50246	Tumor	OV
TCGA-09-2045-01	1069	1	3.2787	Tumor	OV
TCGA-09-2048-01	138	1	7.72896	Tumor	OV
TCGA-09-2051-01	1919	0	5.1763	Tumor	OV
TCGA-09-2053-01	1209	0	4.71776	Tumor	OV
TCGA-09-2054-01	637	1	5.3561	Tumor	OV
TCGA-09-2056-01	379	0	5.42167	Tumor	OV
TCGA-10-0927-01	2490	1	3.79807	Tumor	OV
TCGA-10-0928-01	563	1	4.85492	Tumor	OV
TCGA-10-0931-01	1000	1	5.18464	Tumor	OV
TCGA-10-0933-01	446	1	7.13606	Tumor	OV
TCGA-10-0936-01	1123	1	4.70199	Tumor	OV
TCGA-10-0937-01	608	1	5.00927	Tumor	OV
TCGA-10-0938-01	636	1	6.17101	Tumor	OV
TCGA-12-0616-01	448	1	6.07417	Tumor	GBM
TCGA-12-0619-01	1062	1	4.53465	Tumor	GBM
TCGA-12-0821-01	323	1	4.80506	Tumor	GBM
TCGA-12-1597-01	675	1	5.06712	Tumor	GBM
TCGA-12-3650-01	333	1	5.84473	Tumor	GBM
TCGA-12-3652-01	1062	1	5.11622	Tumor	GBM
TCGA-12-3653-01	442	1	4.75441	Tumor	GBM
TCGA-12-5295-01	454	1	5.03487	Tumor	GBM
TCGA-12-5299-01	98	1	4.18313	Tumor	GBM
TCGA-13-0714-01	189	1	3.95718	Tumor	OV
TCGA-13-0720-01	1355	1	3.73296	Tumor	OV
TCGA-13-0724-01	83	1	4.66295	Tumor	OV
TCGA-13-0725-01	377	1	5.80545	Tumor	OV
TCGA-13-0726-01	949	1	4.16673	Tumor	OV
TCGA-13-0727-01	462	1	4.77431	Tumor	OV
TCGA-13-0762-01	3400	0	4.58111	Tumor	OV
TCGA-13-0765-01	1389	1	3.8455	Tumor	OV
TCGA-13-0766-01	1725	1	5.81877	Tumor	OV
TCGA-13-0768-01	1784	1	4.02065	Tumor	OV
TCGA-13-0795-01	619	1	4.93407	Tumor	OV
TCGA-13-0797-01	2121	0	4.96917	Tumor	OV
TCGA-13-0800-01	2661	0	5.27911	Tumor	OV
TCGA-13-0804-01	1073	1	5.09665	Tumor	OV
TCGA-13-0883-01	2097	1	4.37945	Tumor	OV
TCGA-13-0884-01	3260	1	4.29324	Tumor	OV
TCGA-13-0885-01	3388	0	4.23621	Tumor	OV
TCGA-13-0886-01	4665	0	4.65865	Tumor	OV
TCGA-13-0887-01	2028	1	5.87786	Tumor	OV
TCGA-13-0888-01	2811	0	4.82674	Tumor	OV
TCGA-13-0891-01	3128	1	5.07704	Tumor	OV
TCGA-13-0893-01	1319	1	4.79481	Tumor	OV
TCGA-13-0897-01	2182	1	4.81599	Tumor	OV
TCGA-13-0900-01	4077	0	5.38681	Tumor	OV
TCGA-13-0901-01	589	0	5.0855	Tumor	OV
TCGA-13-0905-01	3746	0	4.95188	Tumor	OV
TCGA-13-0906-01	3619	0	5.44955	Tumor	OV
TCGA-13-0908-01	1843	1	4.22313	Tumor	OV
TCGA-13-0911-01	1355	1	4.76607	Tumor	OV
TCGA-13-0913-02	3325	0	5.60677	Tumor	OV
TCGA-13-0916-01	1785	0	5.16266	Tumor	OV
TCGA-13-0920-01	1484	1	5.84735	Tumor	OV
TCGA-13-0923-01	2547	0	4.77539	Tumor	OV
TCGA-13-0924-01	2614	0	5.23738	Tumor	OV
TCGA-13-1403-01	2345	1	3.79414	Tumor	OV
TCGA-13-1404-01	2469	0	5.26957	Tumor	OV
TCGA-13-1405-01	868	1	4.80443	Tumor	OV
TCGA-13-1407-01	2534	0	5.33709	Tumor	OV
TCGA-13-1408-01	1680	1	4.29112	Tumor	OV
TCGA-13-1409-01	1742	1	3.84323	Tumor	OV
TCGA-13-1410-01	2464	0	5.05769	Tumor	OV
TCGA-13-1411-01	531	1	4.14351	Tumor	OV
TCGA-13-1477-01	1662	1	4.36118	Tumor	OV
TCGA-13-1483-01	895	1	4.01642	Tumor	OV
TCGA-13-1485-01	629	1	4.22967	Tumor	OV
TCGA-13-1487-01	681	1	5.28156	Tumor	OV
TCGA-13-1488-01	2154	1	5.51829	Tumor	OV
TCGA-13-1489-01	2553	0	5.31339	Tumor	OV
TCGA-13-1489-02	2553	0	4.85506	Tumor	OV
TCGA-13-1492-01	3819	0	5.85552	Tumor	OV
TCGA-13-1495-01	2749	1	4.92722	Tumor	OV
TCGA-13-1497-01	3871	0	5.17971	Tumor	OV
TCGA-13-1498-01	2012	1	4.6011	Tumor	OV
TCGA-13-1499-01	3500	0	4.64887	Tumor	OV
TCGA-13-1501-01	1314	1	4.58989	Tumor	OV
TCGA-13-1505-01	1998	0	5.1591	Tumor	OV
TCGA-13-1506-01	1039	1	5.69128	Tumor	OV
TCGA-13-1507-01	1993	1	5.43824	Tumor	OV
TCGA-13-1509-01	2438	0	4.66879	Tumor	OV
TCGA-13-1510-01	1359	1	4.24184	Tumor	OV
TCGA-13-1511-01	1650	1	3.53279	Tumor	OV
TCGA-13-1512-01	442	0	5.34271	Tumor	OV
TCGA-13-2060-01	2369	0	4.76628	Tumor	OV
TCGA-13-A5FT-01	2143	0	4.73009	Tumor	OV
TCGA-14-0736-02	460	1	3.82202	Tumor	GBM
TCGA-14-0781-01	29	1	2.21846	Tumor	GBM
TCGA-14-0790-01	419	1	3.86038	Tumor	GBM
TCGA-14-1034-01	485	1	2.96273	Tumor	GBM
TCGA-14-1034-02	485	1	4.76025	Tumor	GBM
TCGA-14-1402-02	975	1	5.44268	Tumor	GBM
TCGA-14-1823-01	543	1	3.40616	Tumor	GBM
TCGA-14-1825-01	232	1	5.34406	Tumor	GBM
TCGA-14-1829-01	218	0	5.29983	Tumor	GBM
TCGA-14-2554-01	532	1	3.21752	Tumor	GBM
TCGA-15-1444-01	1537	1	3.78362	Tumor	GBM
TCGA-16-0846-01	119	1	3.71408	Tumor	GBM
TCGA-16-1045-01	883	1	2.91061	Tumor	GBM
TCGA-18-3406-01	371	1	4.88713	Tumor	LUSC
TCGA-18-3407-01	136	0	4.09787	Tumor	LUSC
TCGA-18-3408-01	2304	1	5.26731	Tumor	LUSC
TCGA-18-3409-01	3747	0	3.06379	Tumor	LUSC
TCGA-18-3410-01	146	0	5.3219	Tumor	LUSC
TCGA-18-3411-01	3576	0	5.70479	Tumor	LUSC
TCGA-18-3412-01	345	1	5.32889	Tumor	LUSC
TCGA-18-3414-01	716	0	5.33833	Tumor	LUSC
TCGA-18-3415-01	2803	0	5.29372	Tumor	LUSC
TCGA-18-3416-01	973	1	6.21226	Tumor	LUSC
TCGA-18-3417-01	1097	0	4.85977	Tumor	LUSC
TCGA-18-3419-01	2811	0	5.17045	Tumor	LUSC
TCGA-18-3421-01	2645	0	5.71862	Tumor	LUSC
TCGA-18-4083-01	188	0	5.29742	Tumor	LUSC
TCGA-18-4086-01	85	0	5.07668	Tumor	LUSC
TCGA-18-4721-01	4694	0	4.9932	Tumor	LUSC
TCGA-18-5592-01	1519	0	5.14397	Tumor	LUSC
TCGA-19-0957-02	666	1	3.57448	Tumor	GBM
TCGA-19-1389-02	141	1	3.11642	Tumor	GBM
TCGA-19-1787-01	385	1	5.17802	Tumor	GBM
TCGA-19-2619-01	294	0	3.22203	Tumor	GBM
TCGA-19-2620-01	148	0	2.51437	Tumor	GBM
TCGA-19-2624-01	5	0	5.46106	Tumor	GBM
TCGA-19-2625-01	124	0	4.088	Tumor	GBM
TCGA-19-2629-01	737	1	3.93085	Tumor	GBM
TCGA-19-4065-01	214	0	4.68058	Tumor	GBM
TCGA-19-4065-02	214	0	4.48415	Tumor	GBM
TCGA-19-5960-01	455	1	4.2906	Tumor	GBM
TCGA-20-0987-01	701	1	3.98071	Tumor	OV
TCGA-20-0991-01	797	0	5.27064	Tumor	OV
TCGA-20-1682-01	837	0	4.86298	Tumor	OV
TCGA-20-1683-01	772	0	5.74257	Tumor	OV
TCGA-20-1686-01	89	0	4.99098	Tumor	OV
TCGA-20-1687-01	81	0	2.10386	Tumor	OV
TCGA-21-1070-01	3636	0	5.12069	Tumor	LUSC
TCGA-21-1071-01	1426	1	5.00751	Tumor	LUSC
TCGA-21-1072-01	3016	0	5.64367	Tumor	LUSC
TCGA-21-1075-01	2134	0	5.50141	Tumor	LUSC
TCGA-21-1076-01	1852	0	4.01184	Tumor	LUSC
TCGA-21-1077-01	1058	1	4.5384	Tumor	LUSC
TCGA-21-1078-01	474	1	3.09644	Tumor	LUSC
TCGA-21-1079-01	965	1	3.67109	Tumor	LUSC
TCGA-21-1080-01	3724	0	4.61909	Tumor	LUSC
TCGA-21-1081-01	284	1	5.20929	Tumor	LUSC
TCGA-21-1082-01	3644	0	5.46802	Tumor	LUSC
TCGA-21-1083-01	1315	0	5.10614	Tumor	LUSC
TCGA-21-5784-01	1268	0	4.4446	Tumor	LUSC
TCGA-21-5786-01	1032	0	4.48939	Tumor	LUSC
TCGA-21-5787-01	329	1	5.15044	Tumor	LUSC
TCGA-21-A5DI-01	979	0	4.48027	Tumor	LUSC
TCGA-22-0940-01	669	1	5.41563	Tumor	LUSC
TCGA-22-0944-01	223	0	5.09959	Tumor	LUSC
TCGA-22-1000-01	454	1	3.27669	Tumor	LUSC
TCGA-22-1002-01	131	0	3.99274	Tumor	LUSC
TCGA-22-1005-01	1953	0	3.51503	Tumor	LUSC
TCGA-22-1011-01	53	0	4.27351	Tumor	LUSC
TCGA-22-1012-01	429	0	5.70705	Tumor	LUSC
TCGA-22-1016-01	822	0	4.28205	Tumor	LUSC
TCGA-22-1017-01	1485	1	5.61229	Tumor	LUSC
TCGA-22-4591-01	623	1	5.35424	Tumor	LUSC
TCGA-22-4593-01	1067	0	4.65098	Tumor	LUSC
TCGA-22-4593-11	1067	0	1.79441	Normal	LUSC
TCGA-22-4595-01	734	1	4.31514	Tumor	LUSC
TCGA-22-4596-01	17	0	4.05126	Tumor	LUSC
TCGA-22-4601-01	1057	1	3.86762	Tumor	LUSC
TCGA-22-4604-01	399	1	3.92096	Tumor	LUSC
TCGA-22-4605-01	974	0	3.41383	Tumor	LUSC
TCGA-22-4607-01	587	0	6.02889	Tumor	LUSC
TCGA-22-4609-01	291	0	3.43991	Tumor	LUSC
TCGA-22-4609-11	291	0	0.69914	Normal	LUSC
TCGA-22-5471-01	1845	0	5.60518	Tumor	LUSC
TCGA-22-5471-11	1845	0	1.46971	Normal	LUSC
TCGA-22-5472-01	1975	0	3.81165	Tumor	LUSC
TCGA-22-5472-11	1975	0	1.91372	Normal	LUSC
TCGA-22-5473-01	1933	0	5.14112	Tumor	LUSC
TCGA-22-5474-01	445	0	5.3216	Tumor	LUSC
TCGA-22-5478-01	24	0	4.28335	Tumor	LUSC
TCGA-22-5478-11	24	0	0.978612	Normal	LUSC
TCGA-22-5480-01	2170	1	4.58189	Tumor	LUSC
TCGA-22-5482-01	357	0	4.56105	Tumor	LUSC
TCGA-22-5482-11	357	0	1.4295	Normal	LUSC
TCGA-22-5483-01	573	1	6.1528	Tumor	LUSC
TCGA-22-5483-11	573	1	2.13218	Normal	LUSC
TCGA-22-5485-01	916	1	5.07786	Tumor	LUSC
TCGA-22-5489-01	1912	1	4.60884	Tumor	LUSC
TCGA-22-5489-11	1912	1	1.42172	Normal	LUSC
TCGA-22-A5C4-01	671	0	4.54139	Tumor	LUSC
TCGA-23-1021-01	1446	1	3.0982	Tumor	OV
TCGA-23-1022-01	1511	1	4.84128	Tumor	OV
TCGA-23-1023-01	1233	0	4.60004	Tumor	OV
TCGA-23-1024-01	468	0	4.42364	Tumor	OV
TCGA-23-1026-01	816	0	4.4765	Tumor	OV
TCGA-23-1028-01	1503	0	5.37004	Tumor	OV
TCGA-23-1029-01	268	0	4.60675	Tumor	OV
TCGA-23-1030-01	886	0	4.38358	Tumor	OV
TCGA-23-1107-01	9	1	5.8745	Tumor	OV
TCGA-23-1109-01	1562	1	4.59741	Tumor	OV
TCGA-23-1110-01	1658	0	5.85064	Tumor	OV
TCGA-23-1111-01	98	0	3.27177	Tumor	OV
TCGA-23-1113-01	949	1	4.92964	Tumor	OV
TCGA-23-1114-01	2089	1	4.76248	Tumor	OV
TCGA-23-1116-01	592	1	4.54756	Tumor	OV
TCGA-23-1118-01	2616	0	5.48887	Tumor	OV
TCGA-23-1119-01	3953	0	5.14516	Tumor	OV
TCGA-23-1120-01	130	0	4.85755	Tumor	OV
TCGA-23-1122-01	1189	1	5.24007	Tumor	OV
TCGA-23-1123-01	1018	1	5.06201	Tumor	OV
TCGA-23-1809-01	16	0	5.34449	Tumor	OV
TCGA-23-2077-01	3525	0	4.93744	Tumor	OV
TCGA-23-2078-01	2661	0	4.7712	Tumor	OV
TCGA-23-2084-01	1516	1	4.91656	Tumor	OV
TCGA-24-0966-01	232	0	4.7311	Tumor	OV
TCGA-24-0970-01	354	1	5.30508	Tumor	OV
TCGA-24-0979-01	1264	1	4.00748	Tumor	OV
TCGA-24-0982-01	679	1	4.95532	Tumor	OV
TCGA-24-1103-01	1646	1	5.18649	Tumor	OV
TCGA-24-1104-01	1933	1	3.78803	Tumor	OV
TCGA-24-1105-01	1442	1	4.78397	Tumor	OV
TCGA-24-1413-01	192	0	4.57867	Tumor	OV
TCGA-24-1416-01	194	0	4.78389	Tumor	OV
TCGA-24-1417-01	238	0	4.5747	Tumor	OV
TCGA-24-1418-01	243	0	4.17998	Tumor	OV
TCGA-24-1419-01	239	0	4.69602	Tumor	OV
TCGA-24-1423-01	190	0	4.71556	Tumor	OV
TCGA-24-1424-01	183	0	5.55122	Tumor	OV
TCGA-24-1425-01	181	0	4.08256	Tumor	OV
TCGA-24-1426-01	163	0	4.7875	Tumor	OV
TCGA-24-1427-01	147	0	3.68647	Tumor	OV
TCGA-24-1428-01	529	0	5.72116	Tumor	OV
TCGA-24-1430-01	863	1	4.52244	Tumor	OV
TCGA-24-1431-01	567	1	4.53012	Tumor	OV
TCGA-24-1434-01	568	1	3.58671	Tumor	OV
TCGA-24-1435-01	1324	1	4.73774	Tumor	OV
TCGA-24-1464-01	379	1	5.10882	Tumor	OV
TCGA-24-1467-01	3224	1	3.9561	Tumor	OV
TCGA-24-1469-01	277	0	6.01689	Tumor	OV
TCGA-24-1470-01	105	0	4.47568	Tumor	OV
TCGA-24-1471-01	36	0	4.0103	Tumor	OV
TCGA-24-1474-01	676	1	5.43404	Tumor	OV
TCGA-24-1544-01	820	1	5.38302	Tumor	OV
TCGA-24-1549-01	1721	1	4.99574	Tumor	OV
TCGA-24-1550-01	1249	1	4.23692	Tumor	OV
TCGA-24-1551-01	1579	1	4.97855	Tumor	OV
TCGA-24-1552-01	1259	1	4.63635	Tumor	OV
TCGA-24-1553-01	1767	1	4.05396	Tumor	OV
TCGA-24-1557-01	1213	1	5.10108	Tumor	OV
TCGA-24-1558-01	594	1	4.51868	Tumor	OV
TCGA-24-1560-01	1341	1	4.65698	Tumor	OV
TCGA-24-1562-01	1384	1	4.36637	Tumor	OV
TCGA-24-1563-01	1451	1	4.51471	Tumor	OV
TCGA-24-1565-01	312	1	3.84675	Tumor	OV
TCGA-24-1567-01	524	1	5.2149	Tumor	OV
TCGA-24-1603-01	2742	1	5.1751	Tumor	OV
TCGA-24-1604-01	2688	1	3.97294	Tumor	OV
TCGA-24-1616-01	1163	1	3.88342	Tumor	OV
TCGA-24-1842-01	253	0	4.57885	Tumor	OV
TCGA-24-1843-01	106	0	5.72476	Tumor	OV
TCGA-24-1844-01	113	0	4.44497	Tumor	OV
TCGA-24-1845-01	116	0	4.68034	Tumor	OV
TCGA-24-1846-01	133	0	4.33697	Tumor	OV
TCGA-24-1847-01	343	0	4.34178	Tumor	OV
TCGA-24-1850-01	168	0	5.46011	Tumor	OV
TCGA-24-1923-01	690	1	3.8248	Tumor	OV
TCGA-24-1924-01	919	1	5.86245	Tumor	OV
TCGA-24-1928-01	336	1	3.98044	Tumor	OV
TCGA-24-1930-01	2467	1	3.69764	Tumor	OV
TCGA-24-2020-01	4624	1	4.84261	Tumor	OV
TCGA-24-2023-01	1364	1	4.50939	Tumor	OV
TCGA-24-2024-01	1769	1	4.63212	Tumor	OV
TCGA-24-2027-01	3337	1	5.64767	Tumor	OV
TCGA-24-2033-01	562	1	4.4169	Tumor	OV
TCGA-24-2035-01	857	1	4.01228	Tumor	OV
TCGA-24-2036-01	1947	1	5.50496	Tumor	OV
TCGA-24-2038-01	1354	1	2.43798	Tumor	OV
TCGA-24-2254-01	1736	1	4.20352	Tumor	OV
TCGA-24-2261-01	24	1	4.3566	Tumor	OV
TCGA-24-2262-01	11	1	4.60838	Tumor	OV
TCGA-24-2267-01	1446	1	3.5086	Tumor	OV
TCGA-24-2271-01	962	1	3.53699	Tumor	OV
TCGA-24-2280-01	2143	0	4.32616	Tumor	OV
TCGA-24-2281-01	1357	0	5.03547	Tumor	OV
TCGA-24-2288-01	25	1	4.20889	Tumor	OV
TCGA-24-2289-01	2049	1	3.7813	Tumor	OV
TCGA-24-2290-01	1102	1	4.74229	Tumor	OV
TCGA-24-2298-01	1620	1	4.46179	Tumor	OV
TCGA-25-1313-01	820	1	3.98183	Tumor	OV
TCGA-25-1315-01	1583	1	5.63055	Tumor	OV
TCGA-25-1316-01	1279	1	5.25678	Tumor	OV
TCGA-25-1318-01	1064	1	3.62711	Tumor	OV
TCGA-25-1320-01	1155	1	4.90816	Tumor	OV
TCGA-25-1321-01	1033	1	4.203	Tumor	OV
TCGA-25-1322-01	91	1	4.44489	Tumor	OV
TCGA-25-1323-01	395	1	4.56182	Tumor	OV
TCGA-25-1326-01	1249	1	4.39789	Tumor	OV
TCGA-25-1328-01	2009	1	2.37548	Tumor	OV
TCGA-25-1623-01	565	1	3.98359	Tumor	OV
TCGA-25-1626-01	518	1	3.75275	Tumor	OV
TCGA-25-1628-01	627	1	5.01654	Tumor	OV
TCGA-25-1631-01	9	0	4.48309	Tumor	OV
TCGA-25-1632-01	1799	1	3.34767	Tumor	OV
TCGA-25-1633-01	1891	1	3.64228	Tumor	OV
TCGA-25-1634-01	1091	1	5.12577	Tumor	OV
TCGA-25-1635-01	1583	1	4.87705	Tumor	OV
TCGA-25-1870-01	455	1	3.43981	Tumor	OV
TCGA-25-1877-01	730	1	7.05141	Tumor	OV
TCGA-25-2042-01	396	1	2.98001	Tumor	OV
TCGA-25-2391-01	1492	0	4.94502	Tumor	OV
TCGA-25-2393-01	1157	1	4.98677	Tumor	OV
TCGA-25-2398-01	1369	1	3.88123	Tumor	OV
TCGA-25-2399-01	608	1	4.82768	Tumor	OV
TCGA-25-2400-01	1278	1	4.11626	Tumor	OV
TCGA-25-2404-01	883	1	4.38423	Tumor	OV
TCGA-25-2409-01	821	1	4.13162	Tumor	OV
TCGA-26-1442-01	953	0	2.16625	Tumor	GBM
TCGA-26-5132-01	286	0	4.67235	Tumor	GBM
TCGA-26-5133-01	452	0	5.08175	Tumor	GBM
TCGA-26-5134-01	167	0	5.26481	Tumor	GBM
TCGA-26-5136-01	577	1	4.81897	Tumor	GBM
TCGA-26-5139-01	48	0	3.15306	Tumor	GBM
TCGA-27-1830-01	154	1	3.41193	Tumor	GBM
TCGA-27-1831-01	505	1	4.68382	Tumor	GBM
TCGA-27-1832-01	300	1	4.13969	Tumor	GBM
TCGA-27-1834-01	1233	1	3.01236	Tumor	GBM
TCGA-27-1835-01	648	1	4.01342	Tumor	GBM
TCGA-27-1837-01	427	1	4.01813	Tumor	GBM
TCGA-27-2519-01	550	1	4.171	Tumor	GBM
TCGA-27-2521-01	510	1	5.25856	Tumor	GBM
TCGA-27-2523-01	489	1	4.65912	Tumor	GBM
TCGA-27-2524-01	231	1	5.11592	Tumor	GBM
TCGA-27-2526-01	87	1	3.84531	Tumor	GBM
TCGA-27-2528-01	480	1	4.1991	Tumor	GBM
TCGA-28-1753-01	37	0	4.62395	Tumor	GBM
TCGA-28-2509-01	145	0	4.38355	Tumor	GBM
TCGA-28-2513-01	222	0	2.36635	Tumor	GBM
TCGA-28-2514-01	160	0	3.75811	Tumor	GBM
TCGA-28-5204-01	454	1	4.76166	Tumor	GBM
TCGA-28-5207-01	343	1	4.05859	Tumor	GBM
TCGA-28-5208-01	544	1	4.70507	Tumor	GBM
TCGA-28-5209-01	442	0	4.39897	Tumor	GBM
TCGA-28-5213-01	951	0	3.70132	Tumor	GBM
TCGA-28-5215-01	335	1	4.57366	Tumor	GBM
TCGA-28-5216-01	415	0	4.38491	Tumor	GBM
TCGA-28-5220-01	388	1	4.89595	Tumor	GBM
TCGA-29-1688-01	2400	1	6.04216	Tumor	OV
TCGA-29-1690-01	1448	1	2.39573	Tumor	OV
TCGA-29-1691-01	1470	1	6.03814	Tumor	OV
TCGA-29-1693-01	3096	0	5.60287	Tumor	OV
TCGA-29-1694-01	1187	1	3.78659	Tumor	OV
TCGA-29-1696-01	1032	1	5.53379	Tumor	OV
TCGA-29-1697-01	949	1	5.6684	Tumor	OV
TCGA-29-1701-01	515	1	7.00065	Tumor	OV
TCGA-29-1703-01	1815	1	4.93196	Tumor	OV
TCGA-29-1705-01	555	1	4.53354	Tumor	OV
TCGA-29-1707-02	1277	0	4.65134	Tumor	OV
TCGA-29-1710-01	951	1	3.1024	Tumor	OV
TCGA-29-1711-01	1053	0	5.06264	Tumor	OV
TCGA-29-1761-01	528	1	5.19706	Tumor	OV
TCGA-29-1762-01	2634	1	6.58283	Tumor	OV
TCGA-29-1763-01	2032	0	3.63035	Tumor	OV
TCGA-29-1766-01	1199	1	5.518	Tumor	OV
TCGA-29-1768-01	952	1	3.41653	Tumor	OV
TCGA-29-1769-01	699	0	6.35674	Tumor	OV
TCGA-29-1770-01	741	0	4.76219	Tumor	OV
TCGA-29-1774-01	527	0	5.75125	Tumor	OV
TCGA-29-1776-01	360	0	4.12989	Tumor	OV
TCGA-29-1777-01	374	0	5.67778	Tumor	OV
TCGA-29-1778-01	454	0	4.20959	Tumor	OV
TCGA-29-1781-01	255	0	5.72622	Tumor	OV
TCGA-29-1783-01	220	0	3.74789	Tumor	OV
TCGA-29-1784-01	163	0	5.12685	Tumor	OV
TCGA-29-2414-01	2621	1	4.82305	Tumor	OV
TCGA-29-2414-02	2621	1	5.42814	Tumor	OV
TCGA-29-2425-01	1977	0	4.01818	Tumor	OV
TCGA-29-2427-01	1900	0	4.72682	Tumor	OV
TCGA-29-2428-01	1372	0	5.0185	Tumor	OV
TCGA-29-A5NZ-01	1088	1	5.03492	Tumor	OV
TCGA-2A-A8VL-01	621	0	1.33001	Tumor	PRAD
TCGA-2A-A8VO-01	1701	0	2.03036	Tumor	PRAD
TCGA-2A-A8VT-01	1373	0	2.1313	Tumor	PRAD
TCGA-2A-A8VV-01	671	0	1.9047	Tumor	PRAD
TCGA-2A-A8VX-01	1378	0	3.00367	Tumor	PRAD
TCGA-2A-A8W1-01	112	0	2.23115	Tumor	PRAD
TCGA-2A-A8W3-01	863	0	2.39757	Tumor	PRAD
TCGA-2A-AAYF-01	1364	0	1.61609	Tumor	PRAD
TCGA-2A-AAYO-01	1272	0	2.13576	Tumor	PRAD
TCGA-2A-AAYU-01	615	0	2.14153	Tumor	PRAD
TCGA-2E-A9G8-01	1249	0	5.02367	Tumor	UCEC
TCGA-2F-A9KO-01	734	1	3.76056	Tumor	BLCA
TCGA-2F-A9KP-01	364	1	4.79636	Tumor	BLCA
TCGA-2F-A9KQ-01	2886	0	3.71382	Tumor	BLCA
TCGA-2F-A9KR-01	3183	1	4.42521	Tumor	BLCA
TCGA-2F-A9KT-01	3314	0	4.74848	Tumor	BLCA
TCGA-2F-A9KW-01	254	1	5.62896	Tumor	BLCA
TCGA-2G-AAEW-01	618	1	5.74937	Tumor	TGCT
TCGA-2G-AAEX-01	1259	0	5.94573	Tumor	TGCT
TCGA-2G-AAF1-01	1403	0	5.00181	Tumor	TGCT
TCGA-2G-AAF4-01	2315	0	5.39139	Tumor	TGCT
TCGA-2G-AAF6-01	3491	0	5.37791	Tumor	TGCT
TCGA-2G-AAF8-01	3911	0	5.9262	Tumor	TGCT
TCGA-2G-AAFE-01	4702	0	5.684	Tumor	TGCT
TCGA-2G-AAFG-01	6183	0	5.52853	Tumor	TGCT
TCGA-2G-AAFG-05	6183	0	5.68738	Tumor	TGCT
TCGA-2G-AAFH-01	1375	0	5.69313	Tumor	TGCT
TCGA-2G-AAFI-01	675	0	5.77708	Tumor	TGCT
TCGA-2G-AAFJ-01	792	0	4.01395	Tumor	TGCT
TCGA-2G-AAFL-01	750	0	5.64033	Tumor	TGCT
TCGA-2G-AAFM-01	503	0	6.41737	Tumor	TGCT
TCGA-2G-AAFN-01	773	0	6.37845	Tumor	TGCT
TCGA-2G-AAFO-01	685	0	5.73048	Tumor	TGCT
TCGA-2G-AAFV-01	1389	0	5.4975	Tumor	TGCT
TCGA-2G-AAFY-01	1099	0	5.84312	Tumor	TGCT
TCGA-2G-AAFZ-01	1353	0	4.2852	Tumor	TGCT
TCGA-2G-AAG0-01	1529	0	6.20638	Tumor	TGCT
TCGA-2G-AAG3-01	1593	0	5.31132	Tumor	TGCT
TCGA-2G-AAG5-01	2299	0	3.27316	Tumor	TGCT
TCGA-2G-AAG6-01	2231	0	2.40613	Tumor	TGCT
TCGA-2G-AAG7-01	2475	0	5.9916	Tumor	TGCT
TCGA-2G-AAG8-01	2289	0	5.79273	Tumor	TGCT
TCGA-2G-AAG9-01	2234	0	5.2665	Tumor	TGCT
TCGA-2G-AAGA-01	2439	0	5.96393	Tumor	TGCT
TCGA-2G-AAGC-01	2585	0	5.88268	Tumor	TGCT
TCGA-2G-AAGE-01	2478	0	6.57724	Tumor	TGCT
TCGA-2G-AAGF-01	2734	0	5.88311	Tumor	TGCT
TCGA-2G-AAGG-01	2611	0	4.79162	Tumor	TGCT
TCGA-2G-AAGI-01	3137	0	5.10899	Tumor	TGCT
TCGA-2G-AAGI-05	3137	0	5.64887	Tumor	TGCT
TCGA-2G-AAGJ-01	2938	0	5.66481	Tumor	TGCT
TCGA-2G-AAGK-01	3621	0	5.55979	Tumor	TGCT
TCGA-2G-AAGM-01	3891	0	5.01103	Tumor	TGCT
TCGA-2G-AAGN-01	3656	0	6.34912	Tumor	TGCT
TCGA-2G-AAGO-01	4026	0	6.05601	Tumor	TGCT
TCGA-2G-AAGP-01	4018	0	4.66298	Tumor	TGCT
TCGA-2G-AAGS-01	4816	0	5.30572	Tumor	TGCT
TCGA-2G-AAGT-01	4406	0	4.95085	Tumor	TGCT
TCGA-2G-AAGV-01	4527	0	2.7325	Tumor	TGCT
TCGA-2G-AAGW-01	4899	0	5.81276	Tumor	TGCT
TCGA-2G-AAGX-01	5514	0	4.12481	Tumor	TGCT
TCGA-2G-AAGY-01	5329	0	2.82008	Tumor	TGCT
TCGA-2G-AAGY-05	5329	0	5.2346	Tumor	TGCT
TCGA-2G-AAGZ-01	5233	0	5.77614	Tumor	TGCT
TCGA-2G-AAH0-01	5477	0	6.36143	Tumor	TGCT
TCGA-2G-AAH2-01	6060	0	4.89816	Tumor	TGCT
TCGA-2G-AAH3-01	1822	0	5.25353	Tumor	TGCT
TCGA-2G-AAH4-01	6210	0	4.93369	Tumor	TGCT
TCGA-2G-AAH8-01	2248	0	5.94179	Tumor	TGCT
TCGA-2G-AAHA-01	3349	0	5.24164	Tumor	TGCT
TCGA-2G-AAHC-01	5539	0	5.41437	Tumor	TGCT
TCGA-2G-AAHG-01	1819	0	5.24093	Tumor	TGCT
TCGA-2G-AAHL-01	7081	0	5.91365	Tumor	TGCT
TCGA-2G-AAHN-01	6445	0	5.8721	Tumor	TGCT
TCGA-2G-AAHP-01	5667	0	5.38201	Tumor	TGCT
TCGA-2G-AAHP-05	5667	0	6.10969	Tumor	TGCT
TCGA-2G-AAHT-01	542	0	6.10212	Tumor	TGCT
TCGA-2G-AAKD-01	6340	0	6.10928	Tumor	TGCT
TCGA-2G-AAKG-01	6598	0	5.56363	Tumor	TGCT
TCGA-2G-AAKG-05	6598	0	4.72889	Tumor	TGCT
TCGA-2G-AAKH-01	6862	0	5.87967	Tumor	TGCT
TCGA-2G-AAKL-01	7023	0	5.91862	Tumor	TGCT
TCGA-2G-AAKM-01	6972	0	5.87359	Tumor	TGCT
TCGA-2G-AAL5-01	7437	0	5.26003	Tumor	TGCT
TCGA-2G-AAL7-01	3991	0	6.0924	Tumor	TGCT
TCGA-2G-AALP-01	2645	0	5.82452	Tumor	TGCT
TCGA-2H-A9GF-01	784	1	4.51456	Tumor	ESCA
TCGA-2H-A9GG-01	610	1	4.07795	Tumor	ESCA
TCGA-2H-A9GH-01	951	1	4.36658	Tumor	ESCA
TCGA-2H-A9GI-01	435	1	4.71912	Tumor	ESCA
TCGA-2H-A9GJ-01	1781	1	3.73474	Tumor	ESCA
TCGA-2H-A9GK-01	232	1	3.51916	Tumor	ESCA
TCGA-2H-A9GL-01	180	1	4.97531	Tumor	ESCA
TCGA-2H-A9GM-01	424	1	4.49542	Tumor	ESCA
TCGA-2H-A9GN-01	272	1	5.10232	Tumor	ESCA
TCGA-2H-A9GO-01	494	1	5.36069	Tumor	ESCA
TCGA-2H-A9GQ-01	128	1	4.91117	Tumor	ESCA
TCGA-2H-A9GR-01	987	1	4.2985	Tumor	ESCA
TCGA-2J-AAB1-01	66	1	3.10988	Tumor	PAAD
TCGA-2J-AAB4-01	729	0	3.63178	Tumor	PAAD
TCGA-2J-AAB6-01	293	1	3.8913	Tumor	PAAD
TCGA-2J-AAB8-01	80	0	3.58753	Tumor	PAAD
TCGA-2J-AAB9-01	627	1	2.89732	Tumor	PAAD
TCGA-2J-AABA-01	607	1	2.55004	Tumor	PAAD
TCGA-2J-AABE-01	676	0	2.8282	Tumor	PAAD
TCGA-2J-AABF-01	691	1	3.9255	Tumor	PAAD
TCGA-2J-AABH-01	1287	0	3.54569	Tumor	PAAD
TCGA-2J-AABI-01	969	0	3.64201	Tumor	PAAD
TCGA-2J-AABK-01	484	0	3.64956	Tumor	PAAD
TCGA-2J-AABO-01	440	0	3.04474	Tumor	PAAD
TCGA-2J-AABP-01	463	0	4.22033	Tumor	PAAD
TCGA-2J-AABR-01	438	0	2.4412	Tumor	PAAD
TCGA-2J-AABT-01	319	0	2.48851	Tumor	PAAD
TCGA-2J-AABU-01	277	1	3.18554	Tumor	PAAD
TCGA-2J-AABV-01	652	1	1.54028	Tumor	PAAD
TCGA-2K-A9WE-01	214	0	2.10632	Tumor	KIRP
TCGA-2L-AAQA-01	143	1	4.23652	Tumor	PAAD
TCGA-2L-AAQE-01	684	1	3.18661	Tumor	PAAD
TCGA-2L-AAQI-01	103	1	3.06683	Tumor	PAAD
TCGA-2L-AAQJ-01	394	1	3.00441	Tumor	PAAD
TCGA-2L-AAQL-01	292	1	3.37035	Tumor	PAAD
TCGA-2L-AAQM-01	1383	0	1.78314	Tumor	PAAD
TCGA-2W-A8YY-01	533	0	5.40483	Tumor	CESC
TCGA-2X-A9D5-01	435	0	5.44817	Tumor	TGCT
TCGA-2X-A9D6-01	607	0	4.62693	Tumor	TGCT
TCGA-2Y-A9GS-01	724	1	3.52344	Tumor	LIHC
TCGA-2Y-A9GT-01	1624	1	1.45341	Tumor	LIHC
TCGA-2Y-A9GU-01	1939	0	2.48377	Tumor	LIHC
TCGA-2Y-A9GV-01	2532	1	1.52388	Tumor	LIHC
TCGA-2Y-A9GW-01	1271	1	2.67246	Tumor	LIHC
TCGA-2Y-A9GX-01	2442	0	2.31921	Tumor	LIHC
TCGA-2Y-A9GY-01	757	1	3.69955	Tumor	LIHC
TCGA-2Y-A9GZ-01	848	1	1.85901	Tumor	LIHC
TCGA-2Y-A9H0-01	3675	0	4.2696	Tumor	LIHC
TCGA-2Y-A9H1-01	1229	1	0.842691	Tumor	LIHC
TCGA-2Y-A9H2-01	1731	0	3.43224	Tumor	LIHC
TCGA-2Y-A9H3-01	1516	0	2.04491	Tumor	LIHC
TCGA-2Y-A9H4-01	1452	0	2.58771	Tumor	LIHC
TCGA-2Y-A9H5-01	555	1	2.71365	Tumor	LIHC
TCGA-2Y-A9H6-01	357	0	2.46679	Tumor	LIHC
TCGA-2Y-A9H7-01	1168	0	2.97452	Tumor	LIHC
TCGA-2Y-A9H8-01	633	1	3.84196	Tumor	LIHC
TCGA-2Y-A9H9-01	697	0	2.62531	Tumor	LIHC
TCGA-2Y-A9HA-01	36	1	1.56181	Tumor	LIHC
TCGA-2Y-A9HB-01	260	0	1.95572	Tumor	LIHC
TCGA-2Z-A9J1-01	2298	0	2.16315	Tumor	KIRP
TCGA-2Z-A9J2-01	1795	0	3.02043	Tumor	KIRP
TCGA-2Z-A9J3-01	1771	1	3.5296	Tumor	KIRP
TCGA-2Z-A9J5-01	3050	0	2.22242	Tumor	KIRP
TCGA-2Z-A9J6-01	1731	0	2.0947	Tumor	KIRP
TCGA-2Z-A9J7-01	139	1	2.10301	Tumor	KIRP
TCGA-2Z-A9J8-01	2790	0	2.37277	Tumor	KIRP
TCGA-2Z-A9J9-01	2294	0	1.21895	Tumor	KIRP
TCGA-2Z-A9JD-01	1060	0	2.04174	Tumor	KIRP
TCGA-2Z-A9JE-01	1728	0	3.20892	Tumor	KIRP
TCGA-2Z-A9JG-01	1662	0	1.65183	Tumor	KIRP
TCGA-2Z-A9JI-01	1567	0	3.35622	Tumor	KIRP
TCGA-2Z-A9JJ-01	1213	0	2.43685	Tumor	KIRP
TCGA-2Z-A9JK-01	1186	0	2.82601	Tumor	KIRP
TCGA-2Z-A9JL-01	1006	0	2.18249	Tumor	KIRP
TCGA-2Z-A9JM-01	934	0	2.33148	Tumor	KIRP
TCGA-2Z-A9JN-01	740	0	1.83793	Tumor	KIRP
TCGA-2Z-A9JO-01	949	0	1.95077	Tumor	KIRP
TCGA-2Z-A9JP-01	893	0	2.46877	Tumor	KIRP
TCGA-2Z-A9JQ-01	778	0	2.1337	Tumor	KIRP
TCGA-2Z-A9JR-01	161	0	1.99433	Tumor	KIRP
TCGA-2Z-A9JS-01	492	0	2.06615	Tumor	KIRP
TCGA-2Z-A9JT-01	684	0	1.47951	Tumor	KIRP
TCGA-30-1714-01	1158	1	4.91411	Tumor	OV
TCGA-30-1718-01	1579	1	5.98576	Tumor	OV
TCGA-30-1853-01	1103	1	3.68666	Tumor	OV
TCGA-30-1857-01	8	1	4.21588	Tumor	OV
TCGA-30-1860-01	1366	1	5.27669	Tumor	OV
TCGA-30-1862-01	186	1	3.81301	Tumor	OV
TCGA-30-1866-01	1114	1	5.6826	Tumor	OV
TCGA-30-1891-01	914	1	3.42556	Tumor	OV
TCGA-30-1892-01	1484	1	4.5093	Tumor	OV
TCGA-31-1944-01	1386	0	5.34952	Tumor	OV
TCGA-31-1946-01	918	0	4.27875	Tumor	OV
TCGA-31-1950-01	571	0	4.77153	Tumor	OV
TCGA-31-1951-01	684	0	4.09912	Tumor	OV
TCGA-31-1953-01	204	0	4.39382	Tumor	OV
TCGA-31-1956-01	1342	0	4.76169	Tumor	OV
TCGA-31-1959-01	67	0	3.5856	Tumor	OV
TCGA-32-1970-01	468	1	3.59907	Tumor	GBM
TCGA-32-1980-01	36	1	3.49381	Tumor	GBM
TCGA-32-1982-01	142	1	3.82689	Tumor	GBM
TCGA-32-2615-01	485	1	3.61508	Tumor	GBM
TCGA-32-2616-01	224	1	4.19216	Tumor	GBM
TCGA-32-2632-01	269	1	4.27895	Tumor	GBM
TCGA-32-2634-01	693	0	5.09595	Tumor	GBM
TCGA-32-2638-01	766	1	2.86899	Tumor	GBM
TCGA-32-4213-01	604	0	4.40588	Tumor	GBM
TCGA-32-5222-01	585	1	4.66972	Tumor	GBM
TCGA-33-4532-01	3924	0	4.53903	Tumor	LUSC
TCGA-33-4533-01	4068	0	5.46069	Tumor	LUSC
TCGA-33-4547-01	2419	0	4.34965	Tumor	LUSC
TCGA-33-4582-01	3149	1	5.06781	Tumor	LUSC
TCGA-33-4583-01	4601	0	6.65525	Tumor	LUSC
TCGA-33-4587-01	1656	1	6.14239	Tumor	LUSC
TCGA-33-4587-11	1656	1	2.23267	Normal	LUSC
TCGA-33-4589-01	47	0	4.59165	Tumor	LUSC
TCGA-33-6737-01	601	1	4.82688	Tumor	LUSC
TCGA-33-6737-11	601	1	1.55649	Normal	LUSC
TCGA-33-6738-01	1927	0	4.63509	Tumor	LUSC
TCGA-33-A4WN-01	143	0	4.82787	Tumor	LUSC
TCGA-33-A5GW-01	9	0	4.02646	Tumor	LUSC
TCGA-33-AAS8-01	1114	0	4.76947	Tumor	LUSC
TCGA-33-AASB-01	211	1	5.50267	Tumor	LUSC
TCGA-33-AASD-01	3376	1	4.70202	Tumor	LUSC
TCGA-33-AASI-01	1344	1	5.75262	Tumor	LUSC
TCGA-33-AASJ-01	3600	1	5.40153	Tumor	LUSC
TCGA-33-AASL-01	826	1	4.97739	Tumor	LUSC
TCGA-34-2596-01	80	0	4.78488	Tumor	LUSC
TCGA-34-2600-01	1874	0	4.03475	Tumor	LUSC
TCGA-34-2608-01	1000	0	3.48908	Tumor	LUSC
TCGA-34-5231-01	1984	0	5.40526	Tumor	LUSC
TCGA-34-5232-01	2471	0	4.52892	Tumor	LUSC
TCGA-34-5234-01	2271	0	5.08235	Tumor	LUSC
TCGA-34-5236-01	276	1	4.65467	Tumor	LUSC
TCGA-34-5239-01	1834	0	4.42187	Tumor	LUSC
TCGA-34-5240-01	1541	0	5.20773	Tumor	LUSC
TCGA-34-5241-01	515	0	4.9658	Tumor	LUSC
TCGA-34-5927-01	1361	0	4.70747	Tumor	LUSC
TCGA-34-5928-01	1196	0	3.9959	Tumor	LUSC
TCGA-34-5929-01	151	0	4.88851	Tumor	LUSC
TCGA-34-8454-01	1180	0	4.20035	Tumor	LUSC
TCGA-34-8454-11	1180	0	1.52845	Normal	LUSC
TCGA-34-8455-01	123	1	4.10082	Tumor	LUSC
TCGA-34-8456-01	804	0	4.39518	Tumor	LUSC
TCGA-34-A5IX-01	1031	0	4.75971	Tumor	LUSC
TCGA-35-3615-01	14	0	2.91809	Tumor	LUAD
TCGA-35-4122-01	225	0	5.47364	Tumor	LUAD
TCGA-35-4123-01	182	0	5.00562	Tumor	LUAD
TCGA-35-5375-01	264	0	5.98784	Tumor	LUAD
TCGA-36-1568-01	875	0	3.31178	Tumor	OV
TCGA-36-1569-01	885	0	3.2357	Tumor	OV
TCGA-36-1570-01	655	0	5.21637	Tumor	OV
TCGA-36-1571-01	695	1	5.06611	Tumor	OV
TCGA-36-1574-01	686	0	5.53603	Tumor	OV
TCGA-36-1576-01	915	0	5.10325	Tumor	OV
TCGA-36-1577-01	783	0	4.79966	Tumor	OV
TCGA-36-1580-01	737	1	3.8392	Tumor	OV
TCGA-36-1581-01	751	0	5.92908	Tumor	OV
TCGA-37-3783-01	122	0	6.86418	Tumor	LUSC
TCGA-37-3789-01	13	0	4.98606	Tumor	LUSC
TCGA-37-3792-01	12	0	5.65893	Tumor	LUSC
TCGA-37-4129-01	242	0	3.76284	Tumor	LUSC
TCGA-37-4130-01	247	0	5.80198	Tumor	LUSC
TCGA-37-4132-01	227	0	6.04894	Tumor	LUSC
TCGA-37-4133-01	238	0	6.3495	Tumor	LUSC
TCGA-37-4135-01	207	0	7.39248	Tumor	LUSC
TCGA-37-4141-01	12	0	6.51565	Tumor	LUSC
TCGA-37-5819-01	103	0	5.81756	Tumor	LUSC
TCGA-37-A5EL-01	1143	1	5.0778	Tumor	LUSC
TCGA-37-A5EM-01	867	0	5.91371	Tumor	LUSC
TCGA-37-A5EN-01	660	0	5.21537	Tumor	LUSC
TCGA-38-4625-01	2973	0	5.57031	Tumor	LUAD
TCGA-38-4625-11	2973	0	1.26397	Normal	LUAD
TCGA-38-4626-01	3674	0	2.6551	Tumor	LUAD
TCGA-38-4626-11	3674	0	1.67673	Normal	LUAD
TCGA-38-4628-01	1492	1	4.14241	Tumor	LUAD
TCGA-38-4629-01	864	1	4.71948	Tumor	LUAD
TCGA-38-4630-01	1073	1	5.36247	Tumor	LUAD
TCGA-38-4631-01	354	1	5.73685	Tumor	LUAD
TCGA-38-4632-01	1357	1	5.69659	Tumor	LUAD
TCGA-38-4632-11	1357	1	2.32748	Normal	LUAD
TCGA-38-6178-01	448	0	2.99053	Tumor	LUAD
TCGA-38-7271-01	800	1	2.87238	Tumor	LUAD
TCGA-38-A44F-01	133	0	2.52169	Tumor	LUAD
TCGA-39-5011-01	4053	0	4.49584	Tumor	LUSC
TCGA-39-5016-01	3850	0	4.8757	Tumor	LUSC
TCGA-39-5019-01	3387	0	4.83468	Tumor	LUSC
TCGA-39-5021-01	2086	1	5.93185	Tumor	LUSC
TCGA-39-5022-01	1679	0	4.65067	Tumor	LUSC
TCGA-39-5024-01	2510	0	4.64895	Tumor	LUSC
TCGA-39-5027-01	3108	0	5.34575	Tumor	LUSC
TCGA-39-5029-01	740	1	3.89172	Tumor	LUSC
TCGA-39-5031-01	1841	0	4.68511	Tumor	LUSC
TCGA-39-5035-01	2080	0	4.43452	Tumor	LUSC
TCGA-39-5036-01	2165	0	5.1942	Tumor	LUSC
TCGA-39-5037-01	1690	0	5.93201	Tumor	LUSC
TCGA-39-5039-01	544	0	4.02953	Tumor	LUSC
TCGA-39-5040-01	519	1	5.4555	Tumor	LUSC
TCGA-39-5040-11	519	1	1.74595	Normal	LUSC
TCGA-3A-A9I5-01	1794	0	4.23159	Tumor	PAAD
TCGA-3A-A9I7-01	1323	0	2.89364	Tumor	PAAD
TCGA-3A-A9I9-01	634	1	2.8677	Tumor	PAAD
TCGA-3A-A9IC-01	738	1	3.84955	Tumor	PAAD
TCGA-3A-A9IH-01	1021	0	3.37213	Tumor	PAAD
TCGA-3A-A9IJ-01	1854	0	3.06648	Tumor	PAAD
TCGA-3A-A9IL-01	2741	0	1.86861	Tumor	PAAD
TCGA-3A-A9IN-01	2084	0	1.25805	Tumor	PAAD
TCGA-3A-A9IO-01	1942	0	1.49028	Tumor	PAAD
TCGA-3A-A9IR-01	1542	0	2.34119	Tumor	PAAD
TCGA-3A-A9IS-01	998	0	1.77643	Tumor	PAAD
TCGA-3A-A9IU-01	458	1	3.21331	Tumor	PAAD
TCGA-3A-A9IV-01	1103	0	2.47624	Tumor	PAAD
TCGA-3A-A9IX-01	1037	0	2.12825	Tumor	PAAD
TCGA-3A-A9IZ-01	308	1	4.00181	Tumor	PAAD
TCGA-3A-A9J0-01	743	0	2.879	Tumor	PAAD
TCGA-3B-A9HI-01	1521	0	3.02128	Tumor	SARC
TCGA-3B-A9HJ-01	1104	0	3.43236	Tumor	SARC
TCGA-3B-A9HL-01	599	0	3.56138	Tumor	SARC
TCGA-3B-A9HO-01	959	0	3.01233	Tumor	SARC
TCGA-3B-A9HP-01	1627	1	3.43379	Tumor	SARC
TCGA-3B-A9HQ-01	2085	0	5.1794	Tumor	SARC
TCGA-3B-A9HR-01	2694	1	4.80111	Tumor	SARC
TCGA-3B-A9HS-01	1366	1	4.49161	Tumor	SARC
TCGA-3B-A9HT-01	1665	0	4.62583	Tumor	SARC
TCGA-3B-A9HU-01	768	0	5.45722	Tumor	SARC
TCGA-3B-A9HV-01	437	1	5.89183	Tumor	SARC
TCGA-3B-A9HX-01	1303	0	4.85207	Tumor	SARC
TCGA-3B-A9HY-01	314	0	5.14254	Tumor	SARC
TCGA-3B-A9HZ-01	1170	0	4.06619	Tumor	SARC
TCGA-3B-A9I0-01	1096	0	5.28605	Tumor	SARC
TCGA-3B-A9I1-01	567	1	4.48232	Tumor	SARC
TCGA-3B-A9I3-01	808	0	5.48323	Tumor	SARC
TCGA-3C-AAAU-01	4047	0	4.10692	Tumor	BRCA
TCGA-3C-AALI-01	4005	0	5.64806	Tumor	BRCA
TCGA-3C-AALJ-01	1474	0	5.21346	Tumor	BRCA
TCGA-3C-AALK-01	1448	0	4.16615	Tumor	BRCA
TCGA-3E-AAAY-01	2285	0	3.27298	Tumor	PAAD
TCGA-3E-AAAZ-01	2182	0	3.88847	Tumor	PAAD
TCGA-3G-AB0O-01	2086	0	5.84489	Tumor	THYM
TCGA-3G-AB0Q-01	1799	0	1.72639	Tumor	THYM
TCGA-3G-AB0T-01	2488	1	5.08476	Tumor	THYM
TCGA-3G-AB14-01	775	0	4.24857	Tumor	THYM
TCGA-3G-AB19-01	2910	0	1.6102	Tumor	THYM
TCGA-3H-AB3K-01	1715	1	2.39941	Tumor	MESO
TCGA-3H-AB3L-01	361	1	3.7763	Tumor	MESO
TCGA-3H-AB3M-01	885	1	3.57548	Tumor	MESO
TCGA-3H-AB3O-01	1302	1	3.44535	Tumor	MESO
TCGA-3H-AB3S-01	385	1	3.29936	Tumor	MESO
TCGA-3H-AB3T-01	414	1	4.61448	Tumor	MESO
TCGA-3H-AB3U-01	826	1	2.55625	Tumor	MESO
TCGA-3H-AB3X-01	1490	0	2.9764	Tumor	MESO
TCGA-3K-AAZ8-01	396	0	1.44322	Tumor	LIHC
TCGA-3L-AA1B-01	475	0	3.7224	Tumor	COAD
TCGA-3M-AB46-01	1765	0	4.96975	Tumor	STAD
TCGA-3N-A9WB-06	518	1	6.05719	Tumor	SKCM
TCGA-3N-A9WC-06	2022	0	4.40788	Tumor	SKCM
TCGA-3N-A9WD-06	395	1	3.39402	Tumor	SKCM
TCGA-3Q-A9WF-01	467	0	5.99464	Tumor	THYM
TCGA-3R-A8YX-01	17	1	4.76331	Tumor	SARC
TCGA-3S-A8YW-01	643	0	5.74476	Tumor	THYM
TCGA-3S-AAYX-01	571	0	5.47975	Tumor	THYM
TCGA-3T-AA9L-01	1050	0	5.66161	Tumor	THYM
TCGA-3U-A98E-01	1916	0	2.22512	Tumor	MESO
TCGA-3U-A98F-01	536	1	4.9684	Tumor	MESO
TCGA-3U-A98G-01	630	1	2.42758	Tumor	MESO
TCGA-3U-A98H-01	1156	1	2.36449	Tumor	MESO
TCGA-3U-A98I-01	860	1	3.14316	Tumor	MESO
TCGA-3U-A98J-01	741	1	2.60649	Tumor	MESO
TCGA-3X-AAV9-01	339	1	2.78928	Tumor	CHOL
TCGA-3X-AAVA-01	445	1	3.02815	Tumor	CHOL
TCGA-3X-AAVB-01	402	0	2.79916	Tumor	CHOL
TCGA-3X-AAVC-01	709	0	4.65891	Tumor	CHOL
TCGA-3X-AAVE-01	650	0	3.64114	Tumor	CHOL
TCGA-3Z-A93Z-01	385	0	1.73918	Tumor	KIRC
TCGA-41-2571-01	26	1	4.92942	Tumor	GBM
TCGA-41-2572-01	406	1	3.96124	Tumor	GBM
TCGA-41-3915-01	360	1	4.02827	Tumor	GBM
TCGA-41-4097-01	6	1	3.0126	Tumor	GBM
TCGA-41-5651-01	460	1	5.61056	Tumor	GBM
TCGA-43-2576-01	1223	0	3.59229	Tumor	LUSC
TCGA-43-2578-01	684	0	5.80017	Tumor	LUSC
TCGA-43-2581-01	1176	0	4.27778	Tumor	LUSC
TCGA-43-3394-01	1190	1	4.68917	Tumor	LUSC
TCGA-43-3920-01	1007	0	5.64278	Tumor	LUSC
TCGA-43-5668-01	559	1	3.3757	Tumor	LUSC
TCGA-43-5670-01	849	0	4.62845	Tumor	LUSC
TCGA-43-5670-11	849	0	1.10581	Normal	LUSC
TCGA-43-6143-01	699	0	5.97872	Tumor	LUSC
TCGA-43-6143-11	699	0	1.3956	Normal	LUSC
TCGA-43-6647-01	757	0	3.09551	Tumor	LUSC
TCGA-43-6647-11	757	0	0.838052	Normal	LUSC
TCGA-43-6770-01	653	0	4.7124	Tumor	LUSC
TCGA-43-6771-01	166	1	3.04473	Tumor	LUSC
TCGA-43-6771-11	166	1	0.903986	Normal	LUSC
TCGA-43-6773-01	116	0	3.67326	Tumor	LUSC
TCGA-43-6773-11	116	0	1.67781	Normal	LUSC
TCGA-43-7656-01	596	0	4.63782	Tumor	LUSC
TCGA-43-7657-01	236	0	3.93432	Tumor	LUSC
TCGA-43-7657-11	236	0	1.39553	Normal	LUSC
TCGA-43-7658-01	2378	1	5.55208	Tumor	LUSC
TCGA-43-7658-11	2378	1	1.50799	Normal	LUSC
TCGA-43-8115-01	407	0	4.27417	Tumor	LUSC
TCGA-43-8116-01	358	0	4.50538	Tumor	LUSC
TCGA-43-A474-01	353	0	5.38073	Tumor	LUSC
TCGA-43-A475-01	296	0	5.004	Tumor	LUSC
TCGA-43-A56U-01	432	0	3.54738	Tumor	LUSC
TCGA-43-A56V-01	366	0	5.16089	Tumor	LUSC
TCGA-44-2655-01	1324	0	4.03105	Tumor	LUAD
TCGA-44-2655-11	1324	0	1.38318	Normal	LUAD
TCGA-44-2656-01	1429	0	4.65388	Tumor	LUAD
TCGA-44-2656-01	1429	0	2.84762	Tumor	LUAD
TCGA-44-2657-01	1351	0	3.27358	Tumor	LUAD
TCGA-44-2657-11	1351	0	2.53527	Normal	LUAD
TCGA-44-2659-01	1367	0	2.73354	Tumor	LUAD
TCGA-44-2661-01	1159	0	3.16578	Tumor	LUAD
TCGA-44-2661-11	1159	0	1.62085	Normal	LUAD
TCGA-44-2662-01	1280	0	4.60723	Tumor	LUAD
TCGA-44-2662-01	1280	0	3.3035	Tumor	LUAD
TCGA-44-2662-11	1280	0	0.932258	Normal	LUAD
TCGA-44-2665-01	1301	0	4.09859	Tumor	LUAD
TCGA-44-2665-11	1301	0	1.11479	Normal	LUAD
TCGA-44-2666-01	97	1	1.80456	Tumor	LUAD
TCGA-44-2666-01	97	1	3.61211	Tumor	LUAD
TCGA-44-2668-01	761	1	4.39436	Tumor	LUAD
TCGA-44-2668-01	761	1	3.61777	Tumor	LUAD
TCGA-44-2668-11	761	1	1.40047	Normal	LUAD
TCGA-44-3396-01	1130	0	3.76219	Tumor	LUAD
TCGA-44-3396-11	1130	0	1.01919	Normal	LUAD
TCGA-44-3398-01	1163	0	3.58275	Tumor	LUAD
TCGA-44-3398-11	1163	0	1.39455	Normal	LUAD
TCGA-44-3917-01	1183	0	6.84202	Tumor	LUAD
TCGA-44-3917-01	1183	0	4.57952	Tumor	LUAD
TCGA-44-3918-01	1036	0	4.337	Tumor	LUAD
TCGA-44-3918-01	1036	0	2.23472	Tumor	LUAD
TCGA-44-3919-01	1026	1	3.62359	Tumor	LUAD
TCGA-44-4112-01	808	1	3.29602	Tumor	LUAD
TCGA-44-4112-01	808	1	5.57709	Tumor	LUAD
TCGA-44-5643-01	1013	0	4.34176	Tumor	LUAD
TCGA-44-5644-01	863	0	4.9387	Tumor	LUAD
TCGA-44-5645-01	852	0	2.11085	Tumor	LUAD
TCGA-44-5645-01	852	0	1.55474	Tumor	LUAD
TCGA-44-5645-11	852	0	1.16704	Normal	LUAD
TCGA-44-6144-11	723	0	1.71264	Normal	LUAD
TCGA-44-6145-01	595	0	3.87067	Tumor	LUAD
TCGA-44-6145-11	595	0	1.35381	Normal	LUAD
TCGA-44-6146-01	728	0	1.25807	Tumor	LUAD
TCGA-44-6146-01	728	0	1.98014	Tumor	LUAD
TCGA-44-6146-11	728	0	1.05838	Normal	LUAD
TCGA-44-6147-01	845	0	3.41901	Tumor	LUAD
TCGA-44-6147-01	845	0	2.45276	Tumor	LUAD
TCGA-44-6147-11	845	0	1.35782	Normal	LUAD
TCGA-44-6148-01	704	0	1.47696	Tumor	LUAD
TCGA-44-6148-11	704	0	1.21919	Normal	LUAD
TCGA-44-6774-01	658	0	3.32325	Tumor	LUAD
TCGA-44-6775-01	705	0	2.98721	Tumor	LUAD
TCGA-44-6775-01	705	0	3.76242	Tumor	LUAD
TCGA-44-6776-01	2616	0	2.1606	Tumor	LUAD
TCGA-44-6776-11	2616	0	1.34472	Normal	LUAD
TCGA-44-6777-01	987	0	2.65041	Tumor	LUAD
TCGA-44-6777-11	987	0	1.55977	Normal	LUAD
TCGA-44-6778-01	1864	0	5.03939	Tumor	LUAD
TCGA-44-6778-11	1864	0	1.4812	Normal	LUAD
TCGA-44-6779-01	500	1	3.69962	Tumor	LUAD
TCGA-44-7659-01	691	0	2.65601	Tumor	LUAD
TCGA-44-7660-01	592	0	4.74567	Tumor	LUAD
TCGA-44-7661-01	557	1	4.11483	Tumor	LUAD
TCGA-44-7662-01	218	0	5.32086	Tumor	LUAD
TCGA-44-7667-01	1097	0	5.63282	Tumor	LUAD
TCGA-44-7669-01	574	1	5.56314	Tumor	LUAD
TCGA-44-7670-01	882	0	5.13953	Tumor	LUAD
TCGA-44-7671-01	889	0	3.13919	Tumor	LUAD
TCGA-44-7672-01	719	0	4.70599	Tumor	LUAD
TCGA-44-8117-01	385	0	3.96218	Tumor	LUAD
TCGA-44-8119-01	285	0	4.12802	Tumor	LUAD
TCGA-44-8120-01	260	0	3.47204	Tumor	LUAD
TCGA-44-A479-01	486	0	3.61201	Tumor	LUAD
TCGA-44-A47A-01	466	0	4.15149	Tumor	LUAD
TCGA-44-A47B-01	287	0	3.35968	Tumor	LUAD
TCGA-44-A47G-01	351	0	3.64738	Tumor	LUAD
TCGA-44-A4SS-01	415	0	4.00234	Tumor	LUAD
TCGA-44-A4SU-01	409	1	3.21714	Tumor	LUAD
TCGA-46-3765-01	405	0	4.76367	Tumor	LUSC
TCGA-46-3766-01	370	0	2.90098	Tumor	LUSC
TCGA-46-3767-01	396	0	3.75957	Tumor	LUSC
TCGA-46-3768-01	299	0	5.83823	Tumor	LUSC
TCGA-46-3769-01	135	0	4.35748	Tumor	LUSC
TCGA-46-6025-01	324	0	4.50123	Tumor	LUSC
TCGA-46-6026-01	423	0	4.63539	Tumor	LUSC
TCGA-49-4486-01	2318	1	2.70963	Tumor	LUAD
TCGA-49-4487-01	855	1	5.32516	Tumor	LUAD
TCGA-49-4490-01	385	1	2.91229	Tumor	LUAD
TCGA-49-4490-11	385	1	1.8343	Normal	LUAD
TCGA-49-4494-01	1081	1	3.81944	Tumor	LUAD
TCGA-49-4501-01	1421	1	3.59213	Tumor	LUAD
TCGA-49-4505-01	428	1	3.07378	Tumor	LUAD
TCGA-49-4507-01	268	1	4.56326	Tumor	LUAD
TCGA-49-4510-01	896	1	1.97903	Tumor	LUAD
TCGA-49-4512-01	905	1	3.05996	Tumor	LUAD
TCGA-49-4512-11	905	1	1.69782	Normal	LUAD
TCGA-49-4514-01	1700	0	4.89573	Tumor	LUAD
TCGA-49-6742-01	488	1	4.83797	Tumor	LUAD
TCGA-49-6742-11	488	1	1.53089	Normal	LUAD
TCGA-49-6743-01	1621	0	4.81215	Tumor	LUAD
TCGA-49-6743-11	1621	0	1.43532	Normal	LUAD
TCGA-49-6744-01	1683	0	3.29617	Tumor	LUAD
TCGA-49-6744-11	1683	0	0.922768	Normal	LUAD
TCGA-49-6745-01	522	0	3.5189	Tumor	LUAD
TCGA-49-6745-11	522	0	2.13938	Normal	LUAD
TCGA-49-6761-01	354	0	4.64222	Tumor	LUAD
TCGA-49-6761-11	354	0	1.33517	Normal	LUAD
TCGA-49-6767-01	677	0	4.66399	Tumor	LUAD
TCGA-49-AAQV-01	677	0	5.23447	Tumor	LUAD
TCGA-49-AAR0-01	4765	0	4.63441	Tumor	LUAD
TCGA-49-AAR2-01	2224	0	4.55104	Tumor	LUAD
TCGA-49-AAR3-01	1893	0	4.95136	Tumor	LUAD
TCGA-49-AAR4-01	879	1	4.12856	Tumor	LUAD
TCGA-49-AAR9-01	260	1	5.95757	Tumor	LUAD
TCGA-49-AARE-01	1229	1	4.70041	Tumor	LUAD
TCGA-49-AARO-01	3759	0	3.8161	Tumor	LUAD
TCGA-49-AARQ-01	6732	0	3.98234	Tumor	LUAD
TCGA-49-AARR-01	4992	0	2.16601	Tumor	LUAD
TCGA-4A-A93W-01	4	0	2.424	Tumor	KIRP
TCGA-4A-A93X-01	390	0	2.18926	Tumor	KIRP
TCGA-4A-A93Y-01	352	0	1.65832	Tumor	KIRP
TCGA-4B-A93V-01	300	1	5.31575	Tumor	LUAD
TCGA-4C-A93U-01	129	0	2.93714	Tumor	THCA
TCGA-4E-A92E-01	13	0	3.86619	Tumor	UCEC
TCGA-4G-AAZO-01	1177	0	1.32182	Tumor	CHOL
TCGA-4G-AAZT-01	420	0	1.24045	Tumor	CHOL
TCGA-4H-AAAK-01	348	0	3.43758	Tumor	BRCA
TCGA-4J-AA1J-01	542	0	5.00697	Tumor	CESC
TCGA-4K-AA1G-01	436	0	5.88974	Tumor	TGCT
TCGA-4K-AA1H-01	518	0	4.8803	Tumor	TGCT
TCGA-4K-AA1I-01	3	0	5.57992	Tumor	TGCT
TCGA-4K-AAAL-01	483	0	5.46711	Tumor	TGCT
TCGA-4L-AA1F-01	350	0	2.67323	Tumor	PRAD
TCGA-4N-A93T-01	146	0	3.76869	Tumor	COAD
TCGA-4P-AA8J-01	102	0	4.20766	Tumor	HNSC
TCGA-4R-AA8I-01	262	1	2.91463	Tumor	LIHC
TCGA-4T-AA8H-01	385	0	4.64322	Tumor	COAD
TCGA-4V-A9QI-01	2936	0	5.6812	Tumor	THYM
TCGA-4V-A9QJ-01	2849	0	5.6364	Tumor	THYM
TCGA-4V-A9QL-01	1908	0	4.54134	Tumor	THYM
TCGA-4V-A9QM-01	1253	0	4.02631	Tumor	THYM
TCGA-4V-A9QN-01	970	0	3.82703	Tumor	THYM
TCGA-4V-A9QR-01	780	0	3.94937	Tumor	THYM
TCGA-4V-A9QS-01	774	0	5.80367	Tumor	THYM
TCGA-4V-A9QT-01	813	0	6.0724	Tumor	THYM
TCGA-4V-A9QU-01	627	0	5.54457	Tumor	THYM
TCGA-4V-A9QW-01	630	0	5.12413	Tumor	THYM
TCGA-4V-A9QX-01	434	0	6.03604	Tumor	THYM
TCGA-4X-A9F9-01	669	0	5.53	Tumor	THYM
TCGA-4X-A9FA-01	392	0	2.11508	Tumor	THYM
TCGA-4X-A9FB-01	717	0	5.50278	Tumor	THYM
TCGA-4X-A9FC-01	2072	0	5.86566	Tumor	THYM
TCGA-4X-A9FD-01	1503	0	4.47698	Tumor	THYM
TCGA-4Z-AA7M-01	495	0	4.61747	Tumor	BLCA
TCGA-4Z-AA7N-01	1367	0	2.98028	Tumor	BLCA
TCGA-4Z-AA7O-01	512	0	4.05193	Tumor	BLCA
TCGA-4Z-AA7Q-01	510	0	3.76495	Tumor	BLCA
TCGA-4Z-AA7R-01	522	1	5.3799	Tumor	BLCA
TCGA-4Z-AA7S-01	1064	0	4.8623	Tumor	BLCA
TCGA-4Z-AA7W-01	840	0	4.8328	Tumor	BLCA
TCGA-4Z-AA7Y-01	1522	0	4.75085	Tumor	BLCA
TCGA-4Z-AA80-01	19	0	4.86346	Tumor	BLCA
TCGA-4Z-AA81-01	1270	0	5.16746	Tumor	BLCA
TCGA-4Z-AA82-01	1556	1	5.41024	Tumor	BLCA
TCGA-4Z-AA83-01	2024	0	3.26271	Tumor	BLCA
TCGA-4Z-AA84-01	460	0	4.03674	Tumor	BLCA
TCGA-4Z-AA86-01	311	1	4.72159	Tumor	BLCA
TCGA-4Z-AA87-01	1454	0	5.68742	Tumor	BLCA
TCGA-4Z-AA89-01	1029	0	3.78725	Tumor	BLCA
TCGA-50-5044-01	624	1	4.15526	Tumor	LUAD
TCGA-50-5045-01	2174	1	4.40786	Tumor	LUAD
TCGA-50-5049-01	3094	0	4.11013	Tumor	LUAD
TCGA-50-5051-01	478	1	4.87384	Tumor	LUAD
TCGA-50-5055-01	1830	1	3.79553	Tumor	LUAD
TCGA-50-5066-01	1442	0	6.12243	Tumor	LUAD
TCGA-50-5066-02	1442	0	4.75025	Tumor	LUAD
TCGA-50-5068-01	1499	1	5.05546	Tumor	LUAD
TCGA-50-5072-01	250	1	5.70517	Tumor	LUAD
TCGA-50-5930-01	282	1	4.18181	Tumor	LUAD
TCGA-50-5930-11	282	1	1.09854	Normal	LUAD
TCGA-50-5931-01	434	1	5.52423	Tumor	LUAD
TCGA-50-5931-11	434	1	0.637384	Normal	LUAD
TCGA-50-5932-01	1235	1	3.80515	Tumor	LUAD
TCGA-50-5932-11	1235	1	1.03338	Normal	LUAD
TCGA-50-5933-01	2393	0	3.76898	Tumor	LUAD
TCGA-50-5933-11	2393	0	0.582335	Normal	LUAD
TCGA-50-5935-01	653	0	3.66793	Tumor	LUAD
TCGA-50-5935-11	653	0	1.26652	Normal	LUAD
TCGA-50-5936-01	257	1	4.63273	Tumor	LUAD
TCGA-50-5936-11	257	1	0.841238	Normal	LUAD
TCGA-50-5939-01	460	0	3.62472	Tumor	LUAD
TCGA-50-5939-11	460	0	0.755164	Normal	LUAD
TCGA-50-5941-01	1474	0	4.14318	Tumor	LUAD
TCGA-50-5942-01	1847	0	1.33214	Tumor	LUAD
TCGA-50-5944-01	1750	0	2.45337	Tumor	LUAD
TCGA-50-5946-01	1617	0	5.46673	Tumor	LUAD
TCGA-50-5946-02	1617	0	5.30466	Tumor	LUAD
TCGA-50-6590-01	1288	0	4.65347	Tumor	LUAD
TCGA-50-6591-01	119	1	5.4395	Tumor	LUAD
TCGA-50-6592-01	777	1	4.30717	Tumor	LUAD
TCGA-50-6593-01	336	1	4.32512	Tumor	LUAD
TCGA-50-6594-01	370	1	4.5759	Tumor	LUAD
TCGA-50-6595-01	189	1	4.61838	Tumor	LUAD
TCGA-50-6595-11	189	1	0.97954	Normal	LUAD
TCGA-50-6597-01	1268	0	3.29242	Tumor	LUAD
TCGA-50-7109-01	308	1	3.5589	Tumor	LUAD
TCGA-50-8457-01	1125	0	1.84426	Tumor	LUAD
TCGA-50-8459-01	1119	0	2.00068	Tumor	LUAD
TCGA-50-8460-01	829	0	3.53147	Tumor	LUAD
TCGA-51-4080-01	12	0	5.31943	Tumor	LUSC
TCGA-51-4081-01	911	0	4.46108	Tumor	LUSC
TCGA-51-4081-11	911	0	1.32769	Normal	LUSC
TCGA-51-6867-01	1856	1	4.59121	Tumor	LUSC
TCGA-52-7622-01	862	0	3.7392	Tumor	LUSC
TCGA-52-7809-01	166	1	5.50308	Tumor	LUSC
TCGA-52-7810-01	923	0	4.56818	Tumor	LUSC
TCGA-52-7811-01	266	1	4.11944	Tumor	LUSC
TCGA-52-7812-01	835	1	5.4692	Tumor	LUSC
TCGA-53-7624-01	1043	1	5.3868	Tumor	LUAD
TCGA-53-7626-01	929	1	2.85344	Tumor	LUAD
TCGA-53-7813-01	424	0	4.67888	Tumor	LUAD
TCGA-53-A4EZ-01	1071	0	6.28725	Tumor	LUAD
TCGA-55-1592-01	701	1	4.51261	Tumor	LUAD
TCGA-55-1594-01	1178	0	4.80201	Tumor	LUAD
TCGA-55-1596-01	2065	0	5.93409	Tumor	LUAD
TCGA-55-5899-01	930	0	5.87525	Tumor	LUAD
TCGA-55-6543-01	435	0	1.95766	Tumor	LUAD
TCGA-55-6642-01	2449	0	3.29175	Tumor	LUAD
TCGA-55-6712-01	171	1	3.46164	Tumor	LUAD
TCGA-55-6968-01	1293	1	6.27822	Tumor	LUAD
TCGA-55-6968-11	1293	1	1.99153	Normal	LUAD
TCGA-55-6969-11	1239	0	1.44315	Normal	LUAD
TCGA-55-6970-01	464	1	4.96043	Tumor	LUAD
TCGA-55-6970-11	464	1	1.55855	Normal	LUAD
TCGA-55-6971-01	1400	0	3.61705	Tumor	LUAD
TCGA-55-6971-11	1400	0	1.1608	Normal	LUAD
TCGA-55-6972-01	1632	0	4.53299	Tumor	LUAD
TCGA-55-6972-11	1632	0	1.25941	Normal	LUAD
TCGA-55-6975-01	118	1	5.23564	Tumor	LUAD
TCGA-55-6975-11	118	1	1.42818	Normal	LUAD
TCGA-55-6978-01	176	1	4.53551	Tumor	LUAD
TCGA-55-6978-11	176	1	1.63628	Normal	LUAD
TCGA-55-6979-01	237	1	3.81128	Tumor	LUAD
TCGA-55-6979-11	237	1	1.49869	Normal	LUAD
TCGA-55-6980-01	2109	0	2.48699	Tumor	LUAD
TCGA-55-6980-11	2109	0	1.14431	Normal	LUAD
TCGA-55-6981-01	1379	0	3.61976	Tumor	LUAD
TCGA-55-6981-11	1379	0	1.19075	Normal	LUAD
TCGA-55-6982-01	995	1	4.07201	Tumor	LUAD
TCGA-55-6982-11	995	1	1.45744	Normal	LUAD
TCGA-55-6983-01	2823	0	3.37945	Tumor	LUAD
TCGA-55-6983-11	2823	0	1.79654	Normal	LUAD
TCGA-55-6984-01	760	1	3.78637	Tumor	LUAD
TCGA-55-6984-11	760	1	1.28928	Normal	LUAD
TCGA-55-6985-01	1233	0	3.70053	Tumor	LUAD
TCGA-55-6985-11	1233	0	1.82288	Normal	LUAD
TCGA-55-6986-01	3261	0	2.6772	Tumor	LUAD
TCGA-55-6986-11	3261	0	1.41086	Normal	LUAD
TCGA-55-6987-01	2137	0	4.17356	Tumor	LUAD
TCGA-55-7227-01	952	1	3.3093	Tumor	LUAD
TCGA-55-7281-01	872	0	2.74209	Tumor	LUAD
TCGA-55-7283-01	609	0	4.23358	Tumor	LUAD
TCGA-55-7284-01	243	1	2.47686	Tumor	LUAD
TCGA-55-7570-01	824	0	5.8984	Tumor	LUAD
TCGA-55-7573-01	487	0	2.73478	Tumor	LUAD
TCGA-55-7574-01	995	1	3.67266	Tumor	LUAD
TCGA-55-7576-01	670	0	4.48297	Tumor	LUAD
TCGA-55-7724-01	705	0	3.83858	Tumor	LUAD
TCGA-55-7725-01	442	0	3.18421	Tumor	LUAD
TCGA-55-7726-01	652	0	4.33466	Tumor	LUAD
TCGA-55-7727-01	119	0	5.51169	Tumor	LUAD
TCGA-55-7728-01	704	0	2.04088	Tumor	LUAD
TCGA-55-7815-01	773	0	4.60606	Tumor	LUAD
TCGA-55-7816-01	468	1	2.27107	Tumor	LUAD
TCGA-55-7903-01	567	0	5.1911	Tumor	LUAD
TCGA-55-7907-01	343	1	4.79382	Tumor	LUAD
TCGA-55-7910-01	1040	0	4.97051	Tumor	LUAD
TCGA-55-7911-01	537	0	5.15275	Tumor	LUAD
TCGA-55-7913-01	561	1	4.81883	Tumor	LUAD
TCGA-55-7914-01	187	1	3.70225	Tumor	LUAD
TCGA-55-7994-01	603	0	3.46866	Tumor	LUAD
TCGA-55-7995-01	889	0	4.43644	Tumor	LUAD
TCGA-55-8085-01	904	0	4.9092	Tumor	LUAD
TCGA-55-8087-01	462	0	3.189	Tumor	LUAD
TCGA-55-8089-01	702	0	4.4616	Tumor	LUAD
TCGA-55-8090-01	598	1	3.01214	Tumor	LUAD
TCGA-55-8091-01	600	0	2.42176	Tumor	LUAD
TCGA-55-8092-01	154	1	2.35154	Tumor	LUAD
TCGA-55-8094-01	541	0	5.60753	Tumor	LUAD
TCGA-55-8096-01	719	1	3.21894	Tumor	LUAD
TCGA-55-8097-01	476	0	2.21459	Tumor	LUAD
TCGA-55-8203-01	547	0	4.63571	Tumor	LUAD
TCGA-55-8204-01	515	0	3.82327	Tumor	LUAD
TCGA-55-8205-01	599	0	3.94027	Tumor	LUAD
TCGA-55-8206-01	888	0	2.80952	Tumor	LUAD
TCGA-55-8207-01	977	0	2.43356	Tumor	LUAD
TCGA-55-8208-01	674	0	2.88575	Tumor	LUAD
TCGA-55-8299-01	469	1	3.94953	Tumor	LUAD
TCGA-55-8301-01	534	0	4.59298	Tumor	LUAD
TCGA-55-8302-01	478	0	4.7149	Tumor	LUAD
TCGA-55-8505-01	440	0	4.11065	Tumor	LUAD
TCGA-55-8506-01	11	0	4.10973	Tumor	LUAD
TCGA-55-8507-01	418	0	4.20222	Tumor	LUAD
TCGA-55-8508-01	617	0	4.1219	Tumor	LUAD
TCGA-55-8510-01	539	0	3.98787	Tumor	LUAD
TCGA-55-8511-01	552	0	4.53161	Tumor	LUAD
TCGA-55-8512-01	607	1	2.03421	Tumor	LUAD
TCGA-55-8513-01	791	0	2.07293	Tumor	LUAD
TCGA-55-8514-01	520	0	3.06022	Tumor	LUAD
TCGA-55-8614-01	536	0	3.62999	Tumor	LUAD
TCGA-55-8615-01	446	0	3.74037	Tumor	LUAD
TCGA-55-8616-01	48	0	3.73433	Tumor	LUAD
TCGA-55-8619-01	416	0	2.59755	Tumor	LUAD
TCGA-55-8620-01	375	1	5.16184	Tumor	LUAD
TCGA-55-8621-01	515	0	2.93397	Tumor	LUAD
TCGA-55-A48X-01	689	0	3.37562	Tumor	LUAD
TCGA-55-A48Y-01	630	0	4.20441	Tumor	LUAD
TCGA-55-A48Z-01	651	0	4.61115	Tumor	LUAD
TCGA-55-A490-01	99	0	4.54714	Tumor	LUAD
TCGA-55-A491-01	626	0	4.55467	Tumor	LUAD
TCGA-55-A492-01	596	0	2.7945	Tumor	LUAD
TCGA-55-A493-01	28	0	4.74075	Tumor	LUAD
TCGA-55-A494-01	481	0	4.76525	Tumor	LUAD
TCGA-55-A4DF-01	614	1	5.07805	Tumor	LUAD
TCGA-55-A4DG-01	608	0	3.19222	Tumor	LUAD
TCGA-55-A57B-01	546	0	2.90971	Tumor	LUAD
TCGA-56-1622-01	881	1	4.97027	Tumor	LUSC
TCGA-56-5897-01	378	0	3.72575	Tumor	LUSC
TCGA-56-5898-01	555	0	3.54271	Tumor	LUSC
TCGA-56-6545-01	666	0	4.02667	Tumor	LUSC
TCGA-56-7221-01	608	0	4.15544	Tumor	LUSC
TCGA-56-7222-01	562	1	5.05746	Tumor	LUSC
TCGA-56-7222-11	562	1	1.40949	Normal	LUSC
TCGA-56-7223-01	442	1	5.20811	Tumor	LUSC
TCGA-56-7579-01	951	1	4.73044	Tumor	LUSC
TCGA-56-7579-11	951	1	1.51413	Normal	LUSC
TCGA-56-7580-01	925	0	4.38958	Tumor	LUSC
TCGA-56-7580-11	925	0	1.78802	Normal	LUSC
TCGA-56-7582-01	601	0	4.63899	Tumor	LUSC
TCGA-56-7582-11	601	0	1.70627	Normal	LUSC
TCGA-56-7730-01	198	1	5.12026	Tumor	LUSC
TCGA-56-7730-11	198	1	1.22208	Normal	LUSC
TCGA-56-7731-01	3	0	3.46531	Tumor	LUSC
TCGA-56-7731-11	3	0	0.745735	Normal	LUSC
TCGA-56-7822-01	532	1	2.71626	Tumor	LUSC
TCGA-56-7823-01	1011	0	5.16298	Tumor	LUSC
TCGA-56-7823-11	1011	0	2.11448	Normal	LUSC
TCGA-56-8082-01	455	0	4.73464	Tumor	LUSC
TCGA-56-8082-11	455	0	0.583489	Normal	LUSC
TCGA-56-8083-01	150	0	4.91052	Tumor	LUSC
TCGA-56-8083-11	150	0	0.906579	Normal	LUSC
TCGA-56-8201-01	397	1	3.80148	Tumor	LUSC
TCGA-56-8201-11	397	1	1.12215	Normal	LUSC
TCGA-56-8304-01	106	0	4.40431	Tumor	LUSC
TCGA-56-8305-01	105	0	4.63019	Tumor	LUSC
TCGA-56-8307-01	818	0	4.30305	Tumor	LUSC
TCGA-56-8308-01	517	0	3.58416	Tumor	LUSC
TCGA-56-8309-01	428	0	3.19145	Tumor	LUSC
TCGA-56-8309-11	428	0	1.80914	Normal	LUSC
TCGA-56-8503-01	41	0	4.31069	Tumor	LUSC
TCGA-56-8504-01	510	0	5.03488	Tumor	LUSC
TCGA-56-8622-01	55	0	2.55968	Tumor	LUSC
TCGA-56-8623-01	692	0	1.66279	Tumor	LUSC
TCGA-56-8623-11	692	0	1.62488	Normal	LUSC
TCGA-56-8624-01	420	0	2.95236	Tumor	LUSC
TCGA-56-8625-01	315	1	4.22107	Tumor	LUSC
TCGA-56-8626-01	302	0	2.74359	Tumor	LUSC
TCGA-56-8628-01	616	0	3.25922	Tumor	LUSC
TCGA-56-8629-01	481	0	3.98662	Tumor	LUSC
TCGA-56-A49D-01	637	0	4.21926	Tumor	LUSC
TCGA-56-A4BW-01	585	0	4.65222	Tumor	LUSC
TCGA-56-A4BX-01	405	0	4.62571	Tumor	LUSC
TCGA-56-A4BY-01	543	1	4.00862	Tumor	LUSC
TCGA-56-A4ZJ-01	640	0	3.02047	Tumor	LUSC
TCGA-56-A4ZK-01	570	0	4.3989	Tumor	LUSC
TCGA-56-A5DR-01	4	0	5.14034	Tumor	LUSC
TCGA-56-A5DS-01	8	0	4.01431	Tumor	LUSC
TCGA-56-A62T-01	440	0	4.38397	Tumor	LUSC
TCGA-57-1582-01	731	1	4.33713	Tumor	OV
TCGA-57-1583-01	346	1	5.11008	Tumor	OV
TCGA-57-1584-01	643	0	3.60953	Tumor	OV
TCGA-57-1585-01	53	1	3.27428	Tumor	OV
TCGA-57-1586-01	679	0	4.49008	Tumor	OV
TCGA-57-1993-01	763	0	4.53502	Tumor	OV
TCGA-57-1994-01	761	0	4.18797	Tumor	OV
TCGA-58-8386-01	1	0	3.61971	Tumor	LUSC
TCGA-58-8386-11	1	0	2.22932	Normal	LUSC
TCGA-58-8387-01	403	0	6.27745	Tumor	LUSC
TCGA-58-8388-01	412	0	4.36955	Tumor	LUSC
TCGA-58-8390-01	911	0	4.68437	Tumor	LUSC
TCGA-58-8391-01	2167	0	4.35942	Tumor	LUSC
TCGA-58-8392-01	501	1	4.98742	Tumor	LUSC
TCGA-58-8393-01	1058	0	4.75249	Tumor	LUSC
TCGA-58-A46J-01	2589	0	5.44875	Tumor	LUSC
TCGA-58-A46K-01	1045	1	4.70225	Tumor	LUSC
TCGA-58-A46L-01	1723	0	4.35907	Tumor	LUSC
TCGA-58-A46M-01	1072	0	5.97682	Tumor	LUSC
TCGA-58-A46N-01	910	0	5.06087	Tumor	LUSC
TCGA-59-2348-01	5481	0	5.29585	Tumor	OV
TCGA-59-2350-01	679	1	5.12751	Tumor	OV
TCGA-59-2351-01	3532	0	4.46343	Tumor	OV
TCGA-59-2352-01	286	1	4.04995	Tumor	OV
TCGA-59-2354-01	1046	1	4.34141	Tumor	OV
TCGA-59-2355-01	65	1	4.0532	Tumor	OV
TCGA-59-2363-01	165	0	5.6678	Tumor	OV
TCGA-59-A5PD-01	624	1	6.8034	Tumor	OV
TCGA-5B-A90C-01	1202	0	5.65731	Tumor	UCEC
TCGA-5C-A9VG-01	328	0	3.89207	Tumor	LIHC
TCGA-5C-A9VH-01	322	0	3.20428	Tumor	LIHC
TCGA-5C-AAPD-01	20	0	4.50415	Tumor	LIHC
TCGA-5G-A9ZZ-01	835	0	3.51197	Tumor	THYM
TCGA-5K-AAAP-01	1054	0	4.60337	Tumor	THYM
TCGA-5L-AAT0-01	1477	0	3.55505	Tumor	BRCA
TCGA-5L-AAT1-01	1471	0	3.39724	Tumor	BRCA
TCGA-5M-AAT4-01	49	1	5.466	Tumor	COAD
TCGA-5M-AAT6-01	290	1	5.10231	Tumor	COAD
TCGA-5M-AATE-01	1200	0	5.13835	Tumor	COAD
TCGA-5N-A9KI-01	76	0	4.94624	Tumor	BLCA
TCGA-5N-A9KM-01	530	1	3.3776	Tumor	BLCA
TCGA-5P-A9JU-01	373	0	2.98203	Tumor	KIRP
TCGA-5P-A9JV-01	2043	0	1.65545	Tumor	KIRP
TCGA-5P-A9JW-01	3241	0	2.31457	Tumor	KIRP
TCGA-5P-A9JY-01	1508	0	2.49268	Tumor	KIRP
TCGA-5P-A9JZ-01	2744	0	2.35806	Tumor	KIRP
TCGA-5P-A9K0-01	677	0	2.43058	Tumor	KIRP
TCGA-5P-A9K2-01	2392	0	2.00211	Tumor	KIRP
TCGA-5P-A9K3-01	471	1	3.79942	Tumor	KIRP
TCGA-5P-A9K4-01	2184	0	2.50206	Tumor	KIRP
TCGA-5P-A9K6-01	1914	0	2.34042	Tumor	KIRP
TCGA-5P-A9K8-01	1309	0	1.79007	Tumor	KIRP
TCGA-5P-A9K9-01	589	1	4.18548	Tumor	KIRP
TCGA-5P-A9KA-01	395	0	1.60344	Tumor	KIRP
TCGA-5P-A9KC-01	377	0	2.86695	Tumor	KIRP
TCGA-5P-A9KE-01	824	0	2.49734	Tumor	KIRP
TCGA-5P-A9KF-01	845	0	1.27937	Tumor	KIRP
TCGA-5P-A9KH-01	2051	0	1.13083	Tumor	KIRP
TCGA-5R-AA1C-01	520	0	3.49742	Tumor	LIHC
TCGA-5R-AA1D-01	449	0	1.42872	Tumor	LIHC
TCGA-5R-AAAM-01	46	0	1.40928	Tumor	LIHC
TCGA-5S-A9Q8-01	313	0	3.94061	Tumor	UCEC
TCGA-5T-A9QA-01	303	0	5.42195	Tumor	BRCA
TCGA-5U-AB0D-01	714	0	4.47444	Tumor	THYM
TCGA-5U-AB0E-01	687	0	4.21218	Tumor	THYM
TCGA-5U-AB0F-01	459	0	4.31585	Tumor	THYM
TCGA-5V-A9RR-01	827	0	3.66831	Tumor	THYM
TCGA-5X-AA5U-01	361	0	4.72995	Tumor	OV
TCGA-60-2695-01	642	0	5.44621	Tumor	LUSC
TCGA-60-2697-01	372	1	3.27937	Tumor	LUSC
TCGA-60-2698-01	311	1	4.85076	Tumor	LUSC
TCGA-60-2704-01	1154	1	3.62226	Tumor	LUSC
TCGA-60-2706-01	2820	0	5.22245	Tumor	LUSC
TCGA-60-2707-01	667	1	3.71775	Tumor	LUSC
TCGA-60-2708-01	2447	0	3.70221	Tumor	LUSC
TCGA-60-2709-01	1505	0	4.315	Tumor	LUSC
TCGA-60-2709-11	1505	0	1.14933	Normal	LUSC
TCGA-60-2710-01	2024	0	3.94762	Tumor	LUSC
TCGA-60-2711-01	1260	0	4.27009	Tumor	LUSC
TCGA-60-2713-01	1731	0	3.74453	Tumor	LUSC
TCGA-60-2714-01	1531	0	4.54656	Tumor	LUSC
TCGA-60-2715-01	1075	1	3.74554	Tumor	LUSC
TCGA-60-2716-01	1475	0	3.39113	Tumor	LUSC
TCGA-60-2719-01	1297	0	4.80415	Tumor	LUSC
TCGA-60-2720-01	97	0	4.35164	Tumor	LUSC
TCGA-60-2721-01	983	0	4.00919	Tumor	LUSC
TCGA-60-2722-01	908	0	4.39652	Tumor	LUSC
TCGA-60-2723-01	1092	0	5.03062	Tumor	LUSC
TCGA-60-2724-01	717	0	4.69487	Tumor	LUSC
TCGA-60-2725-01	816	0	4.82133	Tumor	LUSC
TCGA-60-2726-01	358	0	5.77245	Tumor	LUSC
TCGA-61-1721-01	338	0	1.3585	Tumor	OV
TCGA-61-1724-01	637	1	4.37383	Tumor	OV
TCGA-61-1725-01	956	0	5.63545	Tumor	OV
TCGA-61-1728-01	848	0	4.60936	Tumor	OV
TCGA-61-1733-01	967	0	4.81867	Tumor	OV
TCGA-61-1736-01	1484	1	4.52041	Tumor	OV
TCGA-61-1737-01	1364	0	4.53884	Tumor	OV
TCGA-61-1738-01	1089	1	5.28732	Tumor	OV
TCGA-61-1741-01	1024	1	4.68135	Tumor	OV
TCGA-61-1900-01	176	0	5.02586	Tumor	OV
TCGA-61-1907-01	952	0	4.5796	Tumor	OV
TCGA-61-1910-01	1127	0	4.18453	Tumor	OV
TCGA-61-1911-01	1293	0	4.79018	Tumor	OV
TCGA-61-1914-01	1722	0	5.25678	Tumor	OV
TCGA-61-1918-01	479	1	3.83405	Tumor	OV
TCGA-61-1995-01	61	0	4.67151	Tumor	OV
TCGA-61-1998-01	168	0	4.88538	Tumor	OV
TCGA-61-2000-01	441	0	5.24913	Tumor	OV
TCGA-61-2002-01	547	0	4.71358	Tumor	OV
TCGA-61-2003-01	122	0	4.26799	Tumor	OV
TCGA-61-2008-01	932	0	4.27994	Tumor	OV
TCGA-61-2008-02	932	0	4.77325	Tumor	OV
TCGA-61-2009-01	1212	0	5.6337	Tumor	OV
TCGA-61-2012-01	932	0	4.29877	Tumor	OV
TCGA-61-2088-01	145	0	4.07788	Tumor	OV
TCGA-61-2092-01	1573	0	4.46724	Tumor	OV
TCGA-61-2097-01	1844	0	3.17176	Tumor	OV
TCGA-61-2098-01	1993	0	5.09386	Tumor	OV
TCGA-61-2101-01	1688	1	4.69706	Tumor	OV
TCGA-61-2102-01	197	1	4.82734	Tumor	OV
TCGA-61-2104-01	2338	0	3.36256	Tumor	OV
TCGA-61-2109-01	629	1	4.37371	Tumor	OV
TCGA-61-2110-01	1354	1	3.99778	Tumor	OV
TCGA-61-2111-01	3825	0	4.83424	Tumor	OV
TCGA-62-8394-01	139	0	4.65579	Tumor	LUAD
TCGA-62-8395-01	1216	0	2.7126	Tumor	LUAD
TCGA-62-8397-01	1289	0	3.28576	Tumor	LUAD
TCGA-62-8398-01	444	0	4.80928	Tumor	LUAD
TCGA-62-8399-01	2696	0	3.77647	Tumor	LUAD
TCGA-62-8402-01	1498	1	4.25767	Tumor	LUAD
TCGA-62-A46O-01	1454	1	4.9424	Tumor	LUAD
TCGA-62-A46P-01	594	0	3.95815	Tumor	LUAD
TCGA-62-A46R-01	1725	0	4.90784	Tumor	LUAD
TCGA-62-A46S-01	1653	1	2.88066	Tumor	LUAD
TCGA-62-A46V-01	2199	0	4.63458	Tumor	LUAD
TCGA-62-A46Y-01	414	1	3.51805	Tumor	LUAD
TCGA-62-A470-01	1194	1	4.15362	Tumor	LUAD
TCGA-62-A471-01	1246	0	5.33005	Tumor	LUAD
TCGA-62-A472-01	910	0	4.73585	Tumor	LUAD
TCGA-63-6202-01	1602	0	4.48563	Tumor	LUSC
TCGA-63-7020-01	2133	0	3.7843	Tumor	LUSC
TCGA-63-7021-01	2142	0	4.1977	Tumor	LUSC
TCGA-63-7022-01	2073	0	2.88893	Tumor	LUSC
TCGA-63-7023-01	1682	0	6.24719	Tumor	LUSC
TCGA-63-A5M9-01	0	0	5.85946	Tumor	LUSC
TCGA-63-A5MB-01	3123	0	4.9628	Tumor	LUSC
TCGA-63-A5MG-01	2148	0	3.86924	Tumor	LUSC
TCGA-63-A5MH-01	2026	0	5.02505	Tumor	LUSC
TCGA-63-A5MI-01	1784	0	4.58547	Tumor	LUSC
TCGA-63-A5MJ-01	1824	0	4.7839	Tumor	LUSC
TCGA-63-A5ML-01	1386	0	4.76254	Tumor	LUSC
TCGA-63-A5MM-01	456	1	4.36293	Tumor	LUSC
TCGA-63-A5MN-01	345	1	3.48443	Tumor	LUSC
TCGA-63-A5MP-01	769	0	5.06376	Tumor	LUSC
TCGA-63-A5MR-01	2716	0	4.45821	Tumor	LUSC
TCGA-63-A5MS-01	2381	0	4.4296	Tumor	LUSC
TCGA-63-A5MT-01	498	0	4.70249	Tumor	LUSC
TCGA-63-A5MV-01	1100	0	4.03701	Tumor	LUSC
TCGA-63-A5MW-01	1639	0	4.74614	Tumor	LUSC
TCGA-63-A5MY-01	1052	0	4.94844	Tumor	LUSC
TCGA-64-1676-01	1728	0	5.1118	Tumor	LUAD
TCGA-64-1678-01	1189	0	6.77257	Tumor	LUAD
TCGA-64-1679-01	2488	0	3.0296	Tumor	LUAD
TCGA-64-1680-01	1126	0	3.77455	Tumor	LUAD
TCGA-64-5774-01	2676	0	5.10307	Tumor	LUAD
TCGA-64-5775-01	62	1	4.3144	Tumor	LUAD
TCGA-64-5778-01	1305	0	5.33254	Tumor	LUAD
TCGA-64-5779-01	864	0	4.17221	Tumor	LUAD
TCGA-64-5781-01	1559	0	4.87992	Tumor	LUAD
TCGA-64-5815-01	866	0	3.66428	Tumor	LUAD
TCGA-66-2734-01	1311	0	4.104	Tumor	LUSC
TCGA-66-2737-01	61	0	5.21503	Tumor	LUSC
TCGA-66-2742-01	641	0	3.97525	Tumor	LUSC
TCGA-66-2744-01	30	0	5.48106	Tumor	LUSC
TCGA-66-2753-01	31	0	4.3853	Tumor	LUSC
TCGA-66-2754-01	61	0	6.56872	Tumor	LUSC
TCGA-66-2755-01	28	0	5.14716	Tumor	LUSC
TCGA-66-2756-01	30	0	6.00087	Tumor	LUSC
TCGA-66-2757-01	1338	1	5.84814	Tumor	LUSC
TCGA-66-2758-01	639	0	5.75854	Tumor	LUSC
TCGA-66-2759-01	762	0	5.22365	Tumor	LUSC
TCGA-66-2763-01	30	0	4.98813	Tumor	LUSC
TCGA-66-2765-01	61	0	4.0395	Tumor	LUSC
TCGA-66-2766-01	31	0	5.6902	Tumor	LUSC
TCGA-66-2767-01	61	0	4.78676	Tumor	LUSC
TCGA-66-2768-01	61	0	5.39545	Tumor	LUSC
TCGA-66-2770-01	700	0	5.20284	Tumor	LUSC
TCGA-66-2771-01	578	0	5.90221	Tumor	LUSC
TCGA-66-2773-01	92	0	4.75927	Tumor	LUSC
TCGA-66-2777-01	61	0	4.80767	Tumor	LUSC
TCGA-66-2778-01	578	0	5.19437	Tumor	LUSC
TCGA-66-2781-01	121	0	5.13184	Tumor	LUSC
TCGA-66-2782-01	365	1	4.81281	Tumor	LUSC
TCGA-66-2783-01	759	0	4.33664	Tumor	LUSC
TCGA-66-2785-01	60	0	5.04473	Tumor	LUSC
TCGA-66-2786-01	790	0	5.11924	Tumor	LUSC
TCGA-66-2787-01	1217	0	5.42484	Tumor	LUSC
TCGA-66-2788-01	699	0	4.03866	Tumor	LUSC
TCGA-66-2789-01	123	0	4.35225	Tumor	LUSC
TCGA-66-2790-01	699	0	4.95068	Tumor	LUSC
TCGA-66-2792-01	913	0	5.13364	Tumor	LUSC
TCGA-66-2793-01	306	0	5.1636	Tumor	LUSC
TCGA-66-2794-01	1645	0	5.22791	Tumor	LUSC
TCGA-66-2795-01	122	0	4.47802	Tumor	LUSC
TCGA-66-2800-01	1492	0	5.12367	Tumor	LUSC
TCGA-67-3770-01	610	0	3.85433	Tumor	LUAD
TCGA-67-3771-01	610	0	4.6333	Tumor	LUAD
TCGA-67-3772-01	573	0	3.30417	Tumor	LUAD
TCGA-67-3773-01	427	0	3.1595	Tumor	LUAD
TCGA-67-3774-01	385	0	3.23915	Tumor	LUAD
TCGA-67-4679-01	448	0	2.45105	Tumor	LUAD
TCGA-67-6215-01	174	0	3.98675	Tumor	LUAD
TCGA-67-6216-01	141	0	2.87992	Tumor	LUAD
TCGA-67-6217-01	422	0	3.07955	Tumor	LUAD
TCGA-68-7755-01	83	0	4.26493	Tumor	LUSC
TCGA-68-7756-01	202	0	3.98624	Tumor	LUSC
TCGA-68-7757-01	211	0	3.70482	Tumor	LUSC
TCGA-68-8250-01	244	0	4.12108	Tumor	LUSC
TCGA-68-8251-01	406	0	4.68383	Tumor	LUSC
TCGA-68-A59I-01	492	0	3.89402	Tumor	LUSC
TCGA-68-A59J-01	448	0	4.74058	Tumor	LUSC
TCGA-69-7760-01	202	0	4.8369	Tumor	LUAD
TCGA-69-7761-01	186	0	4.19333	Tumor	LUAD
TCGA-69-7763-01	690	0	3.15549	Tumor	LUAD
TCGA-69-7764-01	414	0	3.64864	Tumor	LUAD
TCGA-69-7765-01	165	0	3.81211	Tumor	LUAD
TCGA-69-7973-01	230	0	5.42183	Tumor	LUAD
TCGA-69-7974-01	184	0	3.95022	Tumor	LUAD
TCGA-69-7978-01	134	0	3.38015	Tumor	LUAD
TCGA-69-7979-01	408	0	4.53072	Tumor	LUAD
TCGA-69-7980-01	411	0	3.43731	Tumor	LUAD
TCGA-69-8253-01	426	0	2.45839	Tumor	LUAD
TCGA-69-8254-01	409	0	2.93632	Tumor	LUAD
TCGA-69-8255-01	129	0	4.77198	Tumor	LUAD
TCGA-69-8453-01	813	0	3.06972	Tumor	LUAD
TCGA-69-A59K-01	591	0	4.616	Tumor	LUAD
TCGA-6D-AA2E-01	362	0	1.26943	Tumor	KIRC
TCGA-70-6722-01	367	0	3.76757	Tumor	LUSC
TCGA-70-6723-01	375	0	5.23164	Tumor	LUSC
TCGA-71-6725-01	256	0	3.76994	Tumor	LUAD
TCGA-71-8520-01	210	1	4.32037	Tumor	LUAD
TCGA-73-4658-01	1600	0	3.90179	Tumor	LUAD
TCGA-73-4659-01	711	1	4.27264	Tumor	LUAD
TCGA-73-4662-01	2515	0	3.70365	Tumor	LUAD
TCGA-73-4666-01	800	0	5.82836	Tumor	LUAD
TCGA-73-4668-01	467	0	4.07003	Tumor	LUAD
TCGA-73-4670-01	131	0	5.11643	Tumor	LUAD
TCGA-73-4675-01	922	0	3.204	Tumor	LUAD
TCGA-73-4676-01	281	1	4.82767	Tumor	LUAD
TCGA-73-4676-11	281	1	1.58732	Normal	LUAD
TCGA-73-4677-01	38	1	2.43035	Tumor	LUAD
TCGA-73-7498-01	1189	0	1.90086	Tumor	LUAD
TCGA-73-7499-01	1531	0	6.13475	Tumor	LUAD
TCGA-73-A9RS-01	340	1	5.86803	Tumor	LUAD
TCGA-75-5125-01	2027	1	4.39644	Tumor	LUAD
TCGA-75-5146-01	2368	0	2.98913	Tumor	LUAD
TCGA-75-5147-01	1333	0	5.71201	Tumor	LUAD
TCGA-75-6206-01	2590	0	1.72939	Tumor	LUAD
TCGA-75-6212-01	1516	1	2.43432	Tumor	LUAD
TCGA-75-6214-01	1115	1	3.97929	Tumor	LUAD
TCGA-75-7025-01	3305	0	2.16843	Tumor	LUAD
TCGA-75-7027-01	3059	0	5.01118	Tumor	LUAD
TCGA-76-4926-01	138	1	3.80082	Tumor	GBM
TCGA-76-4927-01	535	1	3.84169	Tumor	GBM
TCGA-76-4928-01	94	1	3.7903	Tumor	GBM
TCGA-76-4929-01	111	1	3.7581	Tumor	GBM
TCGA-76-4931-01	279	1	4.549	Tumor	GBM
TCGA-76-4932-01	1458	1	4.62297	Tumor	GBM
TCGA-77-7139-01	4261	0	5.79341	Tumor	LUSC
TCGA-77-7141-01	15	0	4.78285	Tumor	LUSC
TCGA-77-7142-01	2227	0	4.48464	Tumor	LUSC
TCGA-77-7142-11	2227	0	1.29746	Normal	LUSC
TCGA-77-7465-01	990	0	6.37402	Tumor	LUSC
TCGA-77-8130-01	4765	0	3.24258	Tumor	LUSC
TCGA-77-8138-01	539	1	3.79933	Tumor	LUSC
TCGA-77-8139-01	3166	0	3.96113	Tumor	LUSC
TCGA-77-8143-01	803	1	4.90446	Tumor	LUSC
TCGA-77-8144-01	833	0	5.08313	Tumor	LUSC
TCGA-77-8146-01	3189	0	4.28941	Tumor	LUSC
TCGA-77-8148-01	2023	0	5.36482	Tumor	LUSC
TCGA-77-8150-01	1655	1	4.57907	Tumor	LUSC
TCGA-77-8153-01	1992	0	5.42612	Tumor	LUSC
TCGA-77-8154-01	1841	0	5.22632	Tumor	LUSC
TCGA-77-8156-01	1106	0	5.23849	Tumor	LUSC
TCGA-77-A5G1-01	4026	0	2.84062	Tumor	LUSC
TCGA-77-A5G3-01	4570	0	4.7288	Tumor	LUSC
TCGA-77-A5G6-01	678	1	4.52528	Tumor	LUSC
TCGA-77-A5G8-01	1884	0	5.03148	Tumor	LUSC
TCGA-77-A5GA-01	1280	0	5.07876	Tumor	LUSC
TCGA-77-A5GF-01	840	1	5.13252	Tumor	LUSC
TCGA-77-A5GH-01	1182	0	4.32989	Tumor	LUSC
TCGA-78-7145-01	826	1	5.08522	Tumor	LUAD
TCGA-78-7147-01	586	1	4.3238	Tumor	LUAD
TCGA-78-7149-01	3940	0	3.54239	Tumor	LUAD
TCGA-78-7150-01	666	1	4.70964	Tumor	LUAD
TCGA-78-7152-01	1215	1	3.69411	Tumor	LUAD
TCGA-78-7153-01	3635	0	4.42176	Tumor	LUAD
TCGA-78-7158-01	179	1	4.09299	Tumor	LUAD
TCGA-78-7159-01	1974	0	4.97188	Tumor	LUAD
TCGA-78-7161-01	291	1	3.21615	Tumor	LUAD
TCGA-78-7163-01	7248	0	2.33372	Tumor	LUAD
TCGA-78-7167-01	2681	1	1.2077	Tumor	LUAD
TCGA-78-7220-01	807	1	5.01427	Tumor	LUAD
TCGA-78-7535-01	949	1	4.38077	Tumor	LUAD
TCGA-78-7536-01	244	1	5.42735	Tumor	LUAD
TCGA-78-7539-01	791	0	3.27278	Tumor	LUAD
TCGA-78-7633-01	1528	1	3.30745	Tumor	LUAD
TCGA-78-8640-01	7062	0	4.79249	Tumor	LUAD
TCGA-78-8655-01	2360	0	3.16832	Tumor	LUAD
TCGA-78-8660-01	321	1	4.7918	Tumor	LUAD
TCGA-80-5608-01	2832	0	4.71927	Tumor	LUAD
TCGA-80-5611-01	2595	0	5.0079	Tumor	LUAD
TCGA-83-5908-01	824	0	5.09079	Tumor	LUAD
TCGA-85-6175-01	294	1	2.48699	Tumor	LUSC
TCGA-85-6560-01	1259	0	5.68364	Tumor	LUSC
TCGA-85-6561-01	1224	0	4.27138	Tumor	LUSC
TCGA-85-6798-01	195	1	4.98078	Tumor	LUSC
TCGA-85-7696-01	1111	0	5.4725	Tumor	LUSC
TCGA-85-7697-01	1063	0	4.23279	Tumor	LUSC
TCGA-85-7698-01	952	0	4.67683	Tumor	LUSC
TCGA-85-7699-01	1001	1	5.07129	Tumor	LUSC
TCGA-85-7710-01	42	0	3.65738	Tumor	LUSC
TCGA-85-7710-11	42	0	2.54203	Normal	LUSC
TCGA-85-7843-01	35	0	4.47121	Tumor	LUSC
TCGA-85-7844-01	911	0	4.78211	Tumor	LUSC
TCGA-85-7950-01	576	0	3.81896	Tumor	LUSC
TCGA-85-8048-01	765	0	4.42329	Tumor	LUSC
TCGA-85-8049-01	579	0	3.99804	Tumor	LUSC
TCGA-85-8052-01	734	0	4.1776	Tumor	LUSC
TCGA-85-8070-01	960	0	5.27777	Tumor	LUSC
TCGA-85-8071-01	815	0	4.84165	Tumor	LUSC
TCGA-85-8072-01	932	0	5.41078	Tumor	LUSC
TCGA-85-8276-01	1050	0	4.92661	Tumor	LUSC
TCGA-85-8277-01	307	0	5.73443	Tumor	LUSC
TCGA-85-8287-01	23	0	4.27245	Tumor	LUSC
TCGA-85-8288-01	402	0	4.78434	Tumor	LUSC
TCGA-85-8350-01	683	0	3.70641	Tumor	LUSC
TCGA-85-8351-01	510	0	4.60712	Tumor	LUSC
TCGA-85-8352-01	161	1	5.63898	Tumor	LUSC
TCGA-85-8353-01	94	1	4.96131	Tumor	LUSC
TCGA-85-8354-01	995	0	4.93653	Tumor	LUSC
TCGA-85-8355-01	61	0	3.75941	Tumor	LUSC
TCGA-85-8479-01	468	0	5.16791	Tumor	LUSC
TCGA-85-8481-01	236	0	3.71201	Tumor	LUSC
TCGA-85-8580-01	1113	0	5.04784	Tumor	LUSC
TCGA-85-8582-01	1160	0	3.80814	Tumor	LUSC
TCGA-85-8584-01	383	0	5.16759	Tumor	LUSC
TCGA-85-8664-01	550	1	5.06708	Tumor	LUSC
TCGA-85-8666-01	687	0	5.5324	Tumor	LUSC
TCGA-85-A4CL-01	921	0	4.92904	Tumor	LUSC
TCGA-85-A4CN-01	1038	0	4.99727	Tumor	LUSC
TCGA-85-A4JB-01	942	0	4.49369	Tumor	LUSC
TCGA-85-A4JC-01	604	1	5.04631	Tumor	LUSC
TCGA-85-A4PA-01	741	0	4.00192	Tumor	LUSC
TCGA-85-A4QQ-01	927	0	4.47135	Tumor	LUSC
TCGA-85-A4QR-01	600	0	5.28176	Tumor	LUSC
TCGA-85-A50M-01	826	0	4.04522	Tumor	LUSC
TCGA-85-A50Z-01	493	0	4.61917	Tumor	LUSC
TCGA-85-A510-01	482	0	5.36811	Tumor	LUSC
TCGA-85-A511-01	455	1	5.28764	Tumor	LUSC
TCGA-85-A512-01	465	0	4.88237	Tumor	LUSC
TCGA-85-A513-01	910	0	3.6036	Tumor	LUSC
TCGA-85-A53L-01	377	0	5.06751	Tumor	LUSC
TCGA-85-A5B5-01	111	0	4.89362	Tumor	LUSC
TCGA-86-6562-01	376	1	4.07391	Tumor	LUAD
TCGA-86-6851-01	179	0	2.73805	Tumor	LUAD
TCGA-86-7701-01	947	0	4.81234	Tumor	LUAD
TCGA-86-7711-01	1046	1	4.68962	Tumor	LUAD
TCGA-86-7713-01	1157	0	4.36247	Tumor	LUAD
TCGA-86-7714-01	625	1	2.07921	Tumor	LUAD
TCGA-86-7953-01	997	0	4.36624	Tumor	LUAD
TCGA-86-7954-01	605	0	4.11631	Tumor	LUAD
TCGA-86-7955-01	1072	0	4.68567	Tumor	LUAD
TCGA-86-8054-01	1148	0	6.26292	Tumor	LUAD
TCGA-86-8055-01	124	0	3.69035	Tumor	LUAD
TCGA-86-8056-01	139	0	2.08823	Tumor	LUAD
TCGA-86-8073-01	740	0	3.26412	Tumor	LUAD
TCGA-86-8074-01	24	0	4.24133	Tumor	LUAD
TCGA-86-8075-01	694	0	3.91727	Tumor	LUAD
TCGA-86-8076-01	993	0	2.81379	Tumor	LUAD
TCGA-86-8278-01	944	0	2.91615	Tumor	LUAD
TCGA-86-8279-01	949	0	4.22725	Tumor	LUAD
TCGA-86-8280-01	701	0	3.76656	Tumor	LUAD
TCGA-86-8281-01	0	0	3.60672	Tumor	LUAD
TCGA-86-8358-01	653	0	5.88152	Tumor	LUAD
TCGA-86-8359-01	444	0	3.71719	Tumor	LUAD
TCGA-86-8585-01	353	0	4.77551	Tumor	LUAD
TCGA-86-8668-01	423	0	2.51428	Tumor	LUAD
TCGA-86-8669-01	938	0	2.97003	Tumor	LUAD
TCGA-86-8671-01	839	0	2.65673	Tumor	LUAD
TCGA-86-8672-01	19	0	4.53107	Tumor	LUAD
TCGA-86-8673-01	862	0	5.41665	Tumor	LUAD
TCGA-86-8674-01	806	0	3.94041	Tumor	LUAD
TCGA-86-A456-01	896	0	3.6261	Tumor	LUAD
TCGA-86-A4D0-01	116	0	6.39388	Tumor	LUAD
TCGA-86-A4JF-01	737	1	5.31356	Tumor	LUAD
TCGA-86-A4P7-01	415	0	3.82062	Tumor	LUAD
TCGA-86-A4P8-01	805	0	1.24887	Tumor	LUAD
TCGA-90-6837-01	758	0	4.12242	Tumor	LUSC
TCGA-90-6837-11	758	0	1.83696	Normal	LUSC
TCGA-90-7766-01	289	0	4.63007	Tumor	LUSC
TCGA-90-7767-01	89	0	5.01	Tumor	LUSC
TCGA-90-7767-11	89	0	1.2459	Normal	LUSC
TCGA-90-7769-01	358	0	4.45924	Tumor	LUSC
TCGA-90-7964-01	428	0	4.05274	Tumor	LUSC
TCGA-90-A4ED-01	615	0	4.25224	Tumor	LUSC
TCGA-90-A4EE-01	688	0	5.27158	Tumor	LUSC
TCGA-90-A59Q-01	322	1	4.55131	Tumor	LUSC
TCGA-91-6828-01	323	0	3.44741	Tumor	LUAD
TCGA-91-6828-11	323	0	1.23922	Normal	LUAD
TCGA-91-6829-01	1258	0	4.1968	Tumor	LUAD
TCGA-91-6829-11	1258	0	2.01952	Normal	LUAD
TCGA-91-6830-01	60	0	3.51046	Tumor	LUAD
TCGA-91-6831-01	310	0	5.31042	Tumor	LUAD
TCGA-91-6831-11	310	0	1.1511	Normal	LUAD
TCGA-91-6835-01	79	0	4.03846	Tumor	LUAD
TCGA-91-6835-11	79	0	1.6956	Normal	LUAD
TCGA-91-6836-01	417	0	5.53403	Tumor	LUAD
TCGA-91-6836-11	417	0	1.28157	Normal	LUAD
TCGA-91-6840-01	372	0	3.9135	Tumor	LUAD
TCGA-91-6847-01	842	0	4.97676	Tumor	LUAD
TCGA-91-6847-11	842	0	1.23273	Normal	LUAD
TCGA-91-6848-01	224	0	5.19358	Tumor	LUAD
TCGA-91-6849-01	35	0	2.08608	Tumor	LUAD
TCGA-91-6849-11	35	0	1.23143	Normal	LUAD
TCGA-91-7771-01	492	0	2.87249	Tumor	LUAD
TCGA-91-8496-01	505	0	2.99242	Tumor	LUAD
TCGA-91-8497-01	434	0	2.06075	Tumor	LUAD
TCGA-91-8499-01	36	0	5.66591	Tumor	LUAD
TCGA-91-A4BC-01	44	0	4.67878	Tumor	LUAD
TCGA-91-A4BD-01	603	0	2.69859	Tumor	LUAD
TCGA-92-7340-01	82	0	4.70663	Tumor	LUSC
TCGA-92-7340-11	82	0	0.827831	Normal	LUSC
TCGA-92-7341-01	106	0	4.97618	Tumor	LUSC
TCGA-92-8063-01	122	0	4.92146	Tumor	LUSC
TCGA-92-8064-01	160	0	5.16942	Tumor	LUSC
TCGA-92-8065-01	70	0	3.4047	Tumor	LUSC
TCGA-93-7347-01	683	0	2.79156	Tumor	LUAD
TCGA-93-7348-01	531	0	3.32523	Tumor	LUAD
TCGA-93-8067-01	186	0	4.4008	Tumor	LUAD
TCGA-93-A4JN-01	718	0	4.79631	Tumor	LUAD
TCGA-93-A4JO-01	33	0	3.85878	Tumor	LUAD
TCGA-93-A4JP-01	578	0	4.04232	Tumor	LUAD
TCGA-93-A4JQ-01	526	0	3.97183	Tumor	LUAD
TCGA-94-7033-01	640	0	4.48684	Tumor	LUSC
TCGA-94-7557-01	5	0	5.31399	Tumor	LUSC
TCGA-94-7943-01	559	0	4.67723	Tumor	LUSC
TCGA-94-8035-01	122	0	5.08229	Tumor	LUSC
TCGA-94-8490-01	153	0	4.39792	Tumor	LUSC
TCGA-94-8491-01	810	0	4.38786	Tumor	LUSC
TCGA-94-A4VJ-01	430	0	4.34463	Tumor	LUSC
TCGA-94-A5I4-01	491	0	5.21552	Tumor	LUSC
TCGA-94-A5I6-01	538	0	5.19379	Tumor	LUSC
TCGA-95-7039-01	1272	0	4.47975	Tumor	LUAD
TCGA-95-7043-01	503	1	4.18483	Tumor	LUAD
TCGA-95-7562-01	87	0	5.08384	Tumor	LUAD
TCGA-95-7567-01	568	0	4.99771	Tumor	LUAD
TCGA-95-7944-01	377	0	4.00968	Tumor	LUAD
TCGA-95-7947-01	477	0	5.16898	Tumor	LUAD
TCGA-95-7948-01	476	0	3.60154	Tumor	LUAD
TCGA-95-8039-01	830	0	3.8776	Tumor	LUAD
TCGA-95-8494-01	84	0	4.8364	Tumor	LUAD
TCGA-95-A4VK-01	651	0	4.57856	Tumor	LUAD
TCGA-95-A4VN-01	553	0	5.22438	Tumor	LUAD
TCGA-95-A4VP-01	605	0	3.92429	Tumor	LUAD
TCGA-96-7544-01	2160	0	4.09628	Tumor	LUSC
TCGA-96-8169-01	557	0	4.02094	Tumor	LUSC
TCGA-96-8170-01	531	0	4.13953	Tumor	LUSC
TCGA-96-A4JK-01	589	0	4.37819	Tumor	LUSC
TCGA-96-A4JL-01	842	0	5.2462	Tumor	LUSC
TCGA-97-7546-01	1285	0	2.39459	Tumor	LUAD
TCGA-97-7547-01	1965	0	1.8957	Tumor	LUAD
TCGA-97-7552-01	1932	0	2.14042	Tumor	LUAD
TCGA-97-7553-01	1870	0	3.9125	Tumor	LUAD
TCGA-97-7554-01	775	0	3.91178	Tumor	LUAD
TCGA-97-7937-01	564	0	3.85984	Tumor	LUAD
TCGA-97-7938-01	18	0	2.46581	Tumor	LUAD
TCGA-97-7941-01	484	0	2.58626	Tumor	LUAD
TCGA-97-8171-01	568	0	4.41648	Tumor	LUAD
TCGA-97-8172-01	545	0	2.59667	Tumor	LUAD
TCGA-97-8175-01	551	0	3.67662	Tumor	LUAD
TCGA-97-8176-01	468	0	5.37333	Tumor	LUAD
TCGA-97-8177-01	499	0	3.71962	Tumor	LUAD
TCGA-97-8179-01	435	0	5.19924	Tumor	LUAD
TCGA-97-8547-01	657	0	3.46214	Tumor	LUAD
TCGA-97-8552-01	626	0	2.34476	Tumor	LUAD
TCGA-97-A4LX-01	614	0	3.70896	Tumor	LUAD
TCGA-97-A4M0-01	652	0	2.28498	Tumor	LUAD
TCGA-97-A4M1-01	601	0	2.87896	Tumor	LUAD
TCGA-97-A4M2-01	624	0	2.44972	Tumor	LUAD
TCGA-97-A4M3-01	540	0	3.06628	Tumor	LUAD
TCGA-97-A4M5-01	634	0	3.21786	Tumor	LUAD
TCGA-97-A4M6-01	568	0	3.42289	Tumor	LUAD
TCGA-97-A4M7-01	629	0	3.04869	Tumor	LUAD
TCGA-98-7454-01	652	0	4.37192	Tumor	LUSC
TCGA-98-8020-01	84	1	3.6604	Tumor	LUSC
TCGA-98-8021-01	937	0	3.90588	Tumor	LUSC
TCGA-98-8022-01	933	0	4.27247	Tumor	LUSC
TCGA-98-8023-01	649	0	4.44581	Tumor	LUSC
TCGA-98-A538-01	826	0	4.6127	Tumor	LUSC
TCGA-98-A539-01	173	0	3.7255	Tumor	LUSC
TCGA-98-A53B-01	61	0	3.56643	Tumor	LUSC
TCGA-98-A53C-01	822	0	2.61525	Tumor	LUSC
TCGA-98-A53D-01	645	1	1.86315	Tumor	LUSC
TCGA-98-A53H-01	618	0	3.55908	Tumor	LUSC
TCGA-98-A53I-01	565	0	4.78609	Tumor	LUSC
TCGA-98-A53J-01	630	0	4.2226	Tumor	LUSC
TCGA-99-7458-01	747	0	3.20168	Tumor	LUAD
TCGA-99-8025-01	1060	0	4.93359	Tumor	LUAD
TCGA-99-8028-01	1118	0	3.58319	Tumor	LUAD
TCGA-99-8032-01	44	0	4.13876	Tumor	LUAD
TCGA-99-8033-01	656	1	4.84518	Tumor	LUAD
TCGA-99-AA5R-01	658	0	2.66309	Tumor	LUAD
TCGA-A1-A0SB-01	259	0	2.54644	Tumor	BRCA
TCGA-A1-A0SD-01	437	0	3.06869	Tumor	BRCA
TCGA-A1-A0SE-01	1321	0	4.60688	Tumor	BRCA
TCGA-A1-A0SF-01	1463	0	3.52895	Tumor	BRCA
TCGA-A1-A0SG-01	434	0	2.92361	Tumor	BRCA
TCGA-A1-A0SH-01	1437	0	2.79001	Tumor	BRCA
TCGA-A1-A0SI-01	635	0	4.93096	Tumor	BRCA
TCGA-A1-A0SJ-01	416	0	4.52102	Tumor	BRCA
TCGA-A1-A0SK-01	967	1	6.2564	Tumor	BRCA
TCGA-A1-A0SM-01	242	0	4.19518	Tumor	BRCA
TCGA-A1-A0SN-01	1196	0	3.95495	Tumor	BRCA
TCGA-A1-A0SO-01	852	0	5.32362	Tumor	BRCA
TCGA-A1-A0SP-01	584	0	4.76321	Tumor	BRCA
TCGA-A1-A0SQ-01	554	0	4.05354	Tumor	BRCA
TCGA-A2-A04N-01	4354	0	3.07774	Tumor	BRCA
TCGA-A2-A04P-01	548	1	5.05604	Tumor	BRCA
TCGA-A2-A04Q-01	2385	0	5.00494	Tumor	BRCA
TCGA-A2-A04R-01	3709	0	5.42262	Tumor	BRCA
TCGA-A2-A04T-01	2246	0	5.85475	Tumor	BRCA
TCGA-A2-A04U-01	2654	0	5.67109	Tumor	BRCA
TCGA-A2-A04V-01	1920	1	3.51273	Tumor	BRCA
TCGA-A2-A04W-01	3102	0	3.95691	Tumor	BRCA
TCGA-A2-A04X-01	1686	0	3.69722	Tumor	BRCA
TCGA-A2-A04Y-01	1099	0	5.08078	Tumor	BRCA
TCGA-A2-A0CK-01	4159	0	4.0687	Tumor	BRCA
TCGA-A2-A0CL-01	3015	0	4.54035	Tumor	BRCA
TCGA-A2-A0CM-01	754	1	5.57273	Tumor	BRCA
TCGA-A2-A0CO-01	3492	0	1.80206	Tumor	BRCA
TCGA-A2-A0CP-01	2813	0	2.26801	Tumor	BRCA
TCGA-A2-A0CQ-01	2695	0	4.06329	Tumor	BRCA
TCGA-A2-A0CR-01	3283	0	3.19887	Tumor	BRCA
TCGA-A2-A0CS-01	2348	0	3.93819	Tumor	BRCA
TCGA-A2-A0CT-01	2289	0	4.48702	Tumor	BRCA
TCGA-A2-A0CU-01	158	0	3.93011	Tumor	BRCA
TCGA-A2-A0CV-01	3011	0	2.8903	Tumor	BRCA
TCGA-A2-A0CW-01	3283	0	5.50448	Tumor	BRCA
TCGA-A2-A0CX-01	1728	0	5.41226	Tumor	BRCA
TCGA-A2-A0CY-01	1673	0	4.18731	Tumor	BRCA
TCGA-A2-A0CZ-01	1616	0	2.20602	Tumor	BRCA
TCGA-A2-A0D0-01	2048	0	4.74881	Tumor	BRCA
TCGA-A2-A0D1-01	1051	0	4.76462	Tumor	BRCA
TCGA-A2-A0D2-01	1027	0	5.03313	Tumor	BRCA
TCGA-A2-A0D3-01	1873	0	3.78962	Tumor	BRCA
TCGA-A2-A0D4-01	767	0	5.87342	Tumor	BRCA
TCGA-A2-A0EM-01	3094	0	4.24332	Tumor	BRCA
TCGA-A2-A0EN-01	4088	0	3.08507	Tumor	BRCA
TCGA-A2-A0EO-01	2442	0	2.89144	Tumor	BRCA
TCGA-A2-A0EP-01	3603	0	3.01911	Tumor	BRCA
TCGA-A2-A0EQ-01	2426	0	5.53491	Tumor	BRCA
TCGA-A2-A0ER-01	2263	0	3.92422	Tumor	BRCA
TCGA-A2-A0ES-01	2190	0	2.39576	Tumor	BRCA
TCGA-A2-A0ET-01	1066	0	3.91436	Tumor	BRCA
TCGA-A2-A0EU-01	1043	0	3.92228	Tumor	BRCA
TCGA-A2-A0EV-01	968	0	3.7156	Tumor	BRCA
TCGA-A2-A0EW-01	1884	1	2.32271	Tumor	BRCA
TCGA-A2-A0EX-01	752	0	2.47862	Tumor	BRCA
TCGA-A2-A0EY-01	1925	0	4.24711	Tumor	BRCA
TCGA-A2-A0ST-01	3017	0	4.285	Tumor	BRCA
TCGA-A2-A0SU-01	1662	0	3.36346	Tumor	BRCA
TCGA-A2-A0SV-01	825	1	5.84525	Tumor	BRCA
TCGA-A2-A0SW-01	1365	1	5.46934	Tumor	BRCA
TCGA-A2-A0SX-01	1534	0	4.15146	Tumor	BRCA
TCGA-A2-A0SY-01	1347	0	3.03476	Tumor	BRCA
TCGA-A2-A0T0-01	533	0	5.40347	Tumor	BRCA
TCGA-A2-A0T1-01	521	0	4.37898	Tumor	BRCA
TCGA-A2-A0T2-01	255	1	3.44484	Tumor	BRCA
TCGA-A2-A0T3-01	1516	0	4.90712	Tumor	BRCA
TCGA-A2-A0T4-01	624	0	5.00858	Tumor	BRCA
TCGA-A2-A0T5-01	531	0	4.62778	Tumor	BRCA
TCGA-A2-A0T6-01	575	0	1.96279	Tumor	BRCA
TCGA-A2-A0T7-01	631	0	4.12085	Tumor	BRCA
TCGA-A2-A0YC-01	990	0	3.75317	Tumor	BRCA
TCGA-A2-A0YD-01	769	0	3.57008	Tumor	BRCA
TCGA-A2-A0YE-01	554	0	5.10539	Tumor	BRCA
TCGA-A2-A0YF-01	1535	0	4.60157	Tumor	BRCA
TCGA-A2-A0YG-01	666	0	5.11477	Tumor	BRCA
TCGA-A2-A0YH-01	659	0	4.57614	Tumor	BRCA
TCGA-A2-A0YI-01	1505	0	2.09249	Tumor	BRCA
TCGA-A2-A0YJ-01	566	0	4.15188	Tumor	BRCA
TCGA-A2-A0YK-01	588	0	2.79363	Tumor	BRCA
TCGA-A2-A0YL-01	1474	0	3.65465	Tumor	BRCA
TCGA-A2-A0YM-01	965	0	5.60551	Tumor	BRCA
TCGA-A2-A0YT-01	723	0	5.09873	Tumor	BRCA
TCGA-A2-A1FV-01	714	0	3.71949	Tumor	BRCA
TCGA-A2-A1FW-01	528	0	5.69709	Tumor	BRCA
TCGA-A2-A1FX-01	1847	0	5.13089	Tumor	BRCA
TCGA-A2-A1FZ-01	683	0	3.74491	Tumor	BRCA
TCGA-A2-A1G0-01	616	0	2.20529	Tumor	BRCA
TCGA-A2-A1G1-01	584	0	4.56648	Tumor	BRCA
TCGA-A2-A1G4-01	595	0	3.18831	Tumor	BRCA
TCGA-A2-A1G6-01	501	0	1.51725	Tumor	BRCA
TCGA-A2-A259-01	1596	0	2.73711	Tumor	BRCA
TCGA-A2-A25A-01	3276	0	3.49248	Tumor	BRCA
TCGA-A2-A25B-01	1291	0	5.22702	Tumor	BRCA
TCGA-A2-A25C-01	523	0	5.18279	Tumor	BRCA
TCGA-A2-A25D-01	552	0	5.07556	Tumor	BRCA
TCGA-A2-A25E-01	3204	0	5.38342	Tumor	BRCA
TCGA-A2-A25F-01	322	0	3.58497	Tumor	BRCA
TCGA-A2-A3KC-01	1102	0	5.11982	Tumor	BRCA
TCGA-A2-A3KD-01	1206	0	3.82935	Tumor	BRCA
TCGA-A2-A3XS-01	1032	1	4.66082	Tumor	BRCA
TCGA-A2-A3XT-01	2770	0	6.10017	Tumor	BRCA
TCGA-A2-A3XU-01	912	1	5.88188	Tumor	BRCA
TCGA-A2-A3XV-01	996	0	3.8895	Tumor	BRCA
TCGA-A2-A3XW-01	1712	0	2.89481	Tumor	BRCA
TCGA-A2-A3XX-01	1439	0	7.07031	Tumor	BRCA
TCGA-A2-A3XY-01	1093	1	4.46776	Tumor	BRCA
TCGA-A2-A3XZ-01	1532	0	4.79796	Tumor	BRCA
TCGA-A2-A3Y0-01	1546	0	5.0659	Tumor	BRCA
TCGA-A2-A4RW-01	222	0	3.69565	Tumor	BRCA
TCGA-A2-A4RX-01	742	0	3.30778	Tumor	BRCA
TCGA-A2-A4RY-01	648	0	2.47287	Tumor	BRCA
TCGA-A2-A4S0-01	706	0	2.53567	Tumor	BRCA
TCGA-A2-A4S1-01	820	0	2.74572	Tumor	BRCA
TCGA-A2-A4S2-01	643	0	3.66619	Tumor	BRCA
TCGA-A2-A4S3-01	666	0	5.18326	Tumor	BRCA
TCGA-A3-3306-01	1120	0	1.91218	Tumor	KIRC
TCGA-A3-3307-01	1436	0	1.44452	Tumor	KIRC
TCGA-A3-3308-01	16	0	2.09346	Tumor	KIRC
TCGA-A3-3311-01	1191	0	1.8063	Tumor	KIRC
TCGA-A3-3313-01	735	0	2.20285	Tumor	KIRC
TCGA-A3-3316-01	1493	0	1.99435	Tumor	KIRC
TCGA-A3-3317-01	1491	0	2.00207	Tumor	KIRC
TCGA-A3-3319-01	1130	0	2.94441	Tumor	KIRC
TCGA-A3-3320-01	1508	0	1.2836	Tumor	KIRC
TCGA-A3-3322-01	1478	0	1.82894	Tumor	KIRC
TCGA-A3-3323-01	1106	0	1.47449	Tumor	KIRC
TCGA-A3-3324-01	1186	0	1.47449	Tumor	KIRC
TCGA-A3-3325-01	1170	0	1.64346	Tumor	KIRC
TCGA-A3-3326-01	1137	0	1.79185	Tumor	KIRC
TCGA-A3-3328-01	1385	0	2.6242	Tumor	KIRC
TCGA-A3-3329-01	1624	0	1.97729	Tumor	KIRC
TCGA-A3-3331-01	1485	0	1.82118	Tumor	KIRC
TCGA-A3-3335-01	1886	0	1.52406	Tumor	KIRC
TCGA-A3-3343-01	945	0	1.21242	Tumor	KIRC
TCGA-A3-3346-01	137	1	3.44103	Tumor	KIRC
TCGA-A3-3347-01	1610	1	2.86086	Tumor	KIRC
TCGA-A3-3349-01	1385	0	1.74695	Tumor	KIRC
TCGA-A3-3351-01	910	0	1.54111	Tumor	KIRC
TCGA-A3-3352-01	561	0	1.42871	Tumor	KIRC
TCGA-A3-3357-01	2688	0	1.71683	Tumor	KIRC
TCGA-A3-3358-01	1307	0	2.13928	Tumor	KIRC
TCGA-A3-3358-11	1307	0	1.72324	Normal	KIRC
TCGA-A3-3359-01	2504	0	1.42702	Tumor	KIRC
TCGA-A3-3362-01	1559	0	1.82529	Tumor	KIRC
TCGA-A3-3363-01	319	0	2.49334	Tumor	KIRC
TCGA-A3-3365-01	873	0	1.87077	Tumor	KIRC
TCGA-A3-3367-01	2270	0	1.31278	Tumor	KIRC
TCGA-A3-3370-01	2274	0	1.94519	Tumor	KIRC
TCGA-A3-3372-01	735	0	2.09695	Tumor	KIRC
TCGA-A3-3373-01	1621	0	1.65867	Tumor	KIRC
TCGA-A3-3374-01	1314	0	1.01646	Tumor	KIRC
TCGA-A3-3376-01	1696	0	1.48671	Tumor	KIRC
TCGA-A3-3378-01	630	0	2.11812	Tumor	KIRC
TCGA-A3-3380-01	567	0	1.19261	Tumor	KIRC
TCGA-A3-3382-01	574	0	1.30848	Tumor	KIRC
TCGA-A3-3383-01	861	0	2.36866	Tumor	KIRC
TCGA-A3-3385-01	1993	0	2.16462	Tumor	KIRC
TCGA-A3-3387-01	617	0	2.39767	Tumor	KIRC
TCGA-A3-3387-11	617	0	1.08349	Normal	KIRC
TCGA-A3-A6NI-01	1018	0	2.16601	Tumor	KIRC
TCGA-A3-A6NJ-01	468	0	1.28067	Tumor	KIRC
TCGA-A3-A6NL-01	689	0	1.70416	Tumor	KIRC
TCGA-A3-A6NN-01	3	0	1.47377	Tumor	KIRC
TCGA-A3-A8CQ-01	3	0	1.43721	Tumor	KIRC
TCGA-A3-A8OU-01	0	0	1.96086	Tumor	KIRC
TCGA-A3-A8OV-01	340	0	1.98721	Tumor	KIRC
TCGA-A3-A8OW-01	323	0	1.41572	Tumor	KIRC
TCGA-A3-A8OX-01	0	0	2.22142	Tumor	KIRC
TCGA-A4-7286-01	554	0	1.64336	Tumor	KIRP
TCGA-A4-7287-01	597	1	4.94155	Tumor	KIRP
TCGA-A4-7288-01	1857	0	2.36326	Tumor	KIRP
TCGA-A4-7583-01	3	0	1.68025	Tumor	KIRP
TCGA-A4-7584-01	650	0	2.64629	Tumor	KIRP
TCGA-A4-7585-01	1070	0	2.40528	Tumor	KIRP
TCGA-A4-7732-01	582	0	2.88318	Tumor	KIRP
TCGA-A4-7734-01	27	0	2.01355	Tumor	KIRP
TCGA-A4-7828-01	238	0	2.17861	Tumor	KIRP
TCGA-A4-7915-01	7	0	3.99488	Tumor	KIRP
TCGA-A4-7996-01	506	0	2.49852	Tumor	KIRP
TCGA-A4-7997-01	927	0	1.55057	Tumor	KIRP
TCGA-A4-8098-01	896	0	3.25231	Tumor	KIRP
TCGA-A4-8310-01	780	0	3.231	Tumor	KIRP
TCGA-A4-8311-01	729	0	1.77494	Tumor	KIRP
TCGA-A4-8312-01	708	0	2.03943	Tumor	KIRP
TCGA-A4-8515-01	709	0	2.28356	Tumor	KIRP
TCGA-A4-8516-01	23	0	2.21268	Tumor	KIRP
TCGA-A4-8517-01	597	0	1.78353	Tumor	KIRP
TCGA-A4-8518-01	600	0	2.01589	Tumor	KIRP
TCGA-A4-8630-01	436	0	2.24791	Tumor	KIRP
TCGA-A4-A48D-01	379	0	1.77315	Tumor	KIRP
TCGA-A4-A4ZT-01	516	0	1.14587	Tumor	KIRP
TCGA-A4-A4ZT-11	516	0	1.25467	Normal	KIRP
TCGA-A4-A57E-01	258	1	3.54111	Tumor	KIRP
TCGA-A4-A57E-11	258	1	1.17017	Normal	KIRP
TCGA-A4-A5DU-01	496	0	1.44568	Tumor	KIRP
TCGA-A4-A5XZ-01	479	0	1.90634	Tumor	KIRP
TCGA-A4-A5Y0-01	252	0	2.85705	Tumor	KIRP
TCGA-A4-A5Y1-01	395	1	3.31458	Tumor	KIRP
TCGA-A4-A6HP-01	379	0	2.15031	Tumor	KIRP
TCGA-A4-A772-01	0	0	2.31039	Tumor	KIRP
TCGA-A4-A7UZ-01	0	0	2.86228	Tumor	KIRP
TCGA-A5-A0G1-01	3251	0	4.05609	Tumor	UCEC
TCGA-A5-A0G2-01	4549	0	5.46214	Tumor	UCEC
TCGA-A5-A0G3-01	1428	0	4.11448	Tumor	UCEC
TCGA-A5-A0G5-01	1126	0	3.6431	Tumor	UCEC
TCGA-A5-A0G9-01	2540	0	2.4646	Tumor	UCEC
TCGA-A5-A0GA-01	543	1	5.87208	Tumor	UCEC
TCGA-A5-A0GB-01	997	0	5.75835	Tumor	UCEC
TCGA-A5-A0GD-01	3423	0	4.76951	Tumor	UCEC
TCGA-A5-A0GE-01	3205	0	4.17473	Tumor	UCEC
TCGA-A5-A0GG-01	3762	0	5.50402	Tumor	UCEC
[truncated: 8,465 more rows]

## Sheet: DFI
id	futime	fustat	UBE2T	Type	CancerType
TCGA-04-1331-01	459	1	5.80456	Tumor	OV
TCGA-04-1341-01	33	0	5.23156	Tumor	OV
TCGA-04-1365-01	1328	1	5.77625	Tumor	OV
TCGA-04-1514-01	1221	1	4.9853	Tumor	OV
TCGA-04-1530-01	350	1	4.67531	Tumor	OV
TCGA-04-1542-01	1020	1	4.18465	Tumor	OV
TCGA-05-4382-01	334	1	3.97719	Tumor	LUAD
TCGA-05-4398-01	1431	0	4.10595	Tumor	LUAD
TCGA-05-4420-01	912	0	5.06287	Tumor	LUAD
TCGA-05-4426-01	457	1	3.38714	Tumor	LUAD
TCGA-05-4427-01	791	0	4.19264	Tumor	LUAD
TCGA-05-4432-01	761	0	4.60149	Tumor	LUAD
TCGA-05-5428-01	670	0	6.25886	Tumor	LUAD
TCGA-09-0364-01	395	1	4.65651	Tumor	OV
TCGA-09-0369-01	274	1	6.11449	Tumor	OV
TCGA-09-1665-01	468	1	5.52484	Tumor	OV
TCGA-09-1666-01	480	1	4.80847	Tumor	OV
TCGA-09-1667-01	460	1	5.50657	Tumor	OV
TCGA-09-1668-01	1684	0	4.8842	Tumor	OV
TCGA-09-1669-01	928	0	5.02146	Tumor	OV
TCGA-09-1670-01	547	1	4.54464	Tumor	OV
TCGA-09-2044-01	186	0	6.50246	Tumor	OV
TCGA-09-2051-01	583	1	5.1763	Tumor	OV
TCGA-09-2053-01	1209	0	4.71776	Tumor	OV
TCGA-09-2056-01	379	0	5.42167	Tumor	OV
TCGA-10-0927-01	1001	1	3.79807	Tumor	OV
TCGA-10-0931-01	300	1	5.18464	Tumor	OV
TCGA-10-0933-01	356	1	7.13606	Tumor	OV
TCGA-10-0937-01	235	1	5.00927	Tumor	OV
TCGA-13-0720-01	292	1	3.73296	Tumor	OV
TCGA-13-0725-01	190	1	5.80545	Tumor	OV
TCGA-13-0726-01	392	1	4.16673	Tumor	OV
TCGA-13-0727-01	253	1	4.77431	Tumor	OV
TCGA-13-0762-01	1003	1	4.58111	Tumor	OV
TCGA-13-0765-01	668	1	3.8455	Tumor	OV
TCGA-13-0766-01	628	1	5.81877	Tumor	OV
TCGA-13-0768-01	398	1	4.02065	Tumor	OV
TCGA-13-0795-01	325	1	4.93407	Tumor	OV
TCGA-13-0797-01	525	1	4.96917	Tumor	OV
TCGA-13-0800-01	1396	1	5.27911	Tumor	OV
TCGA-13-0804-01	329	1	5.09665	Tumor	OV
TCGA-13-0883-01	819	1	4.37945	Tumor	OV
TCGA-13-0884-01	1251	1	4.29324	Tumor	OV
TCGA-13-0885-01	3388	0	4.23621	Tumor	OV
TCGA-13-0886-01	4665	0	4.65865	Tumor	OV
TCGA-13-0887-01	514	1	5.87786	Tumor	OV
TCGA-13-0897-01	554	1	4.81599	Tumor	OV
TCGA-13-0900-01	4077	0	5.38681	Tumor	OV
TCGA-13-0901-01	390	1	5.0855	Tumor	OV
TCGA-13-0905-01	1535	1	4.95188	Tumor	OV
TCGA-13-0906-01	3619	0	5.44955	Tumor	OV
TCGA-13-0913-02	871	1	5.60677	Tumor	OV
TCGA-13-0916-01	1785	0	5.16266	Tumor	OV
TCGA-13-0920-01	297	1	5.84735	Tumor	OV
TCGA-13-0923-01	1719	1	4.77539	Tumor	OV
TCGA-13-1403-01	418	1	3.79414	Tumor	OV
TCGA-13-1404-01	1581	1	5.26957	Tumor	OV
TCGA-13-1407-01	1333	1	5.33709	Tumor	OV
TCGA-13-1489-01	806	1	5.31339	Tumor	OV
TCGA-13-1489-02	806	1	4.85506	Tumor	OV
TCGA-13-1492-01	3819	0	5.85552	Tumor	OV
TCGA-13-1495-01	977	1	4.92722	Tumor	OV
TCGA-13-1497-01	813	1	5.17971	Tumor	OV
TCGA-13-1499-01	583	1	4.64887	Tumor	OV
TCGA-13-1505-01	1561	1	5.1591	Tumor	OV
TCGA-13-1506-01	666	1	5.69128	Tumor	OV
TCGA-13-1507-01	324	1	5.43824	Tumor	OV
TCGA-13-A5FT-01	2143	0	4.73009	Tumor	OV
TCGA-15-1444-01	1550	1	3.78362	Tumor	GBM
TCGA-18-3409-01	3747	0	3.06379	Tumor	LUSC
TCGA-18-3415-01	2803	0	5.29372	Tumor	LUSC
TCGA-18-3416-01	940	1	6.21226	Tumor	LUSC
TCGA-18-3419-01	2811	0	5.17045	Tumor	LUSC
TCGA-18-3421-01	2645	0	5.71862	Tumor	LUSC
TCGA-18-4721-01	4694	0	4.9932	Tumor	LUSC
TCGA-20-0991-01	797	0	5.27064	Tumor	OV
TCGA-20-1682-01	837	0	4.86298	Tumor	OV
TCGA-20-1686-01	89	0	4.99098	Tumor	OV
TCGA-21-5782-01	962	0	4.07685	Tumor	LUSC
TCGA-21-5784-01	1268	0	4.4446	Tumor	LUSC
TCGA-21-5786-01	817	1	4.48939	Tumor	LUSC
TCGA-21-A5DI-01	979	0	4.48027	Tumor	LUSC
TCGA-22-1000-01	263	1	3.27669	Tumor	LUSC
TCGA-22-1005-01	1953	0	3.51503	Tumor	LUSC
TCGA-22-1012-01	429	0	5.70705	Tumor	LUSC
TCGA-22-1016-01	822	0	4.28205	Tumor	LUSC
TCGA-22-1017-01	904	1	5.61229	Tumor	LUSC
TCGA-22-4595-01	250	1	4.31514	Tumor	LUSC
TCGA-22-4605-01	974	0	3.41383	Tumor	LUSC
TCGA-22-4609-01	291	0	3.43991	Tumor	LUSC
TCGA-22-4609-11	291	0	0.69914	Normal	LUSC
TCGA-22-5471-01	229	1	5.60518	Tumor	LUSC
TCGA-22-5471-11	229	1	1.46971	Normal	LUSC
TCGA-22-5472-01	746	1	3.81165	Tumor	LUSC
TCGA-22-5472-11	746	1	1.91372	Normal	LUSC
TCGA-22-5473-01	1655	1	5.14112	Tumor	LUSC
TCGA-22-5474-01	445	0	5.3216	Tumor	LUSC
TCGA-22-5477-01	511	1	5.94357	Tumor	LUSC
TCGA-22-5478-01	24	0	4.28335	Tumor	LUSC
TCGA-22-5478-11	24	0	0.978612	Normal	LUSC
TCGA-22-5480-01	1779	1	4.58189	Tumor	LUSC
TCGA-22-5481-01	346	1	5.94819	Tumor	LUSC
TCGA-22-5481-11	346	1	1.17655	Normal	LUSC
TCGA-22-5482-01	357	0	4.56105	Tumor	LUSC
TCGA-22-5482-11	357	0	1.4295	Normal	LUSC
TCGA-22-5483-01	568	1	6.1528	Tumor	LUSC
TCGA-22-5483-11	568	1	2.13218	Normal	LUSC
TCGA-22-5485-01	840	1	5.07786	Tumor	LUSC
TCGA-22-5489-01	428	1	4.60884	Tumor	LUSC
TCGA-22-5489-11	428	1	1.42172	Normal	LUSC
TCGA-22-A5C4-01	671	0	4.54139	Tumor	LUSC
TCGA-23-1022-01	450	1	4.84128	Tumor	OV
TCGA-23-1023-01	490	1	4.60004	Tumor	OV
TCGA-23-1026-01	797	1	4.4765	Tumor	OV
TCGA-23-1028-01	133	1	5.37004	Tumor	OV
TCGA-23-1029-01	268	0	4.60675	Tumor	OV
TCGA-23-1030-01	544	1	4.38358	Tumor	OV
TCGA-23-1110-01	326	1	5.85064	Tumor	OV
TCGA-23-1114-01	634	1	4.76248	Tumor	OV
TCGA-23-1116-01	286	1	4.54756	Tumor	OV
TCGA-23-1118-01	2616	0	5.48887	Tumor	OV
TCGA-23-1119-01	3378	1	5.14516	Tumor	OV
TCGA-23-1120-01	130	0	4.85755	Tumor	OV
TCGA-23-1122-01	447	1	5.24007	Tumor	OV
TCGA-23-2077-01	1232	1	4.93744	Tumor	OV
TCGA-23-2078-01	2661	0	4.7712	Tumor	OV
TCGA-24-0982-01	153	1	4.95532	Tumor	OV
TCGA-24-1103-01	678	1	5.18649	Tumor	OV
TCGA-24-1105-01	470	1	4.78397	Tumor	OV
TCGA-24-1413-01	192	0	4.57867	Tumor	OV
TCGA-24-1418-01	243	0	4.17998	Tumor	OV
TCGA-24-1419-01	239	0	4.69602	Tumor	OV
TCGA-24-1423-01	190	0	4.71556	Tumor	OV
TCGA-24-1424-01	183	0	5.55122	Tumor	OV
TCGA-24-1425-01	181	0	4.08256	Tumor	OV
TCGA-24-1426-01	163	0	4.7875	Tumor	OV
TCGA-24-1428-01	448	1	5.72116	Tumor	OV
TCGA-24-1430-01	449	1	4.52244	Tumor	OV
TCGA-24-1435-01	505	1	4.73774	Tumor	OV
TCGA-24-1467-01	1253	1	3.9561	Tumor	OV
TCGA-24-1469-01	277	0	6.01689	Tumor	OV
TCGA-24-1470-01	105	0	4.47568	Tumor	OV
TCGA-24-1549-01	1042	1	4.99574	Tumor	OV
TCGA-24-1550-01	892	1	4.23692	Tumor	OV
TCGA-24-1551-01	764	1	4.97855	Tumor	OV
TCGA-24-1552-01	403	1	4.63635	Tumor	OV
TCGA-24-1553-01	553	1	4.05396	Tumor	OV
TCGA-24-1560-01	143	1	4.65698	Tumor	OV
TCGA-24-1562-01	229	1	4.36637	Tumor	OV
TCGA-24-1563-01	396	1	4.51471	Tumor	OV
TCGA-24-1603-01	992	1	5.1751	Tumor	OV
TCGA-24-1616-01	405	1	3.88342	Tumor	OV
TCGA-24-1842-01	253	0	4.57885	Tumor	OV
TCGA-24-1843-01	106	0	5.72476	Tumor	OV
TCGA-24-1850-01	168	0	5.46011	Tumor	OV
TCGA-24-1923-01	343	1	3.8248	Tumor	OV
TCGA-24-1924-01	320	1	5.86245	Tumor	OV
TCGA-24-1930-01	544	1	3.69764	Tumor	OV
TCGA-24-2020-01	723	1	4.84261	Tumor	OV
TCGA-24-2023-01	1069	1	4.50939	Tumor	OV
TCGA-24-2024-01	421	1	4.63212	Tumor	OV
TCGA-24-2036-01	914	1	5.50496	Tumor	OV
TCGA-24-2038-01	1169	1	2.43798	Tumor	OV
TCGA-24-2254-01	606	1	4.20352	Tumor	OV
TCGA-24-2267-01	512	1	3.5086	Tumor	OV
TCGA-24-2280-01	535	1	4.32616	Tumor	OV
TCGA-24-2281-01	1357	0	5.03547	Tumor	OV
TCGA-24-2290-01	324	1	4.74229	Tumor	OV
TCGA-24-2297-01	1699	0	4.2864	Tumor	OV
TCGA-24-2298-01	469	1	4.46179	Tumor	OV
TCGA-25-1321-01	454	1	4.203	Tumor	OV
TCGA-25-1323-01	365	1	4.56182	Tumor	OV
TCGA-25-1630-01	1162	0	4.52454	Tumor	OV
TCGA-25-1633-01	616	1	3.64228	Tumor	OV
TCGA-25-1634-01	380	1	5.12577	Tumor	OV
TCGA-25-1635-01	614	1	4.87705	Tumor	OV
TCGA-25-1877-01	549	1	7.05141	Tumor	OV
TCGA-25-2391-01	1492	0	4.94502	Tumor	OV
TCGA-25-2398-01	577	1	3.88123	Tumor	OV
TCGA-25-2400-01	577	1	4.11626	Tumor	OV
TCGA-25-2404-01	426	1	4.38423	Tumor	OV
TCGA-29-1691-01	613	1	6.03814	Tumor	OV
TCGA-29-1693-01	694	1	5.60287	Tumor	OV
TCGA-29-1697-01	500	1	5.6684	Tumor	OV
TCGA-29-1703-01	324	1	4.93196	Tumor	OV
TCGA-29-1705-01	283	1	4.53354	Tumor	OV
TCGA-29-1707-02	1201	1	4.65134	Tumor	OV
TCGA-29-1711-01	1053	0	5.06264	Tumor	OV
TCGA-29-1763-01	428	1	3.63035	Tumor	OV
TCGA-29-1769-01	699	0	6.35674	Tumor	OV
TCGA-29-1770-01	377	1	4.76219	Tumor	OV
TCGA-29-1778-01	454	0	4.20959	Tumor	OV
TCGA-29-1781-01	255	0	5.72622	Tumor	OV
TCGA-29-1784-01	163	0	5.12685	Tumor	OV
TCGA-29-1785-01	473	1	4.67434	Tumor	OV
TCGA-29-2414-01	552	1	4.82305	Tumor	OV
TCGA-29-2414-02	552	1	5.42814	Tumor	OV
TCGA-29-2425-01	1577	1	4.01818	Tumor	OV
TCGA-29-2427-01	1582	1	4.72682	Tumor	OV
TCGA-29-2428-01	1372	0	5.0185	Tumor	OV
TCGA-29-A5NZ-01	358	1	5.03492	Tumor	OV
TCGA-2A-AAYF-01	1364	0	1.61609	Tumor	PRAD
TCGA-2A-AAYO-01	1272	0	2.13576	Tumor	PRAD
TCGA-2F-A9KQ-01	2886	0	3.71382	Tumor	BLCA
TCGA-2F-A9KR-01	3086	1	4.42521	Tumor	BLCA
TCGA-2F-A9KT-01	3314	0	4.74848	Tumor	BLCA
TCGA-2G-AAEX-01	1259	0	5.94573	Tumor	TGCT
TCGA-2G-AAF1-01	1403	0	5.00181	Tumor	TGCT
TCGA-2G-AAF4-01	2315	0	5.39139	Tumor	TGCT
TCGA-2G-AAF6-01	810	1	5.37791	Tumor	TGCT
TCGA-2G-AAF8-01	3149	1	5.9262	Tumor	TGCT
TCGA-2G-AAFE-01	617	1	5.684	Tumor	TGCT
TCGA-2G-AAFG-01	2495	1	5.52853	Tumor	TGCT
TCGA-2G-AAFG-05	2495	1	5.68738	Tumor	TGCT
TCGA-2G-AAFH-01	1375	0	5.69313	Tumor	TGCT
TCGA-2G-AAFI-01	675	0	5.77708	Tumor	TGCT
TCGA-2G-AAFJ-01	313	1	4.01395	Tumor	TGCT
TCGA-2G-AAFL-01	38	1	5.64033	Tumor	TGCT
TCGA-2G-AAFM-01	503	0	6.41737	Tumor	TGCT
TCGA-2G-AAFN-01	773	0	6.37845	Tumor	TGCT
TCGA-2G-AAFO-01	685	0	5.73048	Tumor	TGCT
TCGA-2G-AAFV-01	1389	0	5.4975	Tumor	TGCT
TCGA-2G-AAFY-01	1099	0	5.84312	Tumor	TGCT
TCGA-2G-AAG0-01	90	1	6.20638	Tumor	TGCT
TCGA-2G-AAG3-01	1593	0	5.31132	Tumor	TGCT
TCGA-2G-AAG5-01	451	1	3.27316	Tumor	TGCT
TCGA-2G-AAG6-01	2231	0	2.40613	Tumor	TGCT
TCGA-2G-AAG7-01	2475	0	5.9916	Tumor	TGCT
TCGA-2G-AAG8-01	2289	0	5.79273	Tumor	TGCT
TCGA-2G-AAGA-01	2439	0	5.96393	Tumor	TGCT
TCGA-2G-AAGC-01	317	1	5.88268	Tumor	TGCT
TCGA-2G-AAGE-01	121	1	6.57724	Tumor	TGCT
TCGA-2G-AAGF-01	139	1	5.88311	Tumor	TGCT
TCGA-2G-AAGI-01	2193	1	5.10899	Tumor	TGCT
TCGA-2G-AAGI-05	2193	1	5.64887	Tumor	TGCT
TCGA-2G-AAGJ-01	171	1	5.66481	Tumor	TGCT
TCGA-2G-AAGK-01	713	1	5.55979	Tumor	TGCT
TCGA-2G-AAGP-01	4018	0	4.66298	Tumor	TGCT
TCGA-2G-AAGS-01	4816	0	5.30572	Tumor	TGCT
TCGA-2G-AAGT-01	15	1	4.95085	Tumor	TGCT
TCGA-2G-AAGV-01	4527	0	2.7325	Tumor	TGCT
TCGA-2G-AAGW-01	4899	0	5.81276	Tumor	TGCT
TCGA-2G-AAGX-01	4323	1	4.12481	Tumor	TGCT
TCGA-2G-AAGY-01	623	1	2.82008	Tumor	TGCT
TCGA-2G-AAGY-05	623	1	5.2346	Tumor	TGCT
TCGA-2G-AAH0-01	107	1	6.36143	Tumor	TGCT
TCGA-2G-AAH2-01	6060	0	4.89816	Tumor	TGCT
TCGA-2G-AAH3-01	1822	0	5.25353	Tumor	TGCT
TCGA-2G-AAHC-01	5539	0	5.41437	Tumor	TGCT
TCGA-2G-AAHG-01	1819	0	5.24093	Tumor	TGCT
TCGA-2G-AAHL-01	7081	0	5.91365	Tumor	TGCT
TCGA-2G-AAHN-01	6445	0	5.8721	Tumor	TGCT
TCGA-2G-AAHP-01	816	1	5.38201	Tumor	TGCT
TCGA-2G-AAHP-05	816	1	6.10969	Tumor	TGCT
TCGA-2G-AAHT-01	542	0	6.10212	Tumor	TGCT
TCGA-2G-AAKG-01	122	1	5.56363	Tumor	TGCT
TCGA-2G-AAKG-05	122	1	4.72889	Tumor	TGCT
TCGA-2G-AAKH-01	6862	0	5.87967	Tumor	TGCT
TCGA-2G-AAKM-01	6972	0	5.87359	Tumor	TGCT
TCGA-2G-AAL5-01	3723	1	5.26003	Tumor	TGCT
TCGA-2G-AAL7-01	2	1	6.0924	Tumor	TGCT
TCGA-2J-AAB1-01	66	0	3.10988	Tumor	PAAD
TCGA-2J-AAB4-01	729	0	3.63178	Tumor	PAAD
TCGA-2J-AAB9-01	521	1	2.89732	Tumor	PAAD
TCGA-2J-AABE-01	676	0	2.8282	Tumor	PAAD
TCGA-2J-AABH-01	1287	1	3.54569	Tumor	PAAD
TCGA-2J-AABK-01	484	0	3.64956	Tumor	PAAD
TCGA-2J-AABP-01	463	0	4.22033	Tumor	PAAD
TCGA-2K-A9WE-01	214	0	2.10632	Tumor	KIRP
TCGA-2W-A8YY-01	533	0	5.40483	Tumor	CESC
TCGA-2X-A9D5-01	435	0	5.44817	Tumor	TGCT
TCGA-2X-A9D6-01	607	0	4.62693	Tumor	TGCT
TCGA-2Y-A9GS-01	102	1	3.52344	Tumor	LIHC
TCGA-2Y-A9GT-01	1083	1	1.45341	Tumor	LIHC
TCGA-2Y-A9GU-01	1939	0	2.48377	Tumor	LIHC
TCGA-2Y-A9GV-01	2532	0	1.52388	Tumor	LIHC
TCGA-2Y-A9GW-01	1229	1	2.67246	Tumor	LIHC
TCGA-2Y-A9GY-01	637	1	3.69955	Tumor	LIHC
TCGA-2Y-A9GZ-01	719	1	1.85901	Tumor	LIHC
TCGA-2Y-A9H0-01	3675	0	4.2696	Tumor	LIHC
TCGA-2Y-A9H1-01	321	1	0.842691	Tumor	LIHC
TCGA-2Y-A9H2-01	1731	0	3.43224	Tumor	LIHC
TCGA-2Y-A9H3-01	22	1	2.04491	Tumor	LIHC
TCGA-2Y-A9H4-01	1452	0	2.58771	Tumor	LIHC
TCGA-2Y-A9H5-01	258	1	2.71365	Tumor	LIHC
TCGA-2Y-A9H6-01	357	0	2.46679	Tumor	LIHC
TCGA-2Y-A9H7-01	1117	1	2.97452	Tumor	LIHC
TCGA-2Y-A9H8-01	398	1	3.84196	Tumor	LIHC
TCGA-2Y-A9H9-01	59	1	2.62531	Tumor	LIHC
TCGA-2Y-A9HB-01	260	0	1.95572	Tumor	LIHC
TCGA-2Z-A9J1-01	2298	0	2.16315	Tumor	KIRP
TCGA-2Z-A9J2-01	1795	0	3.02043	Tumor	KIRP
TCGA-2Z-A9J8-01	506	1	2.37277	Tumor	KIRP
TCGA-2Z-A9J9-01	2294	0	1.21895	Tumor	KIRP
TCGA-2Z-A9JE-01	1728	0	3.20892	Tumor	KIRP
TCGA-2Z-A9JG-01	1662	0	1.65183	Tumor	KIRP
TCGA-2Z-A9JI-01	286	1	3.35622	Tumor	KIRP
TCGA-2Z-A9JJ-01	1213	0	2.43685	Tumor	KIRP
TCGA-2Z-A9JL-01	1006	0	2.18249	Tumor	KIRP
TCGA-2Z-A9JN-01	740	0	1.83793	Tumor	KIRP
TCGA-2Z-A9JO-01	949	0	1.95077	Tumor	KIRP
TCGA-2Z-A9JP-01	893	0	2.46877	Tumor	KIRP
TCGA-2Z-A9JS-01	492	0	2.06615	Tumor	KIRP
TCGA-2Z-A9JT-01	684	0	1.47951	Tumor	KIRP
TCGA-30-1853-01	634	1	3.68666	Tumor	OV
TCGA-30-1860-01	397	1	5.27669	Tumor	OV
TCGA-30-1892-01	253	1	4.5093	Tumor	OV
TCGA-31-1944-01	678	1	5.34952	Tumor	OV
TCGA-33-4532-01	3924	0	4.53903	Tumor	LUSC
TCGA-33-4533-01	4068	0	5.46069	Tumor	LUSC
TCGA-33-4538-01	2979	0	5.62534	Tumor	LUSC
TCGA-33-4547-01	2419	0	4.34965	Tumor	LUSC
TCGA-33-4582-01	2923	1	5.06781	Tumor	LUSC
TCGA-33-4583-01	4601	0	6.65525	Tumor	LUSC
TCGA-33-4586-01	169	1	5.29633	Tumor	LUSC
TCGA-33-4589-01	47	0	4.59165	Tumor	LUSC
TCGA-33-6738-01	1927	0	4.63509	Tumor	LUSC
TCGA-33-A4WN-01	143	0	4.82787	Tumor	LUSC
TCGA-33-A5GW-01	9	0	4.02646	Tumor	LUSC
TCGA-33-AAS8-01	1114	0	4.76947	Tumor	LUSC
TCGA-33-AASJ-01	1135	1	5.40153	Tumor	LUSC
TCGA-34-2596-01	80	0	4.78488	Tumor	LUSC
TCGA-34-2600-01	1874	0	4.03475	Tumor	LUSC
TCGA-34-2608-01	1000	0	3.48908	Tumor	LUSC
TCGA-34-5232-01	2471	0	4.52892	Tumor	LUSC
TCGA-34-5234-01	2271	0	5.08235	Tumor	LUSC
TCGA-34-5239-01	1530	1	4.42187	Tumor	LUSC
TCGA-34-5240-01	1541	0	5.20773	Tumor	LUSC
TCGA-34-5928-01	1196	0	3.9959	Tumor	LUSC
TCGA-34-8454-01	1180	0	4.20035	Tumor	LUSC
TCGA-34-8454-11	1180	0	1.52845	Normal	LUSC
TCGA-34-8456-01	804	0	4.39518	Tumor	LUSC
TCGA-34-A5IX-01	1031	0	4.75971	Tumor	LUSC
TCGA-36-1571-01	375	1	5.06611	Tumor	OV
TCGA-36-1574-01	648	1	5.53603	Tumor	OV
TCGA-36-1576-01	817	1	5.10325	Tumor	OV
TCGA-36-1577-01	783	0	4.79966	Tumor	OV
TCGA-36-1581-01	702	1	5.92908	Tumor	OV
TCGA-37-4129-01	242	0	3.76284	Tumor	LUSC
TCGA-37-A5EM-01	867	0	5.91371	Tumor	LUSC
TCGA-37-A5EN-01	660	0	5.21537	Tumor	LUSC
TCGA-38-4625-01	2973	0	5.57031	Tumor	LUAD
TCGA-38-4625-11	2973	0	1.26397	Normal	LUAD
TCGA-38-4626-01	3674	0	2.6551	Tumor	LUAD
TCGA-38-4626-11	3674	0	1.67673	Normal	LUAD
TCGA-38-4627-01	1147	0	2.58418	Tumor	LUAD
TCGA-38-4627-11	1147	0	2.26819	Normal	LUAD
TCGA-38-4628-01	1083	1	4.14241	Tumor	LUAD
TCGA-38-4629-01	379	1	4.71948	Tumor	LUAD
TCGA-38-4630-01	524	1	5.36247	Tumor	LUAD
TCGA-38-7271-01	304	1	2.87238	Tumor	LUAD
TCGA-38-A44F-01	133	0	2.52169	Tumor	LUAD
TCGA-39-5011-01	565	1	4.49584	Tumor	LUSC
TCGA-39-5016-01	3850	0	4.8757	Tumor	LUSC
TCGA-39-5019-01	378	1	4.83468	Tumor	LUSC
TCGA-39-5021-01	1875	1	5.93185	Tumor	LUSC
TCGA-39-5024-01	2510	0	4.64895	Tumor	LUSC
TCGA-39-5027-01	3108	0	5.34575	Tumor	LUSC
TCGA-39-5030-01	59	0	4.3472	Tumor	LUSC
TCGA-39-5031-01	1841	0	4.68511	Tumor	LUSC
TCGA-39-5034-01	352	1	4.52051	Tumor	LUSC
TCGA-39-5035-01	2080	0	4.43452	Tumor	LUSC
TCGA-39-5036-01	2165	0	5.1942	Tumor	LUSC
TCGA-39-5037-01	1690	0	5.93201	Tumor	LUSC
TCGA-39-5039-01	544	0	4.02953	Tumor	LUSC
TCGA-3A-A9I5-01	1794	0	4.23159	Tumor	PAAD
TCGA-3A-A9IJ-01	1854	0	3.06648	Tumor	PAAD
TCGA-3A-A9IN-01	2084	0	1.25805	Tumor	PAAD
TCGA-3A-A9IR-01	1542	0	2.34119	Tumor	PAAD
TCGA-3A-A9IS-01	998	0	1.77643	Tumor	PAAD
TCGA-3A-A9IV-01	1103	0	2.47624	Tumor	PAAD
TCGA-3A-A9IX-01	1037	0	2.12825	Tumor	PAAD
TCGA-3B-A9HQ-01	2085	0	5.1794	Tumor	SARC
TCGA-3B-A9HR-01	496	1	4.80111	Tumor	SARC
TCGA-3B-A9HS-01	139	1	4.49161	Tumor	SARC
TCGA-3B-A9HT-01	1665	0	4.62583	Tumor	SARC
TCGA-3B-A9HU-01	631	1	5.45722	Tumor	SARC
TCGA-3B-A9HX-01	1303	0	4.85207	Tumor	SARC
TCGA-3B-A9HY-01	314	0	5.14254	Tumor	SARC
TCGA-3B-A9I0-01	503	1	5.28605	Tumor	SARC
TCGA-3C-AAAU-01	1808	1	4.10692	Tumor	BRCA
TCGA-3C-AALI-01	4005	0	5.64806	Tumor	BRCA
TCGA-3C-AALJ-01	1474	0	5.21346	Tumor	BRCA
TCGA-3E-AAAY-01	987	1	3.27298	Tumor	PAAD
TCGA-3L-AA1B-01	475	0	3.7224	Tumor	COAD
TCGA-3M-AB46-01	1765	0	4.96975	Tumor	STAD
TCGA-3X-AAV9-01	216	1	2.78928	Tumor	CHOL
TCGA-3X-AAVA-01	264	1	3.02815	Tumor	CHOL
TCGA-3X-AAVC-01	709	0	4.65891	Tumor	CHOL
TCGA-3X-AAVE-01	650	0	3.64114	Tumor	CHOL
TCGA-3Z-A93Z-01	385	0	1.73918	Tumor	KIRC
TCGA-43-2576-01	1223	0	3.59229	Tumor	LUSC
TCGA-43-2578-01	684	0	5.80017	Tumor	LUSC
TCGA-43-2581-01	1176	0	4.27778	Tumor	LUSC
TCGA-43-3394-01	552	1	4.68917	Tumor	LUSC
TCGA-43-3920-01	1007	0	5.64278	Tumor	LUSC
TCGA-43-5668-01	470	1	3.3757	Tumor	LUSC
TCGA-43-5670-01	849	0	4.62845	Tumor	LUSC
TCGA-43-5670-11	849	0	1.10581	Normal	LUSC
TCGA-43-6143-01	699	0	5.97872	Tumor	LUSC
TCGA-43-6143-11	699	0	1.3956	Normal	LUSC
TCGA-43-6647-01	757	0	3.09551	Tumor	LUSC
TCGA-43-6647-11	757	0	0.838052	Normal	LUSC
TCGA-43-6770-01	653	0	4.7124	Tumor	LUSC
TCGA-43-7656-01	596	0	4.63782	Tumor	LUSC
TCGA-43-7657-01	236	0	3.93432	Tumor	LUSC
TCGA-43-7657-11	236	0	1.39553	Normal	LUSC
TCGA-43-7658-01	2305	1	5.55208	Tumor	LUSC
TCGA-43-7658-11	2305	1	1.50799	Normal	LUSC
TCGA-43-8116-01	358	0	4.50538	Tumor	LUSC
TCGA-43-A474-01	353	0	5.38073	Tumor	LUSC
TCGA-43-A475-01	296	0	5.004	Tumor	LUSC
TCGA-43-A56U-01	432	0	3.54738	Tumor	LUSC
TCGA-43-A56V-01	355	1	5.16089	Tumor	LUSC
TCGA-44-2655-01	1324	0	4.03105	Tumor	LUAD
TCGA-44-2655-11	1324	0	1.38318	Normal	LUAD
TCGA-44-2656-01	1429	0	2.84762	Tumor	LUAD
TCGA-44-2656-01	1429	0	4.65388	Tumor	LUAD
TCGA-44-2657-01	1351	0	3.27358	Tumor	LUAD
TCGA-44-2657-11	1351	0	2.53527	Normal	LUAD
TCGA-44-2659-01	1146	1	2.73354	Tumor	LUAD
TCGA-44-2661-01	1159	0	3.16578	Tumor	LUAD
TCGA-44-2661-11	1159	0	1.62085	Normal	LUAD
TCGA-44-2668-01	433	1	4.39436	Tumor	LUAD
TCGA-44-2668-01	433	1	3.61777	Tumor	LUAD
TCGA-44-2668-11	433	1	1.40047	Normal	LUAD
TCGA-44-3396-01	1130	0	3.76219	Tumor	LUAD
TCGA-44-3396-11	1130	0	1.01919	Normal	LUAD
TCGA-44-3398-01	1163	0	3.58275	Tumor	LUAD
TCGA-44-3398-11	1163	0	1.39455	Normal	LUAD
TCGA-44-3917-01	1183	0	4.57952	Tumor	LUAD
TCGA-44-3917-01	1183	0	6.84202	Tumor	LUAD
TCGA-44-3918-01	511	1	4.337	Tumor	LUAD
TCGA-44-3918-01	511	1	2.23472	Tumor	LUAD
TCGA-44-3919-01	921	1	3.62359	Tumor	LUAD
TCGA-44-4112-01	619	1	5.57709	Tumor	LUAD
TCGA-44-4112-01	619	1	3.29602	Tumor	LUAD
TCGA-44-5644-01	863	0	4.9387	Tumor	LUAD
TCGA-44-5645-01	852	0	1.55474	Tumor	LUAD
TCGA-44-5645-01	852	0	2.11085	Tumor	LUAD
TCGA-44-5645-11	852	0	1.16704	Normal	LUAD
TCGA-44-6144-11	399	1	1.71264	Normal	LUAD
TCGA-44-6145-01	595	0	3.87067	Tumor	LUAD
TCGA-44-6145-11	595	0	1.35381	Normal	LUAD
TCGA-44-6146-01	631	1	1.98014	Tumor	LUAD
TCGA-44-6146-01	631	1	1.25807	Tumor	LUAD
TCGA-44-6146-11	631	1	1.05838	Normal	LUAD
TCGA-44-6147-01	845	0	2.45276	Tumor	LUAD
TCGA-44-6147-01	845	0	3.41901	Tumor	LUAD
TCGA-44-6147-11	845	0	1.35782	Normal	LUAD
TCGA-44-6148-01	704	0	1.47696	Tumor	LUAD
TCGA-44-6148-11	704	0	1.21919	Normal	LUAD
TCGA-44-6774-01	658	0	3.32325	Tumor	LUAD
TCGA-44-6775-01	684	1	2.98721	Tumor	LUAD
TCGA-44-6775-01	684	1	3.76242	Tumor	LUAD
TCGA-44-6776-01	2616	0	2.1606	Tumor	LUAD
TCGA-44-6776-11	2616	0	1.34472	Normal	LUAD
TCGA-44-6777-01	987	0	2.65041	Tumor	LUAD
TCGA-44-6777-11	987	0	1.55977	Normal	LUAD
TCGA-44-6778-01	1864	0	5.03939	Tumor	LUAD
TCGA-44-6778-11	1864	0	1.4812	Normal	LUAD
TCGA-44-7659-01	691	0	2.65601	Tumor	LUAD
TCGA-44-7661-01	335	1	4.11483	Tumor	LUAD
TCGA-44-7662-01	218	0	5.32086	Tumor	LUAD
TCGA-44-7667-01	1097	0	5.63282	Tumor	LUAD
TCGA-44-7669-01	390	1	5.56314	Tumor	LUAD
TCGA-44-7670-01	882	0	5.13953	Tumor	LUAD
TCGA-44-7671-01	883	1	3.13919	Tumor	LUAD
TCGA-44-7672-01	719	0	4.70599	Tumor	LUAD
TCGA-44-8117-01	385	0	3.96218	Tumor	LUAD
TCGA-44-8119-01	285	0	4.12802	Tumor	LUAD
TCGA-44-8120-01	260	0	3.47204	Tumor	LUAD
TCGA-44-A479-01	486	0	3.61201	Tumor	LUAD
TCGA-44-A47A-01	397	1	4.15149	Tumor	LUAD
TCGA-44-A47B-01	287	0	3.35968	Tumor	LUAD
TCGA-44-A47G-01	351	0	3.64738	Tumor	LUAD
TCGA-44-A4SS-01	415	0	4.00234	Tumor	LUAD
TCGA-44-A4SU-01	260	1	3.21714	Tumor	LUAD
TCGA-46-3765-01	405	0	4.76367	Tumor	LUSC
TCGA-46-3766-01	370	0	2.90098	Tumor	LUSC
TCGA-46-3767-01	396	0	3.75957	Tumor	LUSC
TCGA-46-3768-01	299	0	5.83823	Tumor	LUSC
TCGA-46-3769-01	135	0	4.35748	Tumor	LUSC
TCGA-46-6025-01	324	0	4.50123	Tumor	LUSC
TCGA-46-6026-01	423	0	4.63539	Tumor	LUSC
TCGA-49-4486-01	2045	1	2.70963	Tumor	LUAD
TCGA-49-4487-01	697	1	5.32516	Tumor	LUAD
TCGA-49-4501-01	545	1	3.59213	Tumor	LUAD
TCGA-49-4505-01	417	1	3.07378	Tumor	LUAD
TCGA-49-4506-01	692	1	5.17107	Tumor	LUAD
TCGA-49-4514-01	1700	0	4.89573	Tumor	LUAD
TCGA-49-6743-01	1621	0	4.81215	Tumor	LUAD
TCGA-49-6743-11	1621	0	1.43532	Normal	LUAD
TCGA-49-6744-01	1683	0	3.29617	Tumor	LUAD
TCGA-49-6744-11	1683	0	0.922768	Normal	LUAD
TCGA-49-6761-01	354	0	4.64222	Tumor	LUAD
TCGA-49-6761-11	354	0	1.33517	Normal	LUAD
TCGA-49-AAQV-01	509	1	5.23447	Tumor	LUAD
TCGA-49-AAR0-01	4765	0	4.63441	Tumor	LUAD
TCGA-49-AAR2-01	2224	0	4.55104	Tumor	LUAD
TCGA-49-AAR3-01	1893	1	4.95136	Tumor	LUAD
TCGA-49-AARE-01	388	1	4.70041	Tumor	LUAD
TCGA-49-AARN-01	1135	0	4.1808	Tumor	LUAD
TCGA-49-AARO-01	1144	1	3.8161	Tumor	LUAD
TCGA-49-AARQ-01	6732	0	3.98234	Tumor	LUAD
TCGA-49-AARR-01	4812	1	2.16601	Tumor	LUAD
TCGA-4A-A93W-01	4	0	2.424	Tumor	KIRP
TCGA-4A-A93Y-01	352	0	1.65832	Tumor	KIRP
TCGA-4E-A92E-01	13	0	3.86619	Tumor	UCEC
TCGA-4G-AAZT-01	420	0	1.24045	Tumor	CHOL
TCGA-4H-AAAK-01	348	0	3.43758	Tumor	BRCA
TCGA-4J-AA1J-01	542	0	5.00697	Tumor	CESC
TCGA-4K-AA1G-01	436	0	5.88974	Tumor	TGCT
TCGA-4K-AA1H-01	518	0	4.8803	Tumor	TGCT
TCGA-4K-AAAL-01	147	1	5.46711	Tumor	TGCT
TCGA-4L-AA1F-01	350	0	2.67323	Tumor	PRAD
TCGA-4R-AA8I-01	158	1	2.91463	Tumor	LIHC
TCGA-4T-AA8H-01	385	0	4.64322	Tumor	COAD
TCGA-4Z-AA7M-01	495	0	4.61747	Tumor	BLCA
TCGA-4Z-AA7N-01	1367	0	2.98028	Tumor	BLCA
TCGA-4Z-AA7O-01	512	0	4.05193	Tumor	BLCA
TCGA-4Z-AA7W-01	760	1	4.8328	Tumor	BLCA
TCGA-4Z-AA7Y-01	1522	0	4.75085	Tumor	BLCA
TCGA-4Z-AA81-01	1270	0	5.16746	Tumor	BLCA
TCGA-4Z-AA83-01	2024	0	3.26271	Tumor	BLCA
TCGA-50-5066-01	477	1	6.12243	Tumor	LUAD
TCGA-50-5066-02	477	1	4.75025	Tumor	LUAD
TCGA-50-5933-01	2393	0	3.76898	Tumor	LUAD
TCGA-50-5933-11	2393	0	0.582335	Normal	LUAD
TCGA-50-5935-01	653	0	3.66793	Tumor	LUAD
TCGA-50-5935-11	653	0	1.26652	Normal	LUAD
TCGA-50-5939-01	460	0	3.62472	Tumor	LUAD
TCGA-50-5939-11	460	0	0.755164	Normal	LUAD
TCGA-50-5941-01	1474	0	4.14318	Tumor	LUAD
TCGA-50-5944-01	1750	0	2.45337	Tumor	LUAD
TCGA-50-6590-01	1288	0	4.65347	Tumor	LUAD
TCGA-50-8457-01	1125	0	1.84426	Tumor	LUAD
TCGA-50-8460-01	829	0	3.53147	Tumor	LUAD
TCGA-51-6867-01	788	1	4.59121	Tumor	LUSC
TCGA-52-7622-01	862	0	3.7392	Tumor	LUSC
TCGA-52-7810-01	923	0	4.56818	Tumor	LUSC
TCGA-55-1592-01	452	1	4.51261	Tumor	LUAD
TCGA-55-1596-01	2065	0	5.93409	Tumor	LUAD
TCGA-55-5899-01	930	0	5.87525	Tumor	LUAD
TCGA-55-6543-01	435	0	1.95766	Tumor	LUAD
TCGA-55-6642-01	2449	0	3.29175	Tumor	LUAD
TCGA-55-6971-01	1400	0	3.61705	Tumor	LUAD
TCGA-55-6971-11	1400	0	1.1608	Normal	LUAD
TCGA-55-6972-01	1632	0	4.53299	Tumor	LUAD
TCGA-55-6972-11	1632	0	1.25941	Normal	LUAD
TCGA-55-6980-01	2109	0	2.48699	Tumor	LUAD
TCGA-55-6980-11	2109	0	1.14431	Normal	LUAD
TCGA-55-6981-01	1379	0	3.61976	Tumor	LUAD
TCGA-55-6981-11	1379	0	1.19075	Normal	LUAD
TCGA-55-6983-01	2823	0	3.37945	Tumor	LUAD
TCGA-55-6983-11	2823	0	1.79654	Normal	LUAD
TCGA-55-6984-01	724	1	3.78637	Tumor	LUAD
TCGA-55-6984-11	724	1	1.28928	Normal	LUAD
TCGA-55-6985-01	1233	0	3.70053	Tumor	LUAD
TCGA-55-6985-11	1233	0	1.82288	Normal	LUAD
TCGA-55-6986-01	3261	0	2.6772	Tumor	LUAD
TCGA-55-6986-11	3261	0	1.41086	Normal	LUAD
TCGA-55-6987-01	2137	0	4.17356	Tumor	LUAD
TCGA-55-7227-01	255	1	3.3093	Tumor	LUAD
TCGA-55-7281-01	339	1	2.74209	Tumor	LUAD
TCGA-55-7284-01	231	1	2.47686	Tumor	LUAD
TCGA-55-7570-01	824	0	5.8984	Tumor	LUAD
TCGA-55-7573-01	487	0	2.73478	Tumor	LUAD
TCGA-55-7574-01	478	1	3.67266	Tumor	LUAD
TCGA-55-7576-01	670	0	4.48297	Tumor	LUAD
TCGA-55-7724-01	705	0	3.83858	Tumor	LUAD
TCGA-55-7725-01	442	0	3.18421	Tumor	LUAD
TCGA-55-7726-01	652	0	4.33466	Tumor	LUAD
TCGA-55-7727-01	119	0	5.51169	Tumor	LUAD
TCGA-55-7728-01	704	0	2.04088	Tumor	LUAD
TCGA-55-7815-01	466	1	4.60606	Tumor	LUAD
TCGA-55-7903-01	567	0	5.1911	Tumor	LUAD
TCGA-55-7907-01	294	1	4.79382	Tumor	LUAD
TCGA-55-7910-01	1018	1	4.97051	Tumor	LUAD
TCGA-55-7911-01	537	0	5.15275	Tumor	LUAD
TCGA-55-7913-01	480	1	4.81883	Tumor	LUAD
TCGA-55-7994-01	603	0	3.46866	Tumor	LUAD
TCGA-55-7995-01	468	1	4.43644	Tumor	LUAD
TCGA-55-8085-01	904	0	4.9092	Tumor	LUAD
TCGA-55-8087-01	462	0	3.189	Tumor	LUAD
TCGA-55-8089-01	702	0	4.4616	Tumor	LUAD
TCGA-55-8090-01	548	1	3.01214	Tumor	LUAD
TCGA-55-8091-01	600	0	2.42176	Tumor	LUAD
TCGA-55-8092-01	127	1	2.35154	Tumor	LUAD
TCGA-55-8096-01	566	1	3.21894	Tumor	LUAD
TCGA-55-8097-01	476	0	2.21459	Tumor	LUAD
TCGA-55-8203-01	547	0	4.63571	Tumor	LUAD
TCGA-55-8204-01	515	0	3.82327	Tumor	LUAD
TCGA-55-8206-01	888	0	2.80952	Tumor	LUAD
TCGA-55-8207-01	977	0	2.43356	Tumor	LUAD
TCGA-55-8208-01	511	1	2.88575	Tumor	LUAD
TCGA-55-8299-01	274	1	3.94953	Tumor	LUAD
TCGA-55-8301-01	238	1	4.59298	Tumor	LUAD
TCGA-55-8302-01	478	0	4.7149	Tumor	LUAD
TCGA-55-8505-01	440	0	4.11065	Tumor	LUAD
TCGA-55-8507-01	418	0	4.20222	Tumor	LUAD
TCGA-55-8508-01	617	0	4.1219	Tumor	LUAD
TCGA-55-8510-01	539	0	3.98787	Tumor	LUAD
TCGA-55-8511-01	460	1	4.53161	Tumor	LUAD
TCGA-55-8513-01	317	1	2.07293	Tumor	LUAD
TCGA-55-8514-01	520	0	3.06022	Tumor	LUAD
TCGA-55-8614-01	536	0	3.62999	Tumor	LUAD
TCGA-55-8615-01	224	1	3.74037	Tumor	LUAD
TCGA-55-8619-01	416	0	2.59755	Tumor	LUAD
TCGA-55-8621-01	515	0	2.93397	Tumor	LUAD
TCGA-55-A48X-01	689	0	3.37562	Tumor	LUAD
TCGA-55-A48Y-01	630	0	4.20441	Tumor	LUAD
TCGA-55-A491-01	626	0	4.55467	Tumor	LUAD
TCGA-55-A492-01	596	0	2.7945	Tumor	LUAD
TCGA-55-A494-01	481	0	4.76525	Tumor	LUAD
TCGA-55-A4DF-01	515	1	5.07805	Tumor	LUAD
TCGA-55-A4DG-01	608	0	3.19222	Tumor	LUAD
TCGA-55-A57B-01	546	0	2.90971	Tumor	LUAD
TCGA-56-5897-01	378	0	3.72575	Tumor	LUSC
TCGA-56-5898-01	555	0	3.54271	Tumor	LUSC
TCGA-56-6545-01	666	0	4.02667	Tumor	LUSC
TCGA-56-7221-01	608	0	4.15544	Tumor	LUSC
TCGA-56-7222-01	427	1	5.05746	Tumor	LUSC
TCGA-56-7222-11	427	1	1.40949	Normal	LUSC
TCGA-56-7580-01	925	0	4.38958	Tumor	LUSC
TCGA-56-7580-11	925	0	1.78802	Normal	LUSC
TCGA-56-7582-01	601	0	4.63899	Tumor	LUSC
TCGA-56-7582-11	601	0	1.70627	Normal	LUSC
TCGA-56-7823-01	1011	0	5.16298	Tumor	LUSC
TCGA-56-7823-11	1011	0	2.11448	Normal	LUSC
TCGA-56-8082-01	455	0	4.73464	Tumor	LUSC
TCGA-56-8082-11	455	0	0.583489	Normal	LUSC
TCGA-56-8304-01	106	0	4.40431	Tumor	LUSC
TCGA-56-8305-01	105	0	4.63019	Tumor	LUSC
TCGA-56-8307-01	818	0	4.30305	Tumor	LUSC
TCGA-56-8309-01	428	0	3.19145	Tumor	LUSC
TCGA-56-8309-11	428	0	1.80914	Normal	LUSC
TCGA-56-8504-01	510	0	5.03488	Tumor	LUSC
TCGA-56-8623-01	692	0	1.66279	Tumor	LUSC
TCGA-56-8623-11	692	0	1.62488	Normal	LUSC
TCGA-56-8624-01	420	0	2.95236	Tumor	LUSC
TCGA-56-8626-01	302	0	2.74359	Tumor	LUSC
TCGA-56-8628-01	616	0	3.25922	Tumor	LUSC
TCGA-56-8629-01	481	0	3.98662	Tumor	LUSC
TCGA-56-A49D-01	637	0	4.21926	Tumor	LUSC
TCGA-56-A4BW-01	585	0	4.65222	Tumor	LUSC
TCGA-56-A4BX-01	405	0	4.62571	Tumor	LUSC
TCGA-56-A4ZJ-01	640	0	3.02047	Tumor	LUSC
TCGA-56-A4ZK-01	570	0	4.3989	Tumor	LUSC
TCGA-56-A5DR-01	4	0	5.14034	Tumor	LUSC
TCGA-56-A5DS-01	8	0	4.01431	Tumor	LUSC
TCGA-56-A62T-01	440	0	4.38397	Tumor	LUSC
TCGA-58-8387-01	403	0	6.27745	Tumor	LUSC
TCGA-58-8388-01	412	0	4.36955	Tumor	LUSC
TCGA-58-8390-01	911	0	4.68437	Tumor	LUSC
TCGA-58-8391-01	2033	1	4.35942	Tumor	LUSC
TCGA-58-8392-01	96	1	4.98742	Tumor	LUSC
TCGA-58-8393-01	1058	0	4.75249	Tumor	LUSC
TCGA-58-A46J-01	2589	0	5.44875	Tumor	LUSC
TCGA-58-A46K-01	735	1	4.70225	Tumor	LUSC
TCGA-58-A46L-01	1723	0	4.35907	Tumor	LUSC
TCGA-58-A46M-01	1072	0	5.97682	Tumor	LUSC
TCGA-58-A46N-01	630	1	5.06087	Tumor	LUSC
TCGA-59-2348-01	5481	0	5.29585	Tumor	OV
TCGA-59-2351-01	2139	1	4.46343	Tumor	OV
TCGA-59-2363-01	165	0	5.6678	Tumor	OV
TCGA-59-A5PD-01	145	1	6.8034	Tumor	OV
TCGA-5C-A9VG-01	328	0	3.89207	Tumor	LIHC
TCGA-5C-A9VH-01	322	0	3.20428	Tumor	LIHC
TCGA-5C-AAPD-01	20	0	4.50415	Tumor	LIHC
TCGA-5N-A9KI-01	76	0	4.94624	Tumor	BLCA
TCGA-5N-A9KM-01	276	1	3.3776	Tumor	BLCA
TCGA-5P-A9JU-01	373	0	2.98203	Tumor	KIRP
TCGA-5P-A9JV-01	2043	0	1.65545	Tumor	KIRP
TCGA-5P-A9JW-01	3228	1	2.31457	Tumor	KIRP
TCGA-5P-A9JY-01	1508	0	2.49268	Tumor	KIRP
TCGA-5P-A9JZ-01	2744	0	2.35806	Tumor	KIRP
TCGA-5P-A9K2-01	2392	0	2.00211	Tumor	KIRP
TCGA-5P-A9K4-01	2184	0	2.50206	Tumor	KIRP
TCGA-5P-A9K6-01	1914	0	2.34042	Tumor	KIRP
TCGA-5P-A9K8-01	1309	0	1.79007	Tumor	KIRP
TCGA-5P-A9K9-01	548	1	4.18548	Tumor	KIRP
TCGA-5P-A9KA-01	395	0	1.60344	Tumor	KIRP
TCGA-5P-A9KC-01	377	0	2.86695	Tumor	KIRP
TCGA-5P-A9KE-01	824	0	2.49734	Tumor	KIRP
TCGA-5P-A9KH-01	2051	0	1.13083	Tumor	KIRP
TCGA-5R-AA1C-01	520	0	3.49742	Tumor	LIHC
TCGA-5R-AA1D-01	449	0	1.42872	Tumor	LIHC
TCGA-5R-AAAM-01	46	0	1.40928	Tumor	LIHC
TCGA-5S-A9Q8-01	313	0	3.94061	Tumor	UCEC
TCGA-5X-AA5U-01	361	0	4.72995	Tumor	OV
TCGA-60-2695-01	642	0	5.44621	Tumor	LUSC
TCGA-60-2697-01	200	1	3.27937	Tumor	LUSC
TCGA-60-2703-01	1757	1	5.16614	Tumor	LUSC
TCGA-60-2706-01	2820	0	5.22245	Tumor	LUSC
TCGA-60-2707-01	579	1	3.71775	Tumor	LUSC
TCGA-60-2708-01	2447	0	3.70221	Tumor	LUSC
TCGA-60-2709-01	1505	0	4.315	Tumor	LUSC
TCGA-60-2709-11	1505	0	1.14933	Normal	LUSC
TCGA-60-2710-01	2024	0	3.94762	Tumor	LUSC
TCGA-60-2711-01	1260	0	4.27009	Tumor	LUSC
TCGA-60-2712-01	274	0	3.55009	Tumor	LUSC
TCGA-60-2713-01	1356	1	3.74453	Tumor	LUSC
TCGA-60-2714-01	1531	0	4.54656	Tumor	LUSC
TCGA-60-2716-01	1475	0	3.39113	Tumor	LUSC
TCGA-60-2719-01	1297	0	4.80415	Tumor	LUSC
TCGA-60-2721-01	983	0	4.00919	Tumor	LUSC
TCGA-60-2722-01	851	1	4.39652	Tumor	LUSC
TCGA-60-2723-01	1092	0	5.03062	Tumor	LUSC
TCGA-60-2725-01	816	0	4.82133	Tumor	LUSC
TCGA-60-2726-01	358	0	5.77245	Tumor	LUSC
TCGA-61-1736-01	764	1	4.52041	Tumor	OV
TCGA-61-1741-01	488	1	4.68135	Tumor	OV
TCGA-61-1910-01	1127	0	4.18453	Tumor	OV
TCGA-61-1911-01	844	1	4.79018	Tumor	OV
TCGA-61-1914-01	1674	1	5.25678	Tumor	OV
TCGA-61-1919-01	439	1	5.21047	Tumor	OV
TCGA-61-2008-01	818	1	4.27994	Tumor	OV
TCGA-61-2008-02	818	1	4.77325	Tumor	OV
TCGA-61-2009-01	101	1	5.6337	Tumor	OV
TCGA-61-2092-01	1573	0	4.46724	Tumor	OV
TCGA-61-2097-01	1844	0	3.17176	Tumor	OV
TCGA-61-2098-01	1993	0	5.09386	Tumor	OV
TCGA-61-2104-01	1680	1	3.36256	Tumor	OV
TCGA-62-8394-01	139	0	4.65579	Tumor	LUAD
TCGA-62-8395-01	395	1	2.7126	Tumor	LUAD
TCGA-62-8397-01	1289	0	3.28576	Tumor	LUAD
TCGA-62-8398-01	444	0	4.80928	Tumor	LUAD
TCGA-62-8399-01	2696	0	3.77647	Tumor	LUAD
TCGA-62-8402-01	772	1	4.25767	Tumor	LUAD
TCGA-62-A46O-01	943	1	4.9424	Tumor	LUAD
TCGA-62-A46P-01	267	1	3.95815	Tumor	LUAD
TCGA-62-A46R-01	1725	0	4.90784	Tumor	LUAD
TCGA-62-A46S-01	527	1	2.88066	Tumor	LUAD
TCGA-62-A46V-01	2199	0	4.63458	Tumor	LUAD
TCGA-62-A46Y-01	314	1	3.51805	Tumor	LUAD
TCGA-62-A470-01	539	1	4.15362	Tumor	LUAD
TCGA-62-A471-01	1246	0	5.33005	Tumor	LUAD
TCGA-62-A472-01	290	1	4.73585	Tumor	LUAD
TCGA-63-6202-01	1602	0	4.48563	Tumor	LUSC
TCGA-63-7020-01	2133	0	3.7843	Tumor	LUSC
TCGA-63-7021-01	2142	0	4.1977	Tumor	LUSC
TCGA-63-7022-01	2073	0	2.88893	Tumor	LUSC
TCGA-63-7023-01	1682	0	6.24719	Tumor	LUSC
TCGA-63-A5MB-01	3123	0	4.9628	Tumor	LUSC
TCGA-63-A5MG-01	2148	0	3.86924	Tumor	LUSC
TCGA-63-A5MH-01	2026	0	5.02505	Tumor	LUSC
TCGA-63-A5MI-01	1784	0	4.58547	Tumor	LUSC
TCGA-63-A5MJ-01	1824	0	4.7839	Tumor	LUSC
TCGA-63-A5ML-01	1386	0	4.76254	Tumor	LUSC
TCGA-63-A5MM-01	218	1	4.36293	Tumor	LUSC
TCGA-63-A5MN-01	320	1	3.48443	Tumor	LUSC
TCGA-63-A5MP-01	511	1	5.06376	Tumor	LUSC
TCGA-63-A5MR-01	2716	0	4.45821	Tumor	LUSC
TCGA-63-A5MS-01	2381	0	4.4296	Tumor	LUSC
TCGA-63-A5MT-01	427	1	4.70249	Tumor	LUSC
TCGA-63-A5MU-01	420	1	5.11136	Tumor	LUSC
TCGA-63-A5MV-01	1100	0	4.03701	Tumor	LUSC
TCGA-63-A5MW-01	1639	0	4.74614	Tumor	LUSC
TCGA-63-A5MY-01	1052	0	4.94844	Tumor	LUSC
TCGA-64-1676-01	1728	0	5.1118	Tumor	LUAD
TCGA-64-1678-01	1189	0	6.77257	Tumor	LUAD
TCGA-64-1679-01	2488	0	3.0296	Tumor	LUAD
TCGA-64-5774-01	246	1	5.10307	Tumor	LUAD
TCGA-64-5778-01	962	1	5.33254	Tumor	LUAD
TCGA-64-5815-01	866	0	3.66428	Tumor	LUAD
TCGA-66-2758-01	639	0	5.75854	Tumor	LUSC
TCGA-66-2759-01	762	0	5.22365	Tumor	LUSC
TCGA-66-2771-01	578	0	5.90221	Tumor	LUSC
TCGA-66-2778-01	578	0	5.19437	Tumor	LUSC
TCGA-66-2783-01	759	0	4.33664	Tumor	LUSC
TCGA-66-2792-01	913	0	5.13364	Tumor	LUSC
TCGA-66-2794-01	1645	0	5.22791	Tumor	LUSC
TCGA-67-6215-01	174	0	3.98675	Tumor	LUAD
TCGA-67-6216-01	141	0	2.87992	Tumor	LUAD
TCGA-68-A59J-01	448	0	4.74058	Tumor	LUSC
TCGA-69-7973-01	230	0	5.42183	Tumor	LUAD
TCGA-69-7980-01	411	0	3.43731	Tumor	LUAD
TCGA-69-8253-01	426	0	2.45839	Tumor	LUAD
TCGA-69-8254-01	409	0	2.93632	Tumor	LUAD
TCGA-71-8520-01	179	1	4.32037	Tumor	LUAD
TCGA-73-4658-01	1600	0	3.90179	Tumor	LUAD
TCGA-73-4662-01	21	1	3.70365	Tumor	LUAD
TCGA-73-4668-01	236	1	4.07003	Tumor	LUAD
TCGA-73-7498-01	1189	0	1.90086	Tumor	LUAD
TCGA-73-7499-01	1447	1	6.13475	Tumor	LUAD
TCGA-75-5125-01	1752	1	4.39644	Tumor	LUAD
TCGA-75-5146-01	2368	0	2.98913	Tumor	LUAD
TCGA-75-5147-01	1333	0	5.71201	Tumor	LUAD
TCGA-75-6206-01	2590	0	1.72939	Tumor	LUAD
TCGA-75-6212-01	1516	0	2.43432	Tumor	LUAD
TCGA-75-6214-01	419	1	3.97929	Tumor	LUAD
TCGA-75-7025-01	1481	1	2.16843	Tumor	LUAD
TCGA-75-7027-01	2949	1	5.01118	Tumor	LUAD
TCGA-77-6844-01	1788	1	4.91058	Tumor	LUSC
TCGA-77-7139-01	4261	0	5.79341	Tumor	LUSC
TCGA-77-7465-01	990	0	6.37402	Tumor	LUSC
TCGA-77-8009-01	607	1	5.87379	Tumor	LUSC
TCGA-77-8130-01	4765	0	3.24258	Tumor	LUSC
TCGA-77-8139-01	3166	0	3.96113	Tumor	LUSC
TCGA-77-8144-01	833	0	5.08313	Tumor	LUSC
TCGA-77-8146-01	3189	0	4.28941	Tumor	LUSC
TCGA-77-8148-01	2023	0	5.36482	Tumor	LUSC
TCGA-77-8153-01	1992	0	5.42612	Tumor	LUSC
TCGA-77-8154-01	1841	0	5.22632	Tumor	LUSC
TCGA-77-8156-01	1106	0	5.23849	Tumor	LUSC
TCGA-77-A5FZ-01	3838	0	2.84857	Tumor	LUSC
TCGA-77-A5G1-01	4026	0	2.84062	Tumor	LUSC
TCGA-77-A5G3-01	4570	0	4.7288	Tumor	LUSC
TCGA-77-A5G6-01	392	1	4.52528	Tumor	LUSC
TCGA-77-A5G7-01	180	0	4.90073	Tumor	LUSC
TCGA-77-A5GA-01	1280	0	5.07876	Tumor	LUSC
TCGA-77-A5GB-01	937	0	4.48165	Tumor	LUSC
TCGA-77-A5GF-01	722	1	5.13252	Tumor	LUSC
TCGA-77-A5GH-01	1182	0	4.32989	Tumor	LUSC
TCGA-78-7149-01	3940	0	3.54239	Tumor	LUAD
TCGA-78-7152-01	1202	1	3.69411	Tumor	LUAD
TCGA-78-7153-01	3635	0	4.42176	Tumor	LUAD
TCGA-78-7159-01	1974	0	4.97188	Tumor	LUAD
TCGA-78-7163-01	7248	0	2.33372	Tumor	LUAD
TCGA-78-7539-01	688	1	3.27278	Tumor	LUAD
TCGA-78-7540-01	1197	0	2.24273	Tumor	LUAD
TCGA-78-7633-01	1450	1	3.30745	Tumor	LUAD
TCGA-78-8640-01	7062	0	4.79249	Tumor	LUAD
TCGA-78-8655-01	2360	0	3.16832	Tumor	LUAD
TCGA-78-8662-01	3044	1	4.72074	Tumor	LUAD
TCGA-80-5608-01	2832	0	4.71927	Tumor	LUAD
TCGA-80-5611-01	2595	0	5.0079	Tumor	LUAD
TCGA-85-6560-01	1259	0	5.68364	Tumor	LUSC
TCGA-85-6561-01	1224	0	4.27138	Tumor	LUSC
TCGA-85-6798-01	180	1	4.98078	Tumor	LUSC
TCGA-85-7696-01	1111	0	5.4725	Tumor	LUSC
TCGA-85-7697-01	1063	0	4.23279	Tumor	LUSC
TCGA-85-7698-01	650	1	4.67683	Tumor	LUSC
TCGA-85-7699-01	760	1	5.07129	Tumor	LUSC
TCGA-85-7710-01	42	0	3.65738	Tumor	LUSC
TCGA-85-7710-11	42	0	2.54203	Normal	LUSC
TCGA-85-7844-01	911	0	4.78211	Tumor	LUSC
TCGA-85-7950-01	576	0	3.81896	Tumor	LUSC
TCGA-85-8048-01	765	0	4.42329	Tumor	LUSC
TCGA-85-8049-01	579	0	3.99804	Tumor	LUSC
TCGA-85-8052-01	734	0	4.1776	Tumor	LUSC
TCGA-85-8070-01	960	0	5.27777	Tumor	LUSC
TCGA-85-8071-01	815	0	4.84165	Tumor	LUSC
TCGA-85-8072-01	932	0	5.41078	Tumor	LUSC
TCGA-85-8276-01	1048	1	4.92661	Tumor	LUSC
TCGA-85-8277-01	307	0	5.73443	Tumor	LUSC
TCGA-85-8287-01	23	0	4.27245	Tumor	LUSC
TCGA-85-8288-01	402	0	4.78434	Tumor	LUSC
TCGA-85-8350-01	683	0	3.70641	Tumor	LUSC
TCGA-85-8351-01	510	0	4.60712	Tumor	LUSC
TCGA-85-8352-01	128	1	5.63898	Tumor	LUSC
TCGA-85-8354-01	995	0	4.93653	Tumor	LUSC
TCGA-85-8355-01	61	0	3.75941	Tumor	LUSC
TCGA-85-8479-01	468	0	5.16791	Tumor	LUSC
TCGA-85-8580-01	1113	0	5.04784	Tumor	LUSC
TCGA-85-8582-01	1160	0	3.80814	Tumor	LUSC
TCGA-85-8584-01	383	0	5.16759	Tumor	LUSC
TCGA-85-8664-01	434	1	5.06708	Tumor	LUSC
TCGA-85-8666-01	687	0	5.5324	Tumor	LUSC
TCGA-85-A4CL-01	921	0	4.92904	Tumor	LUSC
TCGA-85-A4CN-01	1038	0	4.99727	Tumor	LUSC
TCGA-85-A4JB-01	942	0	4.49369	Tumor	LUSC
TCGA-85-A4JC-01	548	1	5.04631	Tumor	LUSC
TCGA-85-A4PA-01	741	0	4.00192	Tumor	LUSC
TCGA-85-A4QQ-01	927	0	4.47135	Tumor	LUSC
TCGA-85-A4QR-01	600	0	5.28176	Tumor	LUSC
TCGA-85-A50M-01	826	0	4.04522	Tumor	LUSC
TCGA-85-A50Z-01	493	0	4.61917	Tumor	LUSC
TCGA-85-A510-01	363	1	5.36811	Tumor	LUSC
TCGA-85-A511-01	390	1	5.28764	Tumor	LUSC
TCGA-85-A512-01	465	0	4.88237	Tumor	LUSC
TCGA-85-A513-01	910	0	3.6036	Tumor	LUSC
TCGA-85-A53L-01	377	0	5.06751	Tumor	LUSC
TCGA-85-A5B5-01	111	0	4.89362	Tumor	LUSC
TCGA-86-6851-01	179	0	2.73805	Tumor	LUAD
TCGA-86-7713-01	1157	0	4.36247	Tumor	LUAD
TCGA-86-7953-01	997	0	4.36624	Tumor	LUAD
TCGA-86-7954-01	605	0	4.11631	Tumor	LUAD
TCGA-86-7955-01	820	1	4.68567	Tumor	LUAD
TCGA-86-8054-01	1148	0	6.26292	Tumor	LUAD
TCGA-86-8055-01	124	0	3.69035	Tumor	LUAD
TCGA-86-8056-01	139	0	2.08823	Tumor	LUAD
TCGA-86-8073-01	740	0	3.26412	Tumor	LUAD
TCGA-86-8075-01	199	1	3.91727	Tumor	LUAD
TCGA-86-8076-01	993	0	2.81379	Tumor	LUAD
TCGA-86-8278-01	29	1	2.91615	Tumor	LUAD
TCGA-86-8279-01	949	0	4.22725	Tumor	LUAD
TCGA-86-8280-01	701	0	3.76656	Tumor	LUAD
TCGA-86-8281-01	0	0	3.60672	Tumor	LUAD
TCGA-86-8358-01	653	0	5.88152	Tumor	LUAD
TCGA-86-8585-01	353	0	4.77551	Tumor	LUAD
TCGA-86-8668-01	423	0	2.51428	Tumor	LUAD
TCGA-86-8669-01	849	1	2.97003	Tumor	LUAD
TCGA-86-8671-01	839	0	2.65673	Tumor	LUAD
TCGA-86-8672-01	19	0	4.53107	Tumor	LUAD
TCGA-86-8673-01	636	1	5.41665	Tumor	LUAD
TCGA-86-8674-01	334	1	3.94041	Tumor	LUAD
TCGA-86-A456-01	896	0	3.6261	Tumor	LUAD
TCGA-86-A4D0-01	116	0	6.39388	Tumor	LUAD
TCGA-86-A4JF-01	436	1	5.31356	Tumor	LUAD
TCGA-86-A4P7-01	415	0	3.82062	Tumor	LUAD
TCGA-86-A4P8-01	805	0	1.24887	Tumor	LUAD
TCGA-90-6837-01	758	0	4.12242	Tumor	LUSC
TCGA-90-6837-11	758	0	1.83696	Normal	LUSC
TCGA-90-7769-01	358	0	4.45924	Tumor	LUSC
TCGA-90-7964-01	428	0	4.05274	Tumor	LUSC
TCGA-90-A4ED-01	615	0	4.25224	Tumor	LUSC
TCGA-90-A4EE-01	688	0	5.27158	Tumor	LUSC
TCGA-90-A59Q-01	274	1	4.55131	Tumor	LUSC
TCGA-91-6828-01	323	0	3.44741	Tumor	LUAD
TCGA-91-6828-11	323	0	1.23922	Normal	LUAD
TCGA-91-6831-01	310	0	5.31042	Tumor	LUAD
TCGA-91-6831-11	310	0	1.1511	Normal	LUAD
TCGA-91-6835-01	79	0	4.03846	Tumor	LUAD
TCGA-91-6835-11	79	0	1.6956	Normal	LUAD
TCGA-91-6836-01	417	0	5.53403	Tumor	LUAD
TCGA-91-6836-11	417	0	1.28157	Normal	LUAD
TCGA-91-6840-01	372	0	3.9135	Tumor	LUAD
TCGA-91-6848-01	224	0	5.19358	Tumor	LUAD
TCGA-91-7771-01	492	0	2.87249	Tumor	LUAD
TCGA-91-8496-01	505	0	2.99242	Tumor	LUAD
TCGA-91-8497-01	434	0	2.06075	Tumor	LUAD
TCGA-91-A4BD-01	603	0	2.69859	Tumor	LUAD
TCGA-92-8063-01	122	0	4.92146	Tumor	LUSC
TCGA-92-8064-01	160	0	5.16942	Tumor	LUSC
TCGA-92-8065-01	70	0	3.4047	Tumor	LUSC
TCGA-93-7347-01	683	0	2.79156	Tumor	LUAD
TCGA-93-7348-01	531	0	3.32523	Tumor	LUAD
TCGA-93-8067-01	186	0	4.4008	Tumor	LUAD
TCGA-93-A4JQ-01	526	0	3.97183	Tumor	LUAD
TCGA-94-7033-01	640	0	4.48684	Tumor	LUSC
TCGA-94-7557-01	5	0	5.31399	Tumor	LUSC
TCGA-94-7943-01	556	1	4.67723	Tumor	LUSC
TCGA-94-8035-01	122	0	5.08229	Tumor	LUSC
TCGA-94-A4VJ-01	430	0	4.34463	Tumor	LUSC
TCGA-94-A5I4-01	314	1	5.21552	Tumor	LUSC
TCGA-95-7039-01	1258	1	4.47975	Tumor	LUAD
TCGA-95-7947-01	477	0	5.16898	Tumor	LUAD
TCGA-95-7948-01	476	0	3.60154	Tumor	LUAD
TCGA-95-8039-01	228	1	3.8776	Tumor	LUAD
TCGA-95-8494-01	84	0	4.8364	Tumor	LUAD
TCGA-96-7544-01	2160	0	4.09628	Tumor	LUSC
TCGA-96-8169-01	557	0	4.02094	Tumor	LUSC
TCGA-96-8170-01	531	0	4.13953	Tumor	LUSC
TCGA-96-A4JK-01	589	0	4.37819	Tumor	LUSC
TCGA-96-A4JL-01	842	0	5.2462	Tumor	LUSC
TCGA-97-7553-01	1870	0	3.9125	Tumor	LUAD
TCGA-97-7554-01	775	0	3.91178	Tumor	LUAD
TCGA-97-7938-01	18	0	2.46581	Tumor	LUAD
TCGA-97-7941-01	484	0	2.58626	Tumor	LUAD
TCGA-97-8172-01	545	0	2.59667	Tumor	LUAD
TCGA-97-8175-01	294	1	3.67662	Tumor	LUAD
TCGA-97-8179-01	435	0	5.19924	Tumor	LUAD
TCGA-97-8547-01	657	0	3.46214	Tumor	LUAD
TCGA-97-8552-01	626	0	2.34476	Tumor	LUAD
TCGA-97-A4LX-01	614	0	3.70896	Tumor	LUAD
TCGA-97-A4M0-01	652	0	2.28498	Tumor	LUAD
TCGA-97-A4M1-01	601	0	2.87896	Tumor	LUAD
TCGA-97-A4M2-01	624	0	2.44972	Tumor	LUAD
TCGA-97-A4M3-01	540	0	3.06628	Tumor	LUAD
TCGA-97-A4M5-01	634	0	3.21786	Tumor	LUAD
TCGA-97-A4M6-01	568	0	3.42289	Tumor	LUAD
TCGA-97-A4M7-01	629	0	3.04869	Tumor	LUAD
TCGA-98-7454-01	652	0	4.37192	Tumor	LUSC
TCGA-98-8021-01	918	1	3.90588	Tumor	LUSC
TCGA-98-8022-01	933	0	4.27247	Tumor	LUSC
TCGA-98-8023-01	649	0	4.44581	Tumor	LUSC
TCGA-98-A538-01	826	0	4.6127	Tumor	LUSC
TCGA-98-A53A-01	552	0	5.63792	Tumor	LUSC
TCGA-98-A53B-01	61	0	3.56643	Tumor	LUSC
TCGA-98-A53C-01	822	0	2.61525	Tumor	LUSC
TCGA-98-A53D-01	413	1	1.86315	Tumor	LUSC
TCGA-98-A53H-01	618	0	3.55908	Tumor	LUSC
TCGA-98-A53I-01	565	0	4.78609	Tumor	LUSC
TCGA-98-A53J-01	630	0	4.2226	Tumor	LUSC
TCGA-99-8025-01	1060	0	4.93359	Tumor	LUAD
TCGA-99-8028-01	1118	0	3.58319	Tumor	LUAD
TCGA-99-8032-01	44	0	4.13876	Tumor	LUAD
TCGA-99-AA5R-01	658	0	2.66309	Tumor	LUAD
TCGA-A1-A0SB-01	259	0	2.54644	Tumor	BRCA
TCGA-A1-A0SD-01	437	0	3.06869	Tumor	BRCA
TCGA-A1-A0SE-01	1321	0	4.60688	Tumor	BRCA
TCGA-A1-A0SF-01	1463	0	3.52895	Tumor	BRCA
TCGA-A1-A0SG-01	434	0	2.92361	Tumor	BRCA
TCGA-A1-A0SH-01	1437	0	2.79001	Tumor	BRCA
TCGA-A1-A0SI-01	635	0	4.93096	Tumor	BRCA
TCGA-A1-A0SJ-01	416	0	4.52102	Tumor	BRCA
TCGA-A1-A0SM-01	242	0	4.19518	Tumor	BRCA
TCGA-A1-A0SN-01	1196	0	3.95495	Tumor	BRCA
TCGA-A1-A0SO-01	852	0	5.32362	Tumor	BRCA
TCGA-A1-A0SP-01	584	0	4.76321	Tumor	BRCA
TCGA-A1-A0SQ-01	554	0	4.05354	Tumor	BRCA
TCGA-A2-A04N-01	4354	0	3.07774	Tumor	BRCA
TCGA-A2-A04Q-01	2385	0	5.00494	Tumor	BRCA
TCGA-A2-A04R-01	3709	0	5.42262	Tumor	BRCA
TCGA-A2-A04T-01	2246	0	5.85475	Tumor	BRCA
TCGA-A2-A04U-01	2654	0	5.67109	Tumor	BRCA
TCGA-A2-A04V-01	1470	1	3.51273	Tumor	BRCA
TCGA-A2-A04W-01	3102	0	3.95691	Tumor	BRCA
TCGA-A2-A04X-01	1686	0	3.69722	Tumor	BRCA
TCGA-A2-A04Y-01	1099	0	5.08078	Tumor	BRCA
TCGA-A2-A0CK-01	1364	1	4.0687	Tumor	BRCA
TCGA-A2-A0CM-01	382	1	5.57273	Tumor	BRCA
TCGA-A2-A0CP-01	2813	0	2.26801	Tumor	BRCA
TCGA-A2-A0CQ-01	2695	0	4.06329	Tumor	BRCA
TCGA-A2-A0CT-01	2289	0	4.48702	Tumor	BRCA
TCGA-A2-A0CV-01	3011	0	2.8903	Tumor	BRCA
TCGA-A2-A0CW-01	3283	0	5.50448	Tumor	BRCA
TCGA-A2-A0CX-01	1728	0	5.41226	Tumor	BRCA
TCGA-A2-A0CY-01	1673	0	4.18731	Tumor	BRCA
TCGA-A2-A0D0-01	2048	0	4.74881	Tumor	BRCA
TCGA-A2-A0D1-01	1051	0	4.76462	Tumor	BRCA
TCGA-A2-A0D2-01	1027	0	5.03313	Tumor	BRCA
TCGA-A2-A0D3-01	1873	0	3.78962	Tumor	BRCA
TCGA-A2-A0D4-01	767	0	5.87342	Tumor	BRCA
TCGA-A2-A0EM-01	3094	0	4.24332	Tumor	BRCA
TCGA-A2-A0EN-01	4088	0	3.08507	Tumor	BRCA
TCGA-A2-A0EP-01	3603	0	3.01911	Tumor	BRCA
TCGA-A2-A0EQ-01	2426	0	5.53491	Tumor	BRCA
TCGA-A2-A0ER-01	2263	0	3.92422	Tumor	BRCA
TCGA-A2-A0ES-01	2190	0	2.39576	Tumor	BRCA
TCGA-A2-A0ET-01	1066	0	3.91436	Tumor	BRCA
TCGA-A2-A0EU-01	1043	0	3.92228	Tumor	BRCA
TCGA-A2-A0EV-01	968	0	3.7156	Tumor	BRCA
TCGA-A2-A0EX-01	752	0	2.47862	Tumor	BRCA
TCGA-A2-A0EY-01	1925	0	4.24711	Tumor	BRCA
TCGA-A2-A0ST-01	3017	0	4.285	Tumor	BRCA
TCGA-A2-A0SU-01	1662	0	3.36346	Tumor	BRCA
TCGA-A2-A0SX-01	1239	1	4.15146	Tumor	BRCA
TCGA-A2-A0SY-01	1347	0	3.03476	Tumor	BRCA
TCGA-A2-A0T0-01	533	0	5.40347	Tumor	BRCA
TCGA-A2-A0T1-01	521	0	4.37898	Tumor	BRCA
TCGA-A2-A0T3-01	1516	0	4.90712	Tumor	BRCA
TCGA-A2-A0T4-01	624	0	5.00858	Tumor	BRCA
TCGA-A2-A0T5-01	531	0	4.62778	Tumor	BRCA
TCGA-A2-A0T6-01	575	0	1.96279	Tumor	BRCA
TCGA-A2-A0T7-01	631	0	4.12085	Tumor	BRCA
TCGA-A2-A0YD-01	769	0	3.57008	Tumor	BRCA
TCGA-A2-A0YE-01	554	0	5.10539	Tumor	BRCA
TCGA-A2-A0YF-01	1535	0	4.60157	Tumor	BRCA
TCGA-A2-A0YG-01	666	0	5.11477	Tumor	BRCA
TCGA-A2-A0YH-01	659	0	4.57614	Tumor	BRCA
TCGA-A2-A0YI-01	1505	0	2.09249	Tumor	BRCA
TCGA-A2-A0YJ-01	559	1	4.15188	Tumor	BRCA
TCGA-A2-A0YL-01	1474	0	3.65465	Tumor	BRCA
TCGA-A2-A0YM-01	965	0	5.60551	Tumor	BRCA
TCGA-A2-A0YT-01	723	0	5.09873	Tumor	BRCA
TCGA-A2-A1FV-01	714	0	3.71949	Tumor	BRCA
TCGA-A2-A1FW-01	528	0	5.69709	Tumor	BRCA
TCGA-A2-A1FX-01	1847	0	5.13089	Tumor	BRCA
TCGA-A2-A1FZ-01	683	0	3.74491	Tumor	BRCA
TCGA-A2-A1G0-01	616	0	2.20529	Tumor	BRCA
TCGA-A2-A1G1-01	584	0	4.56648	Tumor	BRCA
TCGA-A2-A1G4-01	595	0	3.18831	Tumor	BRCA
TCGA-A2-A1G6-01	501	0	1.51725	Tumor	BRCA
TCGA-A2-A25A-01	3276	0	3.49248	Tumor	BRCA
TCGA-A2-A25C-01	523	0	5.18279	Tumor	BRCA
TCGA-A2-A25E-01	2989	1	5.38342	Tumor	BRCA
TCGA-A2-A25F-01	322	0	3.58497	Tumor	BRCA
TCGA-A2-A3KC-01	1102	0	5.11982	Tumor	BRCA
TCGA-A2-A3XS-01	682	1	4.66082	Tumor	BRCA
TCGA-A2-A3XT-01	2770	0	6.10017	Tumor	BRCA
TCGA-A2-A3XU-01	574	1	5.88188	Tumor	BRCA
TCGA-A2-A3XV-01	996	0	3.8895	Tumor	BRCA
TCGA-A2-A3XW-01	1712	0	2.89481	Tumor	BRCA
TCGA-A2-A3XX-01	1439	0	7.07031	Tumor	BRCA
TCGA-A2-A3XY-01	802	1	4.46776	Tumor	BRCA
TCGA-A2-A3XZ-01	1532	0	4.79796	Tumor	BRCA
TCGA-A2-A4RW-01	222	0	3.69565	Tumor	BRCA
TCGA-A2-A4RX-01	742	0	3.30778	Tumor	BRCA
TCGA-A2-A4RY-01	648	0	2.47287	Tumor	BRCA
TCGA-A2-A4S0-01	706	0	2.53567	Tumor	BRCA
TCGA-A2-A4S1-01	820	0	2.74572	Tumor	BRCA
TCGA-A2-A4S2-01	643	0	3.66619	Tumor	BRCA
TCGA-A2-A4S3-01	666	0	5.18326	Tumor	BRCA
TCGA-A3-3328-01	1385	0	2.6242	Tumor	KIRC
TCGA-A3-3329-01	1624	0	1.97729	Tumor	KIRC
TCGA-A3-3335-01	1098	1	1.52406	Tumor	KIRC
TCGA-A3-3352-01	561	0	1.42871	Tumor	KIRC
TCGA-A3-3357-01	2688	0	1.71683	Tumor	KIRC
TCGA-A3-3359-01	2504	0	1.42702	Tumor	KIRC
TCGA-A3-3367-01	2270	0	1.31278	Tumor	KIRC
TCGA-A3-3370-01	2274	0	1.94519	Tumor	KIRC
TCGA-A3-3373-01	1621	0	1.65867	Tumor	KIRC
TCGA-A3-3376-01	1696	0	1.48671	Tumor	KIRC
TCGA-A3-3385-01	1993	0	2.16462	Tumor	KIRC
TCGA-A3-A6NI-01	1018	0	2.16601	Tumor	KIRC
TCGA-A3-A6NJ-01	468	0	1.28067	Tumor	KIRC
TCGA-A3-A6NL-01	689	0	1.70416	Tumor	KIRC
TCGA-A3-A6NN-01	3	0	1.47377	Tumor	KIRC
TCGA-A3-A8OU-01	0	0	1.96086	Tumor	KIRC
TCGA-A3-A8OV-01	340	0	1.98721	Tumor	KIRC
TCGA-A3-A8OW-01	323	0	1.41572	Tumor	KIRC
TCGA-A3-A8OX-01	0	0	2.22142	Tumor	KIRC
TCGA-A4-7286-01	554	0	1.64336	Tumor	KIRP
TCGA-A4-7287-01	234	1	4.94155	Tumor	KIRP
TCGA-A4-7288-01	1857	0	2.36326	Tumor	KIRP
TCGA-A4-7584-01	650	0	2.64629	Tumor	KIRP
TCGA-A4-7585-01	1070	0	2.40528	Tumor	KIRP
TCGA-A4-7732-01	582	0	2.88318	Tumor	KIRP
TCGA-A4-7828-01	238	0	2.17861	Tumor	KIRP
TCGA-A4-7996-01	493	1	2.49852	Tumor	KIRP
TCGA-A4-8098-01	896	0	3.25231	Tumor	KIRP
TCGA-A4-8310-01	780	0	3.231	Tumor	KIRP
TCGA-A4-8311-01	729	0	1.77494	Tumor	KIRP
TCGA-A4-8312-01	708	0	2.03943	Tumor	KIRP
TCGA-A4-8515-01	709	0	2.28356	Tumor	KIRP
TCGA-A4-8517-01	597	0	1.78353	Tumor	KIRP
TCGA-A4-8518-01	600	0	2.01589	Tumor	KIRP
TCGA-A4-8630-01	436	0	2.24791	Tumor	KIRP
TCGA-A4-A48D-01	379	0	1.77315	Tumor	KIRP
TCGA-A4-A4ZT-01	516	0	1.14587	Tumor	KIRP
TCGA-A4-A4ZT-11	516	0	1.25467	Normal	KIRP
TCGA-A4-A5DU-01	496	0	1.44568	Tumor	KIRP
TCGA-A4-A5XZ-01	479	0	1.90634	Tumor	KIRP
TCGA-A4-A5Y0-01	252	0	2.85705	Tumor	KIRP
TCGA-A4-A5Y1-01	296	1	3.31458	Tumor	KIRP
TCGA-A4-A6HP-01	379	0	2.15031	Tumor	KIRP
TCGA-A5-A0G1-01	3251	0	4.05609	Tumor	UCEC
TCGA-A5-A0G2-01	4549	0	5.46214	Tumor	UCEC
TCGA-A5-A0G3-01	795	1	4.11448	Tumor	UCEC
TCGA-A5-A0G5-01	1126	0	3.6431	Tumor	UCEC
TCGA-A5-A0G9-01	2540	0	2.4646	Tumor	UCEC
TCGA-A5-A0GB-01	997	0	5.75835	Tumor	UCEC
TCGA-A5-A0GD-01	3423	0	4.76951	Tumor	UCEC
TCGA-A5-A0GE-01	3205	0	4.17473	Tumor	UCEC
TCGA-A5-A0GG-01	3762	0	5.50402	Tumor	UCEC
TCGA-A5-A0GH-01	2254	0	5.94849	Tumor	UCEC
TCGA-A5-A0GI-01	2682	0	4.89148	Tumor	UCEC
TCGA-A5-A0GJ-01	12	1	3.91634	Tumor	UCEC
TCGA-A5-A0GM-01	1841	0	4.55767	Tumor	UCEC
TCGA-A5-A0GN-01	1841	0	3.32555	Tumor	UCEC
TCGA-A5-A0GP-01	1416	0	4.85799	Tumor	UCEC
TCGA-A5-A0GQ-01	2247	0	3.93474	Tumor	UCEC
TCGA-A5-A0GR-01	1120	0	3.08099	Tumor	UCEC
TCGA-A5-A0GU-01	860	0	4.38735	Tumor	UCEC
TCGA-A5-A0GV-01	304	1	4.77807	Tumor	UCEC
TCGA-A5-A0GW-01	706	0	5.39456	Tumor	UCEC
TCGA-A5-A0GX-01	2088	0	2.1449	Tumor	UCEC
TCGA-A5-A0R6-01	1153	0	4.36477	Tumor	UCEC
TCGA-A5-A0R7-01	535	0	4.95487	Tumor	UCEC
TCGA-A5-A0R8-01	42	1	4.24615	Tumor	UCEC
TCGA-A5-A0R9-01	749	0	3.8149	Tumor	UCEC
TCGA-A5-A0RA-01	884	0	4.76254	Tumor	UCEC
TCGA-A5-A0VO-01	875	0	4.63657	Tumor	UCEC
TCGA-A5-A0VP-01	1288	0	4.13295	Tumor	UCEC
TCGA-A5-A0VQ-01	485	0	3.27984	Tumor	UCEC
TCGA-A5-A1OF-01	973	0	4.86536	Tumor	UCEC
TCGA-A5-A1OG-01	337	1	5.34624	Tumor	UCEC
TCGA-A5-A1OH-01	1105	0	5.16577	Tumor	UCEC
TCGA-A5-A1OJ-01	1006	0	2.86974	Tumor	UCEC
TCGA-A5-A1OK-01	917	0	4.51294	Tumor	UCEC
TCGA-A5-A2K2-01	3595	0	4.83841	Tumor	UCEC
TCGA-A5-A2K3-01	2012	0	5.09144	Tumor	UCEC
TCGA-A5-A2K4-01	528	1	4.24841	Tumor	UCEC
TCGA-A5-A2K5-01	752	0	5.19861	Tumor	UCEC
TCGA-A5-A2K7-01	1063	0	5.47458	Tumor	UCEC
TCGA-A5-A3LO-01	776	0	5.21263	Tumor	UCEC
TCGA-A5-A3LP-01	455	0	4.23572	Tumor	UCEC
TCGA-A5-A7WJ-01	341	0	5.98354	Tumor	UCEC
TCGA-A5-A7WK-01	350	1	5.17117	Tumor	UCEC
TCGA-A5-AB3J-01	512	0	3.92703	Tumor	UCEC
TCGA-A6-2672-01	1419	0	4.83843	Tumor	COAD
TCGA-A6-2672-01	1419	0	3.73812	Tumor	COAD
TCGA-A6-2675-01	1321	0	3.57272	Tumor	COAD
TCGA-A6-2675-11	1321	0	2.5573	Normal	COAD
TCGA-A6-2676-01	1305	0	5.52526	Tumor	COAD
TCGA-A6-2678-01	1286	0	5.21131	Tumor	COAD
TCGA-A6-2678-11	1286	0	2.80695	Normal	COAD
TCGA-A6-2679-01	1366	0	3.9235	Tumor	COAD
TCGA-A6-2679-11	1366	0	3.40114	Normal	COAD
TCGA-A6-2680-01	1068	0	5.09475	Tumor	COAD
TCGA-A6-2680-11	1068	0	2.10491	Normal	COAD
TCGA-A6-2681-01	1150	1	4.19311	Tumor	COAD
TCGA-A6-2686-01	1126	0	5.24511	Tumor	COAD
TCGA-A6-2686-11	1126	0	3.21165	Normal	COAD
TCGA-A6-3810-01	1111	0	4.49629	Tumor	COAD
TCGA-A6-3810-01	1111	0	3.81316	Tumor	COAD
TCGA-A6-4107-01	987	0	5.36743	Tumor	COAD
TCGA-A6-5656-01	1001	0	4.29916	Tumor	COAD
TCGA-A6-5656-01	1001	0	2.90828	Tumor	COAD
TCGA-A6-5657-01	962	0	4.42162	Tumor	COAD
TCGA-A6-5659-01	926	0	2.43274	Tumor	COAD
TCGA-A6-5659-01	926	0	4.92685	Tumor	COAD
TCGA-A6-5659-11	926	0	2.89691	Normal	COAD
TCGA-A6-5660-01	888	0	4.84836	Tumor	COAD
TCGA-A6-5661-01	1020	0	3.06269	Tumor	COAD
TCGA-A6-5661-01	1020	0	5.01694	Tumor	COAD
TCGA-A6-5666-01	509	1	5.40239	Tumor	COAD
TCGA-A6-5667-01	887	0	4.81771	Tumor	COAD
TCGA-A6-5667-11	887	0	3.24289	Normal	COAD
TCGA-A6-6137-01	824	0	3.91299	Tumor	COAD
TCGA-A6-6140-01	734	0	4.96162	Tumor	COAD
TCGA-A6-6649-01	735	0	4.77418	Tumor	COAD
TCGA-A6-6653-01	742	0	4.74128	Tumor	COAD
TCGA-A6-6654-01	726	0	4.293	Tumor	COAD
TCGA-A6-6780-01	612	0	5.50217	Tumor	COAD
TCGA-A6-6780-01	612	0	3.77563	Tumor	COAD
TCGA-A6-6781-01	598	0	1.69249	Tumor	COAD
TCGA-A6-6781-01	598	0	3.14852	Tumor	COAD
TCGA-A6-6782-01	617	0	4.74887	Tumor	COAD
TCGA-A6-A56B-01	1678	1	4.68373	Tumor	COAD
TCGA-A6-A5ZU-01	293	0	3.29143	Tumor	COAD
TCGA-A7-A0CD-01	1165	0	3.57583	Tumor	BRCA
TCGA-A7-A0CE-01	1074	0	5.63672	Tumor	BRCA
TCGA-A7-A0CE-11	1074	0	2.04888	Normal	BRCA
TCGA-A7-A0CH-01	1079	0	4.02933	Tumor	BRCA
TCGA-A7-A0CH-11	1079	0	2.1155	Normal	BRCA
TCGA-A7-A0D9-01	1139	0	3.11814	Tumor	BRCA
TCGA-A7-A0D9-11	1139	0	0.877635	Normal	BRCA
TCGA-A7-A0DA-01	1085	0	4.16191	Tumor	BRCA
TCGA-A7-A0DC-01	906	0	2.48556	Tumor	BRCA
TCGA-A7-A0DC-01	906	0	1.54299	Tumor	BRCA
TCGA-A7-A0DC-11	906	0	1.68713	Normal	BRCA
TCGA-A7-A13D-01	965	0	3.61649	Tumor	BRCA
TCGA-A7-A13D-01	965	0	4.24891	Tumor	BRCA
TCGA-A7-A13E-01	556	1	4.95279	Tumor	BRCA
TCGA-A7-A13E-01	556	1	3.05144	Tumor	BRCA
TCGA-A7-A13E-11	556	1	1.374	Normal	BRCA
TCGA-A7-A13F-01	765	0	4.76571	Tumor	BRCA
TCGA-A7-A13F-11	765	0	1.28465	Normal	BRCA
TCGA-A7-A13G-01	718	0	2.43531	Tumor	BRCA
TCGA-A7-A13G-11	718	0	0.62167	Normal	BRCA
TCGA-A7-A13H-01	899	0	3.3721	Tumor	BRCA
TCGA-A7-A26E-01	954	0	3.35808	Tumor	BRCA
TCGA-A7-A26E-01	954	0	1.87332	Tumor	BRCA
TCGA-A7-A26F-01	738	0	3.08203	Tumor	BRCA
TCGA-A7-A26G-01	722	0	3.83777	Tumor	BRCA
TCGA-A7-A26H-01	291	1	3.6911	Tumor	BRCA
TCGA-A7-A26I-01	661	0	3.54213	Tumor	BRCA
TCGA-A7-A26J-01	627	0	4.64425	Tumor	BRCA
TCGA-A7-A26J-01	627	0	2.52427	Tumor	BRCA
TCGA-A7-A2KD-01	679	0	4.51627	Tumor	BRCA
TCGA-A7-A3IY-01	345	0	3.57349	Tumor	BRCA
TCGA-A7-A3IZ-01	322	0	4.33187	Tumor	BRCA
TCGA-A7-A3J0-01	313	0	3.79144	Tumor	BRCA
TCGA-A7-A3J1-01	343	0	3.14709	Tumor	BRCA
TCGA-A7-A3RF-01	174	1	2.68095	Tumor	BRCA
TCGA-A7-A425-01	419	1	4.46377	Tumor	BRCA
TCGA-A7-A426-01	364	0	3.56335	Tumor	BRCA
TCGA-A7-A4SA-01	454	0	4.68828	Tumor	BRCA
TCGA-A7-A4SB-01	418	0	4.35849	Tumor	BRCA
TCGA-A7-A4SC-01	446	0	3.19177	Tumor	BRCA
TCGA-A7-A4SD-01	441	0	4.77171	Tumor	BRCA
TCGA-A7-A4SE-01	644	0	4.47556	Tumor	BRCA
TCGA-A7-A56D-01	448	0	4.10324	Tumor	BRCA
TCGA-A7-A5ZV-01	368	0	4.62741	Tumor	BRCA
TCGA-A7-A5ZW-01	326	0	3.54281	Tumor	BRCA
TCGA-A7-A6VV-01	313	0	4.42847	Tumor	BRCA
TCGA-A7-A6VX-01	317	0	4.61452	Tumor	BRCA
TCGA-A7-A6VY-01	266	0	5.16306	Tumor	BRCA
TCGA-A8-A06N-01	0	0	3.62683	Tumor	BRCA
TCGA-A8-A06O-01	396	0	4.97319	Tumor	BRCA
TCGA-A8-A06P-01	396	0	2.89578	Tumor	BRCA
TCGA-A8-A06Q-01	31	0	5.11015	Tumor	BRCA
TCGA-A8-A06R-01	547	0	4.115	Tumor	BRCA
TCGA-A8-A06T-01	1614	0	4.55839	Tumor	BRCA
TCGA-A8-A06U-01	883	0	4.93441	Tumor	BRCA
TCGA-A8-A06X-01	943	0	5.25054	Tumor	BRCA
TCGA-A8-A06Y-01	791	1	4.09591	Tumor	BRCA
TCGA-A8-A075-01	518	0	5.23251	Tumor	BRCA
TCGA-A8-A076-01	1642	0	4.7225	Tumor	BRCA
TCGA-A8-A079-01	274	0	5.48391	Tumor	BRCA
TCGA-A8-A07B-01	1308	0	3.57157	Tumor	BRCA
TCGA-A8-A07C-01	1034	0	6.02136	Tumor	BRCA
TCGA-A8-A07E-01	608	0	3.85336	Tumor	BRCA
TCGA-A8-A07F-01	577	0	4.79908	Tumor	BRCA
TCGA-A8-A07G-01	577	0	3.62744	Tumor	BRCA
TCGA-A8-A07I-01	426	0	5.96361	Tumor	BRCA
TCGA-A8-A07J-01	365	0	2.09205	Tumor	BRCA
TCGA-A8-A07L-01	975	0	5.95898	Tumor	BRCA
TCGA-A8-A07O-01	304	0	6.14864	Tumor	BRCA
TCGA-A8-A07P-01	334	0	3.82709	Tumor	BRCA
TCGA-A8-A07U-01	760	0	4.24023	Tumor	BRCA
TCGA-A8-A07Z-01	1371	0	4.95434	Tumor	BRCA
TCGA-A8-A081-01	0	0	5.07632	Tumor	BRCA
TCGA-A8-A082-01	549	0	4.74875	Tumor	BRCA
TCGA-A8-A083-01	0	0	3.5197	Tumor	BRCA
TCGA-A8-A085-01	1124	0	4.43606	Tumor	BRCA
TCGA-A8-A086-01	396	0	3.73317	Tumor	BRCA
TCGA-A8-A08A-01	30	0	3.93003	Tumor	BRCA
TCGA-A8-A08B-01	1156	0	5.54691	Tumor	BRCA
TCGA-A8-A08C-01	881	0	3.98655	Tumor	BRCA
TCGA-A8-A08F-01	1004	0	5.47791	Tumor	BRCA
TCGA-A8-A08G-01	607	0	4.80893	Tumor	BRCA
TCGA-A8-A08H-01	0	0	3.37234	Tumor	BRCA
TCGA-A8-A08I-01	365	0	4.74183	Tumor	BRCA
TCGA-A8-A08L-01	304	0	5.03117	Tumor	BRCA
TCGA-A8-A08P-01	943	0	5.39091	Tumor	BRCA
TCGA-A8-A08R-01	30	0	6.09665	Tumor	BRCA
TCGA-A8-A08S-01	1004	0	4.04283	Tumor	BRCA
TCGA-A8-A08X-01	366	1	5.34727	Tumor	BRCA
TCGA-A8-A08Z-01	1217	0	3.83913	Tumor	BRCA
TCGA-A8-A090-01	0	0	3.84878	Tumor	BRCA
TCGA-A8-A091-01	243	1	3.25832	Tumor	BRCA
TCGA-A8-A092-01	942	0	5.53931	Tumor	BRCA
TCGA-A8-A093-01	546	0	3.68491	Tumor	BRCA
TCGA-A8-A094-01	0	0	4.59716	Tumor	BRCA
TCGA-A8-A095-01	1277	0	5.09505	Tumor	BRCA
TCGA-A8-A096-01	0	0	3.50216	Tumor	BRCA
TCGA-A8-A097-01	365	0	5.07498	Tumor	BRCA
TCGA-A8-A09B-01	365	0	3.73081	Tumor	BRCA
TCGA-A8-A09D-01	1522	0	3.94699	Tumor	BRCA
TCGA-A8-A09G-01	0	0	4.3851	Tumor	BRCA
TCGA-A8-A09I-01	1371	0	5.8566	Tumor	BRCA
TCGA-A8-A09K-01	912	0	3.86929	Tumor	BRCA
TCGA-A8-A09M-01	1006	0	4.65469	Tumor	BRCA
TCGA-A8-A09N-01	31	0	4.44025	Tumor	BRCA
TCGA-A8-A09R-01	273	0	4.49988	Tumor	BRCA
TCGA-A8-A09T-01	579	0	4.24824	Tumor	BRCA
TCGA-A8-A09V-01	457	0	3.84988	Tumor	BRCA
TCGA-A8-A0A1-01	365	0	3.61115	Tumor	BRCA
TCGA-A8-A0A2-01	579	0	2.31304	Tumor	BRCA
TCGA-A8-A0A4-01	396	0	3.36013	Tumor	BRCA
TCGA-A8-A0A6-01	640	0	3.91192	Tumor	BRCA
TCGA-A8-A0A7-01	30	0	3.90184	Tumor	BRCA
TCGA-A8-A0A9-01	822	0	4.00592	Tumor	BRCA
TCGA-A8-A0AB-01	518	0	4.55403	Tumor	BRCA
TCGA-A8-A0AD-01	1157	0	3.22318	Tumor	BRCA
TCGA-AA-3495-01	1127	0	5.11218	Tumor	COAD
TCGA-AA-3502-01	1065	0	4.16694	Tumor	COAD
TCGA-AA-3509-01	1915	0	5.93623	Tumor	COAD
TCGA-AA-3510-01	1946	0	5.21892	Tumor	COAD
TCGA-AA-3511-01	59	1	4.25845	Tumor	COAD
TCGA-AA-3511-11	59	1	3.60107	Normal	COAD
TCGA-AA-3517-01	821	1	4.90197	Tumor	COAD
TCGA-AA-3517-11	821	1	2.82255	Normal	COAD
TCGA-AA-3519-01	276	0	5.15272	Tumor	COAD
TCGA-AA-3522-01	1127	0	4.62409	Tumor	COAD
TCGA-AA-3522-11	1127	0	3.34446	Normal	COAD
TCGA-AA-3524-01	1096	0	5.61708	Tumor	COAD
TCGA-AA-3526-01	580	0	5.82967	Tumor	COAD
TCGA-AA-3530-01	580	0	4.72513	Tumor	COAD
TCGA-AA-3531-01	1035	0	4.8415	Tumor	COAD
TCGA-AA-3531-11	1035	0	2.71021	Normal	COAD
TCGA-AA-3534-01	882	0	4.57445	Tumor	COAD
TCGA-AA-3534-11	882	0	3.00439	Normal	COAD
TCGA-AA-3538-01	791	0	4.95365	Tumor	COAD
TCGA-AA-3542-01	395	0	5.43469	Tumor	COAD
TCGA-AA-3544-01	426	0	4.99394	Tumor	COAD
TCGA-AA-3548-01	1034	0	5.01505	Tumor	COAD
TCGA-AA-3549-01	639	0	4.28865	Tumor	COAD
TCGA-AA-3552-01	122	1	4.09683	Tumor	COAD
TCGA-AA-3553-01	730	0	5.24321	Tumor	COAD
TCGA-AA-3554-01	546	0	4.84477	Tumor	COAD
TCGA-AA-3555-01	91	1	4.90778	Tumor	COAD
TCGA-AA-3560-01	608	0	4.97005	Tumor	COAD
TCGA-AA-3561-01	424	0	6.77657	Tumor	COAD
TCGA-AA-3655-01	1856	0	4.84842	Tumor	COAD
TCGA-AA-3655-11	1856	0	3.58756	Normal	COAD
TCGA-AA-3660-01	2375	0	5.17818	Tumor	COAD
TCGA-AA-3660-11	2375	0	3.83227	Normal	COAD
TCGA-AA-3663-01	212	0	5.30847	Tumor	COAD
TCGA-AA-3663-11	212	0	3.01137	Normal	COAD
TCGA-AA-3667-01	426	0	3.95378	Tumor	COAD
TCGA-AA-3673-01	1522	0	4.89061	Tumor	COAD
TCGA-AA-3675-01	1431	0	5.54534	Tumor	COAD
TCGA-AA-3678-01	1430	0	5.33178	Tumor	COAD
TCGA-AA-3681-01	182	0	4.42181	Tumor	COAD
TCGA-AA-3685-01	1127	0	5.33732	Tumor	COAD
TCGA-AA-3710-01	821	0	5.32499	Tumor	COAD
TCGA-AA-3812-01	762	1	2.73125	Tumor	COAD
TCGA-AA-3815-01	1005	0	4.6734	Tumor	COAD
TCGA-AA-3819-01	761	0	5.08791	Tumor	COAD
TCGA-AA-3831-01	547	0	5.09817	Tumor	COAD
TCGA-AA-3833-01	485	0	4.19137	Tumor	COAD
TCGA-AA-3837-01	1186	0	3.88455	Tumor	COAD
TCGA-AA-3841-01	1124	0	4.28053	Tumor	COAD
TCGA-AA-3842-01	396	1	4.76436	Tumor	COAD
TCGA-AA-3854-01	1096	0	4.64897	Tumor	COAD
TCGA-AA-3858-01	945	0	5.29333	Tumor	COAD
TCGA-AA-3860-01	945	0	5.79387	Tumor	COAD
TCGA-AA-3861-01	914	0	4.57117	Tumor	COAD
TCGA-AA-3862-01	914	0	5.54823	Tumor	COAD
TCGA-AA-3864-01	1612	0	5.69917	Tumor	COAD
TCGA-AA-3866-01	518	0	5.56357	Tumor	COAD
TCGA-AA-3877-01	943	0	5.24473	Tumor	COAD
TCGA-AA-3947-01	1004	0	6.61296	Tumor	COAD
TCGA-AA-3949-01	791	0	5.05475	Tumor	COAD
TCGA-AA-3950-01	730	0	4.95146	Tumor	COAD
TCGA-AA-3955-01	638	0	5.819	Tumor	COAD
TCGA-AA-3968-01	669	0	5.27783	Tumor	COAD
TCGA-AA-3970-01	1096	0	5.03288	Tumor	COAD
TCGA-AA-3971-01	489	0	4.49932	Tumor	COAD
TCGA-AA-3975-01	1036	0	4.1103	Tumor	COAD
TCGA-AA-3976-01	791	0	5.46469	Tumor	COAD
TCGA-AA-3977-01	761	0	5.81597	Tumor	COAD
TCGA-AA-3979-01	730	0	5.74555	Tumor	COAD
TCGA-AA-3980-01	822	0	5.45717	Tumor	COAD
TCGA-AA-3986-01	580	0	4.14024	Tumor	COAD
TCGA-AA-3994-01	822	0	4.8916	Tumor	COAD
TCGA-AA-A004-01	424	0	3.61589	Tumor	COAD
TCGA-AA-A00D-01	578	0	4.76863	Tumor	COAD
TCGA-AA-A00E-01	913	0	5.23534	Tumor	COAD
TCGA-AA-A00L-01	1157	0	4.48616	Tumor	COAD
TCGA-AA-A00Q-01	1278	0	4.31728	Tumor	COAD
TCGA-AA-A00U-01	518	0	5.32767	Tumor	COAD
TCGA-AA-A00Z-01	669	0	5.4213	Tumor	COAD
TCGA-AA-A010-01	1064	0	5.05689	Tumor	COAD
TCGA-AA-A017-01	457	0	4.02796	Tumor	COAD
TCGA-AA-A01G-01	365	0	4.87731	Tumor	COAD
TCGA-AA-A01I-01	943	0	5.01583	Tumor	COAD
TCGA-AA-A01K-01	943	0	4.69033	Tumor	COAD
TCGA-AA-A01T-01	1005	0	4.40132	Tumor	COAD
TCGA-AA-A024-01	1188	0	3.01113	Tumor	COAD
TCGA-AA-A029-01	1581	0	4.35225	Tumor	COAD
TCGA-AA-A02W-01	1005	1	4.40393	Tumor	COAD
TCGA-AA-A02Y-01	1216	0	4.77294	Tumor	COAD
TCGA-AA-A03J-01	1246	0	4.04537	Tumor	COAD
TCGA-AC-A23C-01	585	0	4.7831	Tumor	BRCA
TCGA-AC-A23E-01	698	0	2.89072	Tumor	BRCA
TCGA-AC-A23G-01	2248	0	3.18615	Tumor	BRCA
TCGA-AC-A2B8-01	677	0	3.43761	Tumor	BRCA
TCGA-AC-A2BK-01	2222	0	5.8903	Tumor	BRCA
TCGA-AC-A2BM-01	3022	0	4.54176	Tumor	BRCA
TCGA-AC-A2FB-01	1234	0	3.30931	Tumor	BRCA
TCGA-AC-A2FB-11	1234	0	1.52469	Normal	BRCA
TCGA-AC-A2FE-01	766	1	3.46437	Tumor	BRCA
TCGA-AC-A2FF-01	2759	0	2.93832	Tumor	BRCA
TCGA-AC-A2FF-11	2759	0	2.73563	Normal	BRCA
TCGA-AC-A2FG-01	1853	0	3.36988	Tumor	BRCA
TCGA-AC-A2FK-01	2650	0	1.52037	Tumor	BRCA
TCGA-AC-A2FM-01	780	1	4.46129	Tumor	BRCA
TCGA-AC-A2FM-11	780	1	1.76284	Normal	BRCA
TCGA-AC-A2FO-01	2255	0	3.20972	Tumor	BRCA
TCGA-AC-A2QH-01	1005	0	3.72415	Tumor	BRCA
TCGA-AC-A2QI-01	588	0	2.24991	Tumor	BRCA
TCGA-AC-A2QJ-01	237	1	3.27891	Tumor	BRCA
TCGA-AC-A3BB-01	987	0	2.67194	Tumor	BRCA
TCGA-AC-A3EH-01	197	0	3.5834	Tumor	BRCA
TCGA-AC-A3HN-01	496	0	3.3542	Tumor	BRCA
TCGA-AC-A3OD-01	451	0	3.41173	Tumor	BRCA
TCGA-AC-A3QP-01	675	0	2.50537	Tumor	BRCA
TCGA-AC-A3TM-01	762	0	5.23288	Tumor	BRCA
TCGA-AC-A3TN-01	456	0	3.70543	Tumor	BRCA
TCGA-AC-A3W6-01	602	0	3.55721	Tumor	BRCA
TCGA-AC-A3W7-01	471	0	3.11441	Tumor	BRCA
TCGA-AC-A3YI-01	707	0	2.40543	Tumor	BRCA
TCGA-AC-A3YJ-01	754	0	3.61568	Tumor	BRCA
TCGA-AC-A4ZE-01	890	0	4.09766	Tumor	BRCA
TCGA-AC-A5EH-01	511	0	3.64713	Tumor	BRCA
TCGA-AC-A5XS-01	588	0	4.63605	Tumor	BRCA
TCGA-AC-A5XU-01	455	0	4.65317	Tumor	BRCA
TCGA-AC-A62X-01	417	0	5.76734	Tumor	BRCA
TCGA-AC-A6IV-01	568	0	3.47257	Tumor	BRCA
TCGA-AC-A6IW-01	413	0	4.9419	Tumor	BRCA
TCGA-AC-A6IX-01	373	0	3.58538	Tumor	BRCA
TCGA-AC-A6IX-06	373	0	3.43345	Tumor	BRCA
TCGA-AC-A6NO-01	51	0	5.27555	Tumor	BRCA
TCGA-AC-A7VB-01	250	0	5.66096	Tumor	BRCA
TCGA-AC-A7VC-01	1	0	3.75371	Tumor	BRCA
TCGA-AC-A8OP-01	614	0	3.56831	Tumor	BRCA
TCGA-AC-A8OQ-01	34	0	4.82385	Tumor	BRCA
TCGA-AC-A8OR-01	40	0	2.7291	Tumor	BRCA
TCGA-AC-A8OS-01	70	0	2.4669	Tumor	BRCA
TCGA-AD-5900-01	370	0	5.03603	Tumor	COAD
TCGA-AD-6548-01	650	0	5.14136	Tumor	COAD
TCGA-AD-6888-01	343	1	4.16829	Tumor	COAD
TCGA-AD-6889-01	1516	1	4.74318	Tumor	COAD
TCGA-AD-6890-01	746	0	4.32765	Tumor	COAD
TCGA-AD-6895-01	763	0	4.84359	Tumor	COAD
TCGA-AD-6899-01	176	0	3.86721	Tumor	COAD
TCGA-AD-6901-01	468	1	3.09022	Tumor	COAD
TCGA-AD-6963-01	834	0	5.46407	Tumor	COAD
TCGA-AD-6965-01	648	1	4.80258	Tumor	COAD
TCGA-AD-A5EK-01	500	0	4.36356	Tumor	COAD
TCGA-AF-2687-01	1267	1	4.2478	Tumor	READ
TCGA-AF-2691-01	1309	0	4.4122	Tumor	READ
TCGA-AF-2691-11	1309	0	3.51987	Normal	READ
TCGA-AF-3911-01	695	1	5.0408	Tumor	READ
TCGA-AF-6655-01	609	0	4.76224	Tumor	READ
TCGA-AF-A56K-01	1217	1	3.9221	Tumor	READ
TCGA-AF-A56L-01	2007	0	4.27109	Tumor	READ
TCGA-AF-A56N-01	360	0	4.85373	Tumor	READ
TCGA-AG-3591-01	1035	0	5.32888	Tumor	READ
TCGA-AG-3593-01	1035	0	5.17588	Tumor	READ
TCGA-AG-3600-01	184	0	5.69992	Tumor	READ
TCGA-AG-3609-01	608	0	3.60208	Tumor	READ
TCGA-AG-3611-01	424	0	4.9821	Tumor	READ
TCGA-AG-3612-01	608	0	4.90561	Tumor	READ
TCGA-AG-3728-01	912	0	3.61404	Tumor	READ
TCGA-AG-3732-01	1003	0	4.08513	Tumor	READ
TCGA-AG-3732-11	1003	0	2.49361	Normal	READ
TCGA-AG-3885-01	546	0	3.82167	Tumor	READ
TCGA-AG-3892-01	396	0	5.5303	Tumor	READ
TCGA-AG-3893-01	1065	0	4.49435	Tumor	READ
TCGA-AG-3894-01	426	0	4.39309	Tumor	READ
TCGA-AG-3909-01	608	0	3.18525	Tumor	READ
TCGA-AG-4008-01	518	0	4.30893	Tumor	READ
TCGA-AG-4022-01	1400	0	3.62973	Tumor	READ
TCGA-AG-A002-01	638	0	4.8344	Tumor	READ
TCGA-AG-A008-01	424	0	5.06592	Tumor	READ
TCGA-AG-A00C-01	183	0	4.44883	Tumor	READ
TCGA-AG-A00Y-01	123	1	5.10052	Tumor	READ
TCGA-AG-A036-01	3562	0	5.22981	Tumor	READ
TCGA-AH-6547-01	76	0	3.21617	Tumor	READ
TCGA-AH-6549-01	532	0	4.83534	Tumor	READ
TCGA-AH-6643-01	1026	1	5.37341	Tumor	READ
TCGA-AH-6643-11	1026	1	3.07466	Normal	READ
TCGA-AH-6644-01	838	0	4.63744	Tumor	READ
TCGA-AH-6897-01	804	0	4.23716	Tumor	READ
TCGA-AH-6903-01	592	0	4.289	Tumor	READ
TCGA-AJ-A2QK-01	606	1	4.45589	Tumor	UCEC
TCGA-AJ-A2QL-01	602	0	4.53674	Tumor	UCEC
TCGA-AJ-A2QL-11	602	0	2.37206	Normal	UCEC
TCGA-AJ-A2QM-01	894	0	4.4208	Tumor	UCEC
TCGA-AJ-A2QN-01	1069	0	4.92747	Tumor	UCEC
TCGA-AJ-A2QO-01	1045	0	4.26185	Tumor	UCEC
TCGA-AJ-A3BD-01	1039	0	5.34512	Tumor	UCEC
TCGA-AJ-A3BF-01	384	1	4.57194	Tumor	UCEC
TCGA-AJ-A3BG-01	480	1	4.10073	Tumor	UCEC
TCGA-AJ-A3BK-01	1031	0	4.52663	Tumor	UCEC
TCGA-AJ-A3EK-01	446	0	4.81678	Tumor	UCEC
TCGA-AJ-A3EL-01	684	0	5.75588	Tumor	UCEC
TCGA-AJ-A3EM-01	677	0	6.7465	Tumor	UCEC
TCGA-AJ-A3I9-01	370	1	4.77935	Tumor	UCEC
TCGA-AJ-A3IA-01	633	0	5.21959	Tumor	UCEC
TCGA-AJ-A3NC-01	1125	0	4.75031	Tumor	UCEC
TCGA-AJ-A3NC-11	1125	0	1.01541	Normal	UCEC
TCGA-AJ-A3NE-01	628	0	4.9185	Tumor	UCEC
TCGA-AJ-A3NE-11	628	0	1.43571	Normal	UCEC
TCGA-AJ-A3NF-01	645	0	4.72004	Tumor	UCEC
TCGA-AJ-A3NG-01	475	0	5.67022	Tumor	UCEC
TCGA-AJ-A3NH-01	310	0	5.37561	Tumor	UCEC
TCGA-AJ-A3NH-11	310	0	2.30057	Normal	UCEC
TCGA-AJ-A3OJ-01	467	0	4.67187	Tumor	UCEC
TCGA-AJ-A3OK-01	485	0	2.45	Tumor	UCEC
TCGA-AJ-A3OL-01	424	1	5.64807	Tumor	UCEC
TCGA-AJ-A3QS-01	513	0	4.88695	Tumor	UCEC
TCGA-AJ-A3TW-01	513	0	5.49199	Tumor	UCEC
TCGA-AJ-A5DV-01	679	0	4.60746	Tumor	UCEC
TCGA-AJ-A5DW-01	390	0	4.57636	Tumor	UCEC
TCGA-AJ-A8CT-01	82	0	3.45549	Tumor	UCEC
TCGA-AJ-A8CV-01	1068	0	4.5103	Tumor	UCEC
TCGA-AK-3427-01	3583	0	2.17528	Tumor	KIRC
TCGA-AK-3428-01	3728	0	1.32131	Tumor	KIRC
TCGA-AK-3429-01	3328	0	1.74783	Tumor	KIRC
TCGA-AK-3431-01	2241	0	1.48301	Tumor	KIRC
TCGA-AK-3433-01	3409	0	0.953348	Tumor	KIRC
TCGA-AK-3440-01	2865	0	1.87067	Tumor	KIRC
TCGA-AK-3445-01	2392	0	1.98732	Tumor	KIRC
TCGA-AK-3451-01	2868	0	2.66532	Tumor	KIRC
TCGA-AK-3453-01	2531	0	2.01847	Tumor	KIRC
TCGA-AK-3460-01	2508	0	1.78913	Tumor	KIRC
TCGA-AK-3461-01	2217	0	1.57654	Tumor	KIRC
TCGA-AL-3467-01	2135	0	1.21991	Tumor	KIRP
TCGA-AL-3468-01	2331	0	2.25781	Tumor	KIRP
TCGA-AL-3472-01	2029	0	2.02886	Tumor	KIRP
TCGA-AL-3473-01	1906	0	2.9785	Tumor	KIRP
TCGA-AN-A03X-01	10	0	4.23113	Tumor	BRCA
TCGA-AN-A03Y-01	10	0	5.94852	Tumor	BRCA
TCGA-AN-A041-01	7	0	3.91626	Tumor	BRCA
TCGA-AN-A046-01	10	0	2.93982	Tumor	BRCA
TCGA-AN-A0AJ-01	303	0	5.94881	Tumor	BRCA
TCGA-AN-A0AK-01	224	0	5.63817	Tumor	BRCA
TCGA-AN-A0AL-01	227	0	4.35136	Tumor	BRCA
TCGA-AN-A0AM-01	5	0	4.62006	Tumor	BRCA
TCGA-AN-A0AR-01	10	0	5.62192	Tumor	BRCA
TCGA-AN-A0AS-01	10	0	3.76761	Tumor	BRCA
TCGA-AN-A0AT-01	10	0	6.0199	Tumor	BRCA
TCGA-AN-A0FD-01	196	0	3.53247	Tumor	BRCA
TCGA-AN-A0FF-01	172	0	4.96028	Tumor	BRCA
TCGA-AN-A0FK-01	213	0	4.67758	Tumor	BRCA
TCGA-AN-A0FL-01	231	0	4.58587	Tumor	BRCA
TCGA-AN-A0FN-01	218	0	3.23011	Tumor	BRCA
TCGA-AN-A0FS-01	210	0	4.02957	Tumor	BRCA
TCGA-AN-A0FT-01	214	0	5.17162	Tumor	BRCA
TCGA-AN-A0FV-01	10	0	4.75026	Tumor	BRCA
TCGA-AN-A0FW-01	11	0	3.37313	Tumor	BRCA
TCGA-AN-A0FX-01	10	0	4.13361	Tumor	BRCA
TCGA-AN-A0FY-01	10	0	4.65264	Tumor	BRCA
TCGA-AN-A0FZ-01	10	0	4.28681	Tumor	BRCA
TCGA-AN-A0G0-01	16	0	5.30489	Tumor	BRCA
TCGA-AN-A0XL-01	163	0	3.4185	Tumor	BRCA
TCGA-AN-A0XN-01	10	0	3.71028	Tumor	BRCA
TCGA-AN-A0XO-01	375	0	3.4764	Tumor	BRCA
TCGA-AN-A0XP-01	9	0	3.67361	Tumor	BRCA
TCGA-AN-A0XR-01	10	0	4.61781	Tumor	BRCA
TCGA-AN-A0XS-01	10	0	2.73312	Tumor	BRCA
TCGA-AN-A0XT-01	10	0	2.81655	Tumor	BRCA
TCGA-AN-A0XU-01	10	0	4.37418	Tumor	BRCA
TCGA-AN-A0XV-01	162	0	4.01412	Tumor	BRCA
TCGA-AN-A0XW-01	170	0	5.77248	Tumor	BRCA
TCGA-AO-A03L-01	2442	0	4.93127	Tumor	BRCA
TCGA-AO-A03M-01	1866	0	4.08689	Tumor	BRCA
TCGA-AO-A03N-01	1645	1	5.2474	Tumor	BRCA
TCGA-AO-A03O-01	2483	0	5.68608	Tumor	BRCA
TCGA-AO-A03R-01	2091	0	5.96091	Tumor	BRCA
TCGA-AO-A03T-01	2124	0	5.14108	Tumor	BRCA
TCGA-AO-A03U-01	1793	0	2.06101	Tumor	BRCA
TCGA-AO-A03V-01	1351	0	3.17757	Tumor	BRCA
TCGA-AO-A0J2-01	997	0	6.28818	Tumor	BRCA
TCGA-AO-A0J3-01	651	0	5.66226	Tumor	BRCA
TCGA-AO-A0J4-01	1587	0	4.42264	Tumor	BRCA
TCGA-AO-A0J6-01	1140	0	4.96941	Tumor	BRCA
TCGA-AO-A0J7-01	618	0	5.44671	Tumor	BRCA
TCGA-AO-A0J8-01	680	0	3.93576	Tumor	BRCA
TCGA-AO-A0J9-01	1066	1	4.4887	Tumor	BRCA
TCGA-AO-A0JA-01	143	1	3.98222	Tumor	BRCA
TCGA-AO-A0JB-01	1542	0	3.77305	Tumor	BRCA
TCGA-AO-A0JC-01	1547	0	3.38442	Tumor	BRCA
TCGA-AO-A0JD-01	2190	0	5.63558	Tumor	BRCA
TCGA-AO-A0JF-01	1980	0	2.91014	Tumor	BRCA
TCGA-AO-A0JI-01	1528	0	3.38439	Tumor	BRCA
TCGA-AO-A0JJ-01	1887	0	4.01659	Tumor	BRCA
TCGA-AO-A0JL-01	1683	0	7.0347	Tumor	BRCA
TCGA-AO-A0JM-01	2184	0	5.57973	Tumor	BRCA
TCGA-AO-A124-01	3506	0	5.27595	Tumor	BRCA
TCGA-AO-A125-01	3456	0	4.00017	Tumor	BRCA
TCGA-AO-A126-01	267	1	2.93562	Tumor	BRCA
TCGA-AO-A128-01	3248	0	5.09851	Tumor	BRCA
TCGA-AO-A129-01	3286	0	5.41626	Tumor	BRCA
TCGA-AO-A12B-01	2989	0	4.70901	Tumor	BRCA
TCGA-AO-A12C-01	2372	0	2.73146	Tumor	BRCA
TCGA-AO-A12D-01	2515	0	4.74082	Tumor	BRCA
TCGA-AO-A12E-01	2142	0	4.57275	Tumor	BRCA
TCGA-AO-A12F-01	1842	0	6.30845	Tumor	BRCA
TCGA-AO-A12G-01	1639	0	3.81264	Tumor	BRCA
TCGA-AO-A12H-01	1234	0	2.95066	Tumor	BRCA
TCGA-AO-A1KO-01	622	0	1.34917	Tumor	BRCA
TCGA-AO-A1KP-01	2953	0	5.25091	Tumor	BRCA
TCGA-AO-A1KQ-01	1882	0	5.85103	Tumor	BRCA
TCGA-AO-A1KR-01	2513	0	5.54575	Tumor	BRCA
TCGA-AO-A1KS-01	350	0	5.30531	Tumor	BRCA
TCGA-AO-A1KT-01	541	0	4.9095	Tumor	BRCA
TCGA-AP-A051-01	3948	0	5.48896	Tumor	UCEC
TCGA-AP-A053-01	3365	0	6.18076	Tumor	UCEC
TCGA-AP-A054-01	566	1	6.95118	Tumor	UCEC
TCGA-AP-A056-01	2618	0	5.15223	Tumor	UCEC
TCGA-AP-A059-01	1461	0	5.61928	Tumor	UCEC
TCGA-AP-A05A-01	1944	0	3.71538	Tumor	UCEC
TCGA-AP-A05D-01	1758	0	4.05244	Tumor	UCEC
TCGA-AP-A05H-01	1385	0	3.59993	Tumor	UCEC
TCGA-AP-A05J-01	1122	0	4.2498	Tumor	UCEC
TCGA-AP-A05N-01	726	0	4.84865	Tumor	UCEC
TCGA-AP-A05O-01	340	1	5.38359	Tumor	UCEC
TCGA-AP-A05P-01	636	0	4.36403	Tumor	UCEC
TCGA-AP-A0L8-01	1453	1	5.45478	Tumor	UCEC
TCGA-AP-A0L9-01	3815	0	5.47181	Tumor	UCEC
TCGA-AP-A0LD-01	3589	0	5.38789	Tumor	UCEC
TCGA-AP-A0LE-01	3357	0	5.82322	Tumor	UCEC
TCGA-AP-A0LG-01	2015	0	4.70756	Tumor	UCEC
TCGA-AP-A0LH-01	302	1	5.04874	Tumor	UCEC
TCGA-AP-A0LI-01	2972	0	4.81885	Tumor	UCEC
TCGA-AP-A0LJ-01	1421	0	3.37483	Tumor	UCEC
TCGA-AP-A0LL-01	790	1	2.96381	Tumor	UCEC
TCGA-AP-A0LM-01	825	0	4.01952	Tumor	UCEC
TCGA-AP-A0LN-01	2510	0	3.37088	Tumor	UCEC
TCGA-AP-A0LO-01	516	1	4.61328	Tumor	UCEC
TCGA-AP-A0LP-01	1875	0	4.16931	Tumor	UCEC
TCGA-AP-A0LS-01	2904	0	4.99734	Tumor	UCEC
TCGA-AP-A0LT-01	1497	0	5.54105	Tumor	UCEC
TCGA-AP-A0LV-01	763	0	4.61026	Tumor	UCEC
TCGA-AP-A1DH-01	2180	0	5.55642	Tumor	UCEC
TCGA-AP-A1DK-01	2767	0	5.05407	Tumor	UCEC
TCGA-AP-A1DM-01	1700	0	5.48891	Tumor	UCEC
TCGA-AP-A1DO-01	952	0	6.07797	Tumor	UCEC
TCGA-AP-A1DP-01	831	1	4.84682	Tumor	UCEC
TCGA-AP-A1DQ-01	905	1	4.29445	Tumor	UCEC
TCGA-AP-A1DR-01	1495	0	5.11184	Tumor	UCEC
TCGA-AP-A1DV-01	204	0	4.62876	Tumor	UCEC
TCGA-AP-A1E0-01	1832	0	5.37765	Tumor	UCEC
TCGA-AP-A1E1-01	1395	0	5.52207	Tumor	UCEC
TCGA-AP-A5FX-01	407	1	4.69907	Tumor	UCEC
TCGA-AQ-A04H-01	754	0	4.77125	Tumor	BRCA
TCGA-AQ-A04J-01	819	0	4.94255	Tumor	BRCA
TCGA-AQ-A04L-01	3957	0	3.62866	Tumor	BRCA
TCGA-AQ-A0Y5-01	172	0	3.06625	Tumor	BRCA
TCGA-AQ-A1H2-01	475	0	2.80669	Tumor	BRCA
TCGA-AQ-A1H3-01	989	0	4.39143	Tumor	BRCA
TCGA-AQ-A54N-01	78	0	4.59624	Tumor	BRCA
TCGA-AQ-A54O-01	1001	0	4.79765	Tumor	BRCA
TCGA-AQ-A7U7-01	584	0	2.99607	Tumor	BRCA
TCGA-AR-A0TP-01	4275	0	4.07867	Tumor	BRCA
TCGA-AR-A0TQ-01	2991	0	5.08463	Tumor	BRCA
TCGA-AR-A0TR-01	160	0	3.33037	Tumor	BRCA
TCGA-AR-A0TS-01	2558	0	4.79372	Tumor	BRCA
TCGA-AR-A0TT-01	3316	0	1.71856	Tumor	BRCA
TCGA-AR-A0TU-01	709	0	6.39708	Tumor	BRCA
TCGA-AR-A0TV-01	2288	0	4.7057	Tumor	BRCA
TCGA-AR-A0TW-01	739	1	4.21205	Tumor	BRCA
TCGA-AR-A0TX-01	1972	0	3.70072	Tumor	BRCA
TCGA-AR-A0TY-01	544	1	4.78886	Tumor	BRCA
TCGA-AR-A0TZ-01	1313	1	4.67911	Tumor	BRCA
TCGA-AR-A0U0-01	1988	0	5.23312	Tumor	BRCA
TCGA-AR-A0U2-01	1609	1	6.11527	Tumor	BRCA
TCGA-AR-A0U3-01	4080	0	5.31848	Tumor	BRCA
TCGA-AR-A0U4-01	3261	0	4.74228	Tumor	BRCA
TCGA-AR-A1AH-01	3807	0	5.82658	Tumor	BRCA
TCGA-AR-A1AI-01	588	1	5.17284	Tumor	BRCA
TCGA-AR-A1AJ-01	3072	0	5.71081	Tumor	BRCA
TCGA-AR-A1AK-01	3159	0	4.12895	Tumor	BRCA
TCGA-AR-A1AL-01	2971	0	3.86693	Tumor	BRCA
TCGA-AR-A1AM-01	2991	0	3.10732	Tumor	BRCA
TCGA-AR-A1AN-01	2920	0	3.03949	Tumor	BRCA
TCGA-AR-A1AO-01	2618	0	3.17158	Tumor	BRCA
TCGA-AR-A1AP-01	2856	0	4.07229	Tumor	BRCA
TCGA-AR-A1AQ-01	3021	0	5.50378	Tumor	BRCA
TCGA-AR-A1AR-01	268	1	5.41173	Tumor	BRCA
TCGA-AR-A1AS-01	1150	0	4.99971	Tumor	BRCA
TCGA-AR-A1AT-01	1272	0	5.49091	Tumor	BRCA
TCGA-AR-A1AU-01	2868	0	3.73901	Tumor	BRCA
TCGA-AR-A1AV-01	1864	0	3.85498	Tumor	BRCA
TCGA-AR-A1AW-01	2632	0	4.78871	Tumor	BRCA
TCGA-AR-A1AX-01	2629	0	4.14334	Tumor	BRCA
TCGA-AR-A1AY-01	1026	0	6.14316	Tumor	BRCA
TCGA-AR-A24H-01	4894	0	6.07662	Tumor	BRCA
TCGA-AR-A24K-01	1548	0	4.85797	Tumor	BRCA
TCGA-AR-A24L-01	1414	1	4.45471	Tumor	BRCA
TCGA-AR-A24M-01	3660	0	3.5388	Tumor	BRCA
TCGA-AR-A24N-01	3035	0	4.63089	Tumor	BRCA
TCGA-AR-A24O-01	2561	1	3.16412	Tumor	BRCA
TCGA-AR-A24P-01	84	0	4.46785	Tumor	BRCA
TCGA-AR-A24Q-01	3172	0	4.34051	Tumor	BRCA
TCGA-AR-A24R-01	3430	0	4.69069	Tumor	BRCA
TCGA-AR-A24S-01	2976	0	3.85821	Tumor	BRCA
TCGA-AR-A24T-01	3202	0	3.13314	Tumor	BRCA
TCGA-AR-A24U-01	3128	0	4.39671	Tumor	BRCA
TCGA-AR-A24V-01	3203	0	3.15913	Tumor	BRCA
TCGA-AR-A24W-01	1550	0	2.65001	Tumor	BRCA
TCGA-AR-A24X-01	3004	0	4.31065	Tumor	BRCA
TCGA-AR-A24Z-01	3001	0	5.36012	Tumor	BRCA
TCGA-AR-A250-01	2707	0	4.53924	Tumor	BRCA
TCGA-AR-A251-01	3030	0	5.39436	Tumor	BRCA
TCGA-AR-A252-01	2838	0	3.61144	Tumor	BRCA
TCGA-AR-A254-01	2605	0	4.8629	Tumor	BRCA
TCGA-AR-A255-01	2161	0	3.69952	Tumor	BRCA
TCGA-AR-A256-01	1640	1	5.44003	Tumor	BRCA
TCGA-AR-A2LE-01	5062	0	3.16294	Tumor	BRCA
TCGA-AR-A2LH-01	434	1	3.93075	Tumor	BRCA
TCGA-AR-A2LJ-01	2632	0	3.69973	Tumor	BRCA
TCGA-AR-A2LK-01	1304	1	5.5007	Tumor	BRCA
TCGA-AR-A2LL-01	2012	0	4.43768	Tumor	BRCA
TCGA-AR-A2LM-01	1935	0	3.19495	Tumor	BRCA
TCGA-AR-A2LN-01	1161	0	1.72317	Tumor	BRCA
TCGA-AR-A2LO-01	1198	0	4.51094	Tumor	BRCA
TCGA-AR-A2LQ-01	1233	0	2.532	Tumor	BRCA
TCGA-AR-A2LR-01	1742	0	4.10775	Tumor	BRCA
TCGA-AX-A05T-01	1010	0	4.58258	Tumor	UCEC
TCGA-AX-A05U-01	903	0	3.93499	Tumor	UCEC
TCGA-AX-A05W-01	2450	0	4.3702	Tumor	UCEC
TCGA-AX-A05Y-01	194	1	4.72049	Tumor	UCEC
TCGA-AX-A05Y-11	194	1	1.18901	Normal	UCEC
TCGA-AX-A05Z-01	2175	0	3.98821	Tumor	UCEC
TCGA-AX-A060-01	1075	0	4.94603	Tumor	UCEC
TCGA-AX-A062-01	1399	0	5.26949	Tumor	UCEC
TCGA-AX-A063-01	2417	0	4.03059	Tumor	UCEC
TCGA-AX-A064-01	1517	0	4.67408	Tumor	UCEC
TCGA-AX-A06B-01	2058	0	5.24257	Tumor	UCEC
TCGA-AX-A06H-01	833	0	4.65137	Tumor	UCEC
TCGA-AX-A06J-01	913	0	3.41084	Tumor	UCEC
TCGA-AX-A06L-01	1845	0	3.53317	Tumor	UCEC
TCGA-AX-A0IS-01	448	1	5.35126	Tumor	UCEC
TCGA-AX-A0IU-01	1087	0	4.20353	Tumor	UCEC
TCGA-AX-A0IW-01	1149	0	5.51443	Tumor	UCEC
TCGA-AX-A0IZ-01	1333	0	4.5129	Tumor	UCEC
TCGA-AX-A0IZ-11	1333	0	1.51414	Normal	UCEC
TCGA-AX-A0J0-01	1220	0	5.34962	Tumor	UCEC
TCGA-AX-A0J0-11	1220	0	1.57039	Normal	UCEC
TCGA-AX-A0J1-01	2354	0	5.63075	Tumor	UCEC
TCGA-AX-A1C5-01	1001	0	4.47402	Tumor	UCEC
TCGA-AX-A2H2-01	145	0	4.64467	Tumor	UCEC
TCGA-AX-A2H4-01	520	1	3.67346	Tumor	UCEC
TCGA-AX-A2H5-01	2167	0	4.25699	Tumor	UCEC
TCGA-AX-A2H7-01	684	1	5.24845	Tumor	UCEC
TCGA-AX-A2H8-01	1861	0	4.16342	Tumor	UCEC
TCGA-AX-A2H8-11	1861	0	0.919369	Normal	UCEC
TCGA-AX-A2HA-01	2475	0	4.57677	Tumor	UCEC
TCGA-AX-A2HA-11	2475	0	1.79652	Normal	UCEC
TCGA-AX-A2HC-01	756	1	6.14438	Tumor	UCEC
TCGA-AX-A2HC-11	756	1	1.64035	Normal	UCEC
TCGA-AX-A2HF-01	848	0	5.43067	Tumor	UCEC
TCGA-AX-A2HG-01	1163	0	5.35525	Tumor	UCEC
TCGA-AX-A2HJ-01	935	0	5.0894	Tumor	UCEC
TCGA-AY-6197-01	652	0	4.71654	Tumor	COAD
TCGA-AY-6386-01	542	0	4.85982	Tumor	COAD
TCGA-AY-A54L-01	396	1	5.43654	Tumor	COAD
TCGA-AY-A69D-01	543	0	5.38522	Tumor	COAD
TCGA-AY-A71X-01	588	0	4.23134	Tumor	COAD
TCGA-AZ-4308-01	3324	0	4.53734	Tumor	COAD
TCGA-AZ-4313-01	2310	0	5.68008	Tumor	COAD
TCGA-AZ-5407-01	2683	0	4.80168	Tumor	COAD
TCGA-AZ-6598-01	1503	0	4.77687	Tumor	COAD
TCGA-AZ-6598-11	1503	0	3.36992	Normal	COAD
TCGA-AZ-6599-01	206	0	4.02782	Tumor	COAD
TCGA-AZ-6599-11	206	0	3.32046	Normal	COAD
TCGA-AZ-6603-01	899	0	4.06357	Tumor	COAD
TCGA-AZ-6603-11	899	0	3.35132	Normal	COAD
TCGA-B0-4710-01	1755	0	2.21228	Tumor	KIRC
TCGA-B0-5108-01	1782	0	1.54394	Tumor	KIRC
TCGA-B0-5110-01	2009	0	1.01035	Tumor	KIRC
TCGA-B0-5113-01	1175	0	0.883045	Tumor	KIRC
TCGA-B0-5116-01	1129	1	2.30553	Tumor	KIRC
TCGA-B0-5117-01	1608	0	1.35099	Tumor	KIRC
TCGA-B0-5119-01	1552	0	2.08289	Tumor	KIRC
TCGA-B0-5120-01	1169	0	2.00907	Tumor	KIRC
TCGA-B0-5121-01	1485	0	1.3845	Tumor	KIRC
TCGA-B0-5399-01	1411	0	1.67436	Tumor	KIRC
TCGA-B0-5400-01	1733	0	1.60875	Tumor	KIRC
TCGA-B0-5692-01	3944	0	2.29531	Tumor	KIRC
TCGA-B0-5693-01	4074	0	1.88269	Tumor	KIRC
TCGA-B0-5695-01	2150	0	1.50196	Tumor	KIRC
TCGA-B0-5696-01	1717	1	1.93467	Tumor	KIRC
TCGA-B0-5696-11	1717	1	1.05284	Normal	KIRC
TCGA-B0-5697-01	2630	0	2.10264	Tumor	KIRC
TCGA-B0-5697-11	2630	0	0.912605	Normal	KIRC
TCGA-B0-5698-01	3631	0	1.40369	Tumor	KIRC
TCGA-B0-5699-01	94	1	1.79257	Tumor	KIRC
TCGA-B0-5699-11	94	1	1.09124	Normal	KIRC
TCGA-B0-5700-01	1790	0	1.6444	Tumor	KIRC
TCGA-B0-5701-01	224	1	2.14232	Tumor	KIRC
TCGA-B0-5701-11	224	1	1.3167	Normal	KIRC
TCGA-B0-5702-01	2172	0	0.232353	Tumor	KIRC
TCGA-B0-5703-01	2246	0	2.15199	Tumor	KIRC
TCGA-B0-5703-11	2246	0	1.69646	Normal	KIRC
TCGA-B0-5705-01	842	1	1.7653	Tumor	KIRC
TCGA-B0-5705-11	842	1	1.04668	Normal	KIRC
TCGA-B0-5706-01	3205	0	2.12742	Tumor	KIRC
TCGA-B0-5706-11	3205	0	1.33938	Normal	KIRC
TCGA-B0-5707-01	3744	0	2.09224	Tumor	KIRC
TCGA-B0-5709-01	3974	0	1.87395	Tumor	KIRC
TCGA-B0-5709-11	3974	0	1.44325	Normal	KIRC
TCGA-B0-5711-01	3766	1	1.45824	Tumor	KIRC
TCGA-B0-5711-11	3766	1	1.38316	Normal	KIRC
TCGA-B0-5713-01	2782	0	1.86776	Tumor	KIRC
TCGA-B0-5812-01	3834	0	1.62687	Tumor	KIRC
TCGA-B1-5398-01	1251	0	1.58142	Tumor	KIRP
TCGA-B1-7332-01	1141	0	1.88645	Tumor	KIRP
TCGA-B1-A47N-01	1110	0	1.4652	Tumor	KIRP
TCGA-B1-A47O-01	842	0	2.6846	Tumor	KIRP
TCGA-B1-A654-01	616	0	2.44555	Tumor	KIRP
TCGA-B1-A655-01	510	0	1.63808	Tumor	KIRP
TCGA-B1-A656-01	618	0	2.09959	Tumor	KIRP
TCGA-B1-A657-01	641	0	2.46283	Tumor	KIRP
TCGA-B2-3923-01	992	0	0.370693	Tumor	KIRC
TCGA-B2-3923-01	992	0	1.23368	Tumor	KIRC
TCGA-B2-3924-01	1092	0	1.35486	Tumor	KIRC
TCGA-B2-3924-01	1092	0	2.3339	Tumor	KIRC
TCGA-B2-4099-01	972	0	2.12085	Tumor	KIRC
TCGA-B2-4101-01	648	0	1.35259	Tumor	KIRC
TCGA-B2-4102-01	952	0	1.51912	Tumor	KIRC
TCGA-B2-5633-01	963	0	1.24227	Tumor	KIRC
TCGA-B2-5633-01	963	0	0.947062	Tumor	KIRC
TCGA-B2-5635-01	755	0	1.51947	Tumor	KIRC
TCGA-B2-5635-01	755	0	0.970176	Tumor	KIRC
TCGA-B2-5636-01	919	0	1.02559	Tumor	KIRC
TCGA-B2-5636-11	919	0	1.23146	Normal	KIRC
TCGA-B2-5641-01	656	0	1.7033	Tumor	KIRC
TCGA-B2-5641-11	656	0	1.34818	Normal	KIRC
TCGA-B2-A4SR-01	266	1	1.59622	Tumor	KIRC
TCGA-B3-3925-01	1029	0	1.85428	Tumor	KIRP
TCGA-B3-3926-01	883	0	1.24317	Tumor	KIRP
TCGA-B3-4103-01	930	0	1.96991	Tumor	KIRP
TCGA-B3-8121-01	379	0	2.02012	Tumor	KIRP
TCGA-B3-A6W5-01	309	0	2.89905	Tumor	KIRP
TCGA-B4-5832-01	155	0	1.77565	Tumor	KIRC
TCGA-B5-A0JR-01	1731	0	5.77692	Tumor	UCEC
TCGA-B5-A0JS-01	2627	0	3.37501	Tumor	UCEC
TCGA-B5-A0JT-01	1682	0	4.71659	Tumor	UCEC
TCGA-B5-A0JV-01	698	1	5.33814	Tumor	UCEC
TCGA-B5-A0JX-01	1787	0	5.43405	Tumor	UCEC
TCGA-B5-A0JY-01	2107	0	5.1618	Tumor	UCEC
TCGA-B5-A0K0-01	1478	0	3.81656	Tumor	UCEC
TCGA-B5-A0K1-01	1110	0	4.54732	Tumor	UCEC
TCGA-B5-A0K2-01	2209	0	3.54338	Tumor	UCEC
TCGA-B5-A0K4-01	1757	0	3.91433	Tumor	UCEC
TCGA-B5-A0K6-01	1953	0	4.0947	Tumor	UCEC
TCGA-B5-A0K7-01	322	1	4.33579	Tumor	UCEC
TCGA-B5-A0K8-01	847	0	3.76287	Tumor	UCEC
TCGA-B5-A0K9-01	409	0	5.26405	Tumor	UCEC
TCGA-B5-A0KB-01	689	1	5.58427	Tumor	UCEC
TCGA-B5-A11E-01	1820	0	6.09037	Tumor	UCEC
TCGA-B5-A11F-01	1610	1	3.94297	Tumor	UCEC
TCGA-B5-A11G-01	3448	0	3.40891	Tumor	UCEC
TCGA-B5-A11H-01	2687	0	4.79281	Tumor	UCEC
TCGA-B5-A11J-01	1656	0	4.09333	Tumor	UCEC
TCGA-B5-A11L-01	131	1	3.36604	Tumor	UCEC
TCGA-B5-A11M-01	1362	0	3.28524	Tumor	UCEC
TCGA-B5-A11N-01	1876	0	2.73318	Tumor	UCEC
TCGA-B5-A11O-01	2609	0	3.97976	Tumor	UCEC
TCGA-B5-A11Q-01	976	0	5.22571	Tumor	UCEC
TCGA-B5-A11R-01	2349	0	5.83526	Tumor	UCEC
TCGA-B5-A11S-01	2229	0	5.00079	Tumor	UCEC
TCGA-B5-A11V-01	595	0	4.14521	Tumor	UCEC
TCGA-B5-A11W-01	593	0	4.30493	Tumor	UCEC
TCGA-B5-A11Y-01	560	0	3.86572	Tumor	UCEC
TCGA-B5-A11Z-01	528	0	3.87937	Tumor	UCEC
TCGA-B5-A121-01	504	0	4.15948	Tumor	UCEC
TCGA-B5-A1MR-01	6859	0	4.52668	Tumor	UCEC
TCGA-B5-A1MV-01	1565	0	4.70826	Tumor	UCEC
TCGA-B5-A1MW-01	311	1	4.8431	Tumor	UCEC
TCGA-B5-A1MX-01	1473	0	5.33941	Tumor	UCEC
TCGA-B5-A1MZ-01	613	1	4.13386	Tumor	UCEC
TCGA-B5-A1N2-01	804	1	4.5446	Tumor	UCEC
TCGA-B5-A3FH-01	841	0	4.4068	Tumor	UCEC
TCGA-B5-A3S1-01	902	0	4.51207	Tumor	UCEC
TCGA-B6-A0I1-01	1120	1	5.98625	Tumor	BRCA
TCGA-B6-A0I5-01	8556	0	4.03759	Tumor	BRCA
TCGA-B6-A0I6-01	859	1	4.29566	Tumor	BRCA
TCGA-B6-A0IA-01	8391	0	5.25287	Tumor	BRCA
TCGA-B6-A0IC-01	1542	0	3.55162	Tumor	BRCA
TCGA-B6-A0IE-01	834	1	5.26259	Tumor	BRCA
TCGA-B6-A0IH-01	3418	0	2.70199	Tumor	BRCA
TCGA-B6-A0IJ-01	7106	0	5.95726	Tumor	BRCA
TCGA-B6-A0IK-01	489	1	4.69397	Tumor	BRCA
TCGA-B6-A0IM-01	3873	0	3.34168	Tumor	BRCA
TCGA-B6-A0IN-01	1412	1	3.81143	Tumor	BRCA
TCGA-B6-A0IO-01	5042	0	4.05665	Tumor	BRCA
TCGA-B6-A0IP-01	3926	0	3.83891	Tumor	BRCA
TCGA-B6-A0IQ-01	4285	0	5.69776	Tumor	BRCA
TCGA-B6-A0RE-01	7777	0	5.79595	Tumor	BRCA
TCGA-B6-A0RG-01	2082	0	4.13104	Tumor	BRCA
TCGA-B6-A0RH-01	2165	1	5.21048	Tumor	BRCA
TCGA-B6-A0RI-01	1100	1	4.33921	Tumor	BRCA
TCGA-B6-A0RL-01	2469	0	4.91766	Tumor	BRCA
TCGA-B6-A0RN-01	8008	0	3.09146	Tumor	BRCA
TCGA-B6-A0RO-01	4929	0	3.31965	Tumor	BRCA
TCGA-B6-A0RP-01	2787	1	2.836	Tumor	BRCA
TCGA-B6-A0RQ-01	4267	0	1.95195	Tumor	BRCA
TCGA-B6-A0RS-01	2041	1	5.2812	Tumor	BRCA
TCGA-B6-A0RU-01	3076	1	5.09402	Tumor	BRCA
TCGA-B6-A0RV-01	5156	0	3.5248	Tumor	BRCA
TCGA-B6-A0WT-01	3862	1	3.6642	Tumor	BRCA
TCGA-B6-A0WV-01	2417	0	4.41516	Tumor	BRCA
TCGA-B6-A0WW-01	447	1	4.4174	Tumor	BRCA
TCGA-B6-A0WX-01	563	1	5.15387	Tumor	BRCA
TCGA-B6-A0WY-01	2011	1	3.38389	Tumor	BRCA
TCGA-B6-A0WZ-01	6292	0	4.37972	Tumor	BRCA
TCGA-B6-A0X0-01	3945	0	4.19476	Tumor	BRCA
TCGA-B6-A0X1-01	490	1	5.48525	Tumor	BRCA
TCGA-B6-A0X4-01	716	1	3.11457	Tumor	BRCA
TCGA-B6-A0X5-01	1343	1	5.34346	Tumor	BRCA
TCGA-B6-A1KC-01	1326	0	4.51625	Tumor	BRCA
TCGA-B6-A1KF-01	3088	0	7.51838	Tumor	BRCA
TCGA-B6-A1KI-01	2236	0	2.97552	Tumor	BRCA
TCGA-B6-A1KN-01	4233	0	4.67133	Tumor	BRCA
TCGA-B6-A2IU-01	5176	0	4.5453	Tumor	BRCA
TCGA-B6-A400-01	215	0	5.42464	Tumor	BRCA
TCGA-B6-A401-01	2596	0	4.2897	Tumor	BRCA
TCGA-B6-A402-01	1516	1	6.32801	Tumor	BRCA
TCGA-B6-A408-01	2072	0	3.30239	Tumor	BRCA
TCGA-B6-A409-01	456	1	5.90964	Tumor	BRCA
TCGA-B6-A40B-01	3152	0	4.2205	Tumor	BRCA
TCGA-B6-A40C-01	2164	0	5.05045	Tumor	BRCA
TCGA-B7-A5TI-01	595	0	4.5461	Tumor	STAD
TCGA-B7-A5TJ-01	335	0	4.11951	Tumor	STAD
TCGA-B7-A5TK-01	288	0	4.1933	Tumor	STAD
TCGA-B7-A5TN-01	287	0	3.35774	Tumor	STAD
TCGA-B8-4146-01	511	0	2.25633	Tumor	KIRC
TCGA-B8-4148-01	1520	0	1.93861	Tumor	KIRC
TCGA-B8-4151-01	1299	0	1.55382	Tumor	KIRC
TCGA-B8-4154-01	1380	0	2.46743	Tumor	KIRC
TCGA-B8-4619-01	523	0	1.21439	Tumor	KIRC
TCGA-B8-4619-11	523	0	1.21689	Normal	KIRC
TCGA-B8-4620-01	604	1	1.93634	Tumor	KIRC
TCGA-B8-4620-11	604	1	1.6103	Normal	KIRC
TCGA-B8-4621-01	788	0	1.88226	Tumor	KIRC
TCGA-B8-5158-01	1218	0	2.71313	Tumor	KIRC
TCGA-B8-5159-01	722	0	1.64883	Tumor	KIRC
TCGA-B8-5163-01	822	0	2.29422	Tumor	KIRC
TCGA-B8-5165-01	737	0	1.20986	Tumor	KIRC
TCGA-B8-5545-01	1525	0	2.02652	Tumor	KIRC
TCGA-B8-5549-01	194	0	1.43324	Tumor	KIRC
TCGA-B8-5549-11	194	0	0.68911	Normal	KIRC
TCGA-B8-5550-01	694	1	2.08231	Tumor	KIRC
TCGA-B8-5552-01	1046	0	1.61295	Tumor	KIRC
TCGA-B8-5552-11	1046	0	2.82055	Normal	KIRC
TCGA-B8-A54D-01	830	0	2.13102	Tumor	KIRC
TCGA-B8-A54E-01	909	0	2.90359	Tumor	KIRC
TCGA-B8-A54F-01	519	0	1.42435	Tumor	KIRC
TCGA-B8-A54G-01	53	0	2.89769	Tumor	KIRC
TCGA-B8-A54H-01	256	0	1.29662	Tumor	KIRC
TCGA-B8-A54I-01	150	0	1.51839	Tumor	KIRC
TCGA-B8-A54J-01	528	0	1.69375	Tumor	KIRC
TCGA-B8-A54K-01	469	0	1.5161	Tumor	KIRC
TCGA-B8-A7U6-01	495	0	2.24421	Tumor	KIRC
TCGA-B8-A8YJ-01	431	0	1.26963	Tumor	KIRC
TCGA-B9-5155-01	665	0	2.15763	Tumor	KIRP
TCGA-B9-5156-01	1338	0	2.7332	Tumor	KIRP
TCGA-B9-7268-01	671	0	1.69466	Tumor	KIRP
TCGA-B9-A5W7-01	564	1	2.22913	Tumor	KIRP
TCGA-B9-A5W8-01	524	0	1.84069	Tumor	KIRP
TCGA-B9-A5W9-01	5	0	1.936	Tumor	KIRP
TCGA-B9-A69E-01	452	0	2.03668	Tumor	KIRP
TCGA-B9-A8YH-01	532	0	2.09074	Tumor	KIRP
TCGA-B9-A8YI-01	374	0	1.70011	Tumor	KIRP
TCGA-BA-5153-01	1522	1	4.78289	Tumor	HNSC
TCGA-BA-5556-01	725	0	3.09903	Tumor	HNSC
TCGA-BA-6869-01	644	0	4.05527	Tumor	HNSC
TCGA-BA-7269-01	1273	0	4.11582	Tumor	HNSC
TCGA-BA-A4II-01	197	1	4.37016	Tumor	HNSC
TCGA-BA-A6DB-01	208	1	3.34767	Tumor	HNSC
TCGA-BA-A6DE-01	440	0	4.65504	Tumor	HNSC
TCGA-BA-A6DI-01	266	1	3.63396	Tumor	HNSC
TCGA-BA-A6DL-01	623	0	3.94366	Tumor	HNSC
TCGA-BB-4228-01	559	0	4.95463	Tumor	HNSC
TCGA-BB-A6UM-01	393	0	5.64833	Tumor	HNSC
TCGA-BC-A10R-01	199	1	1.9464	Tumor	LIHC
[truncated: 3,701 more rows]

## Sheet: PFI
id	futime	fustat	UBE2T	Type	CancerType
TCGA-02-0047-01	57	1	3.59236	Tumor	GBM
TCGA-02-0055-01	6	1	4.07602	Tumor	GBM
TCGA-02-2483-01	466	0	6.26632	Tumor	GBM
TCGA-02-2485-01	186	1	4.34237	Tumor	GBM
TCGA-02-2486-01	618	1	2.25317	Tumor	GBM
TCGA-04-1331-01	459	1	5.80456	Tumor	OV
TCGA-04-1332-01	393	1	3.70753	Tumor	OV
TCGA-04-1338-01	380	1	5.04892	Tumor	OV
TCGA-04-1341-01	33	0	5.23156	Tumor	OV
TCGA-04-1343-01	361	1	4.13243	Tumor	OV
TCGA-04-1347-01	1919	0	5.56294	Tumor	OV
TCGA-04-1350-01	111	1	4.05067	Tumor	OV
TCGA-04-1356-01	156	1	5.31451	Tumor	OV
TCGA-04-1361-01	927	1	4.34732	Tumor	OV
TCGA-04-1362-01	223	1	4.24365	Tumor	OV
TCGA-04-1364-01	288	1	5.88514	Tumor	OV
TCGA-04-1365-01	1328	1	5.77625	Tumor	OV
TCGA-04-1514-01	1221	1	4.9853	Tumor	OV
TCGA-04-1519-01	24	0	3.91467	Tumor	OV
TCGA-04-1530-01	350	1	4.67531	Tumor	OV
TCGA-04-1536-01	498	1	5.60994	Tumor	OV
TCGA-04-1542-01	1020	1	4.18465	Tumor	OV
TCGA-04-1648-01	412	1	3.43236	Tumor	OV
TCGA-04-1651-01	990	1	4.14414	Tumor	OV
TCGA-04-1655-01	819	1	4.81191	Tumor	OV
TCGA-05-4244-01	0	0	4.40236	Tumor	LUAD
TCGA-05-4249-01	1523	0	3.25673	Tumor	LUAD
TCGA-05-4250-01	121	0	5.05718	Tumor	LUAD
TCGA-05-4382-01	334	1	3.97719	Tumor	LUAD
TCGA-05-4384-01	183	1	2.42455	Tumor	LUAD
TCGA-05-4389-01	1369	0	5.06033	Tumor	LUAD
TCGA-05-4390-01	395	1	4.90176	Tumor	LUAD
TCGA-05-4395-01	0	0	4.5995	Tumor	LUAD
TCGA-05-4396-01	303	0	3.42221	Tumor	LUAD
TCGA-05-4397-01	731	0	6.80671	Tumor	LUAD
TCGA-05-4398-01	1431	0	4.10595	Tumor	LUAD
TCGA-05-4402-01	244	0	3.745	Tumor	LUAD
TCGA-05-4403-01	578	0	2.62321	Tumor	LUAD
TCGA-05-4405-01	610	0	3.50444	Tumor	LUAD
TCGA-05-4410-01	0	0	3.50329	Tumor	LUAD
TCGA-05-4415-01	60	1	5.28063	Tumor	LUAD
TCGA-05-4417-01	455	0	3.63237	Tumor	LUAD
TCGA-05-4418-01	274	0	4.52558	Tumor	LUAD
TCGA-05-4420-01	912	0	5.06287	Tumor	LUAD
TCGA-05-4422-01	365	0	2.99262	Tumor	LUAD
TCGA-05-4424-01	153	1	4.68625	Tumor	LUAD
TCGA-05-4425-01	669	0	3.62254	Tumor	LUAD
TCGA-05-4426-01	457	1	3.38714	Tumor	LUAD
TCGA-05-4427-01	791	0	4.19264	Tumor	LUAD
TCGA-05-4430-01	761	0	4.3898	Tumor	LUAD
TCGA-05-4432-01	761	0	4.60149	Tumor	LUAD
TCGA-05-4433-01	730	0	3.18082	Tumor	LUAD
TCGA-05-4434-01	457	0	4.13921	Tumor	LUAD
TCGA-05-5420-01	245	1	5.13928	Tumor	LUAD
TCGA-05-5423-01	151	0	4.79026	Tumor	LUAD
TCGA-05-5425-01	486	1	4.55334	Tumor	LUAD
TCGA-05-5428-01	670	0	6.25886	Tumor	LUAD
TCGA-05-5429-01	275	0	4.90894	Tumor	LUAD
TCGA-05-5715-01	62	0	4.55471	Tumor	LUAD
TCGA-06-0125-01	797	1	3.83563	Tumor	GBM
TCGA-06-0125-02	797	1	1.935	Tumor	GBM
TCGA-06-0129-01	148	1	5.16468	Tumor	GBM
TCGA-06-0130-01	244	1	4.40147	Tumor	GBM
TCGA-06-0132-01	482	1	2.88825	Tumor	GBM
TCGA-06-0138-01	394	1	4.83054	Tumor	GBM
TCGA-06-0139-01	152	1	3.35913	Tumor	GBM
TCGA-06-0141-01	145	1	3.48612	Tumor	GBM
TCGA-06-0152-02	299	1	4.02613	Tumor	GBM
TCGA-06-0156-01	178	1	5.25305	Tumor	GBM
TCGA-06-0157-01	97	1	4.02198	Tumor	GBM
TCGA-06-0158-01	90	1	3.09172	Tumor	GBM
TCGA-06-0168-01	461	1	4.35692	Tumor	GBM
TCGA-06-0171-02	117	1	1.29157	Tumor	GBM
TCGA-06-0174-01	47	1	4.87801	Tumor	GBM
TCGA-06-0178-01	192	1	5.86761	Tumor	GBM
TCGA-06-0184-01	1276	1	3.41906	Tumor	GBM
TCGA-06-0187-01	531	1	3.6481	Tumor	GBM
TCGA-06-0190-01	88	1	3.61416	Tumor	GBM
TCGA-06-0190-02	88	1	3.93775	Tumor	GBM
TCGA-06-0210-01	67	1	2.9391	Tumor	GBM
TCGA-06-0210-02	67	1	3.36181	Tumor	GBM
TCGA-06-0211-01	53	1	4.16544	Tumor	GBM
TCGA-06-0211-01	53	1	3.58706	Tumor	GBM
TCGA-06-0211-02	53	1	4.14245	Tumor	GBM
TCGA-06-0219-01	22	1	6.10558	Tumor	GBM
TCGA-06-0221-02	260	1	4.46678	Tumor	GBM
TCGA-06-0238-01	311	1	5.37691	Tumor	GBM
TCGA-06-0644-01	85	1	4.39069	Tumor	GBM
TCGA-06-0645-01	175	1	3.52276	Tumor	GBM
TCGA-06-0646-01	90	1	4.27212	Tumor	GBM
TCGA-06-0649-01	64	1	3.69734	Tumor	GBM
TCGA-06-0686-01	160	1	4.96919	Tumor	GBM
TCGA-06-0743-01	176	1	3.28127	Tumor	GBM
TCGA-06-0744-01	1277	1	4.50633	Tumor	GBM
TCGA-06-0745-01	92	1	5.44711	Tumor	GBM
TCGA-06-0747-01	82	1	3.62349	Tumor	GBM
TCGA-06-0749-01	82	1	3.30443	Tumor	GBM
TCGA-06-0750-01	28	1	6.06458	Tumor	GBM
TCGA-06-0878-01	66	1	3.52721	Tumor	GBM
TCGA-06-0882-01	213	1	2.73783	Tumor	GBM
TCGA-06-1804-01	414	1	3.1229	Tumor	GBM
TCGA-06-2557-01	33	1	4.74173	Tumor	GBM
TCGA-06-2558-01	380	0	5.20955	Tumor	GBM
TCGA-06-2559-01	150	1	4.10827	Tumor	GBM
TCGA-06-2561-01	78	1	3.03251	Tumor	GBM
TCGA-06-2562-01	151	1	3.29813	Tumor	GBM
TCGA-06-2563-01	554	1	3.48985	Tumor	GBM
TCGA-06-2564-01	181	0	3.21344	Tumor	GBM
TCGA-06-2565-01	178	1	3.03442	Tumor	GBM
TCGA-06-2567-01	133	1	4.37146	Tumor	GBM
TCGA-06-2569-01	13	0	5.35804	Tumor	GBM
TCGA-06-2570-01	958	0	4.17463	Tumor	GBM
TCGA-06-5408-01	158	1	4.4519	Tumor	GBM
TCGA-06-5410-01	108	1	3.13184	Tumor	GBM
TCGA-06-5411-01	214	1	5.16055	Tumor	GBM
TCGA-06-5412-01	88	1	3.47316	Tumor	GBM
TCGA-06-5413-01	195	1	5.59697	Tumor	GBM
TCGA-06-5414-01	167	1	3.20227	Tumor	GBM
TCGA-06-5416-01	204	0	6.48727	Tumor	GBM
TCGA-06-5417-01	155	0	4.40476	Tumor	GBM
TCGA-06-5418-01	83	1	3.7551	Tumor	GBM
TCGA-06-5856-01	114	1	5.2965	Tumor	GBM
TCGA-06-5858-01	97	1	3.94486	Tumor	GBM
TCGA-06-5859-01	139	0	4.83429	Tumor	GBM
TCGA-08-0386-01	427	1	4.18177	Tumor	GBM
TCGA-09-0364-01	395	1	4.65651	Tumor	OV
TCGA-09-0366-01	190	1	4.27809	Tumor	OV
TCGA-09-0367-01	547	1	3.86464	Tumor	OV
TCGA-09-0369-01	274	1	6.11449	Tumor	OV
TCGA-09-1659-01	304	1	5.49632	Tumor	OV
TCGA-09-1661-01	1169	1	3.6023	Tumor	OV
TCGA-09-1662-01	1046	1	4.15103	Tumor	OV
TCGA-09-1665-01	468	1	5.52484	Tumor	OV
TCGA-09-1666-01	480	1	4.80847	Tumor	OV
TCGA-09-1667-01	460	1	5.50657	Tumor	OV
TCGA-09-1668-01	1684	0	4.8842	Tumor	OV
TCGA-09-1669-01	928	0	5.02146	Tumor	OV
TCGA-09-1670-01	547	1	4.54464	Tumor	OV
TCGA-09-1673-01	92	0	4.70816	Tumor	OV
TCGA-09-2044-01	186	0	6.50246	Tumor	OV
TCGA-09-2045-01	631	1	3.2787	Tumor	OV
TCGA-09-2048-01	138	1	7.72896	Tumor	OV
TCGA-09-2051-01	583	1	5.1763	Tumor	OV
TCGA-09-2053-01	1209	0	4.71776	Tumor	OV
TCGA-09-2054-01	637	1	5.3561	Tumor	OV
TCGA-09-2056-01	379	0	5.42167	Tumor	OV
TCGA-10-0927-01	1001	1	3.79807	Tumor	OV
TCGA-10-0928-01	563	1	4.85492	Tumor	OV
TCGA-10-0931-01	300	1	5.18464	Tumor	OV
TCGA-10-0933-01	356	1	7.13606	Tumor	OV
TCGA-10-0936-01	1123	1	4.70199	Tumor	OV
TCGA-10-0937-01	235	1	5.00927	Tumor	OV
TCGA-10-0938-01	362	1	6.17101	Tumor	OV
TCGA-12-0616-01	398	1	6.07417	Tumor	GBM
TCGA-12-0618-01	395	0	4.45551	Tumor	GBM
TCGA-12-0619-01	203	1	4.53465	Tumor	GBM
TCGA-12-0821-01	259	1	4.80506	Tumor	GBM
TCGA-12-1597-01	180	1	5.06712	Tumor	GBM
TCGA-12-3650-01	239	1	5.84473	Tumor	GBM
TCGA-12-3652-01	203	1	5.11622	Tumor	GBM
TCGA-12-3653-01	224	1	4.75441	Tumor	GBM
TCGA-12-5295-01	399	1	5.03487	Tumor	GBM
TCGA-12-5299-01	98	1	4.18313	Tumor	GBM
TCGA-13-0714-01	110	1	3.95718	Tumor	OV
TCGA-13-0720-01	292	1	3.73296	Tumor	OV
TCGA-13-0724-01	83	1	4.66295	Tumor	OV
TCGA-13-0725-01	190	1	5.80545	Tumor	OV
TCGA-13-0726-01	392	1	4.16673	Tumor	OV
TCGA-13-0727-01	253	1	4.77431	Tumor	OV
TCGA-13-0730-01	542	0	5.1496	Tumor	OV
TCGA-13-0762-01	1003	1	4.58111	Tumor	OV
TCGA-13-0765-01	668	1	3.8455	Tumor	OV
TCGA-13-0766-01	628	1	5.81877	Tumor	OV
TCGA-13-0768-01	398	1	4.02065	Tumor	OV
TCGA-13-0795-01	325	1	4.93407	Tumor	OV
TCGA-13-0797-01	525	1	4.96917	Tumor	OV
TCGA-13-0800-01	1396	1	5.27911	Tumor	OV
TCGA-13-0804-01	329	1	5.09665	Tumor	OV
TCGA-13-0883-01	819	1	4.37945	Tumor	OV
TCGA-13-0884-01	1251	1	4.29324	Tumor	OV
TCGA-13-0885-01	3388	0	4.23621	Tumor	OV
TCGA-13-0886-01	4665	0	4.65865	Tumor	OV
TCGA-13-0887-01	514	1	5.87786	Tumor	OV
TCGA-13-0888-01	2811	0	4.82674	Tumor	OV
TCGA-13-0891-01	762	1	5.07704	Tumor	OV
TCGA-13-0893-01	461	1	4.79481	Tumor	OV
TCGA-13-0897-01	554	1	4.81599	Tumor	OV
TCGA-13-0900-01	4077	0	5.38681	Tumor	OV
TCGA-13-0901-01	390	1	5.0855	Tumor	OV
TCGA-13-0905-01	1535	1	4.95188	Tumor	OV
TCGA-13-0906-01	3619	0	5.44955	Tumor	OV
TCGA-13-0908-01	552	1	4.22313	Tumor	OV
TCGA-13-0911-01	279	1	4.76607	Tumor	OV
TCGA-13-0913-02	871	1	5.60677	Tumor	OV
TCGA-13-0916-01	1785	0	5.16266	Tumor	OV
TCGA-13-0920-01	297	1	5.84735	Tumor	OV
TCGA-13-0923-01	1719	1	4.77539	Tumor	OV
TCGA-13-0924-01	962	1	5.23738	Tumor	OV
TCGA-13-1403-01	418	1	3.79414	Tumor	OV
TCGA-13-1404-01	1581	1	5.26957	Tumor	OV
TCGA-13-1405-01	228	1	4.80443	Tumor	OV
TCGA-13-1407-01	1333	1	5.33709	Tumor	OV
TCGA-13-1408-01	765	1	4.29112	Tumor	OV
TCGA-13-1409-01	690	1	3.84323	Tumor	OV
TCGA-13-1410-01	319	1	5.05769	Tumor	OV
TCGA-13-1411-01	238	1	4.14351	Tumor	OV
TCGA-13-1477-01	235	1	4.36118	Tumor	OV
TCGA-13-1483-01	297	1	4.01642	Tumor	OV
TCGA-13-1485-01	170	1	4.22967	Tumor	OV
TCGA-13-1487-01	412	1	5.28156	Tumor	OV
TCGA-13-1488-01	351	1	5.51829	Tumor	OV
TCGA-13-1489-01	806	1	5.31339	Tumor	OV
TCGA-13-1489-02	806	1	4.85506	Tumor	OV
TCGA-13-1492-01	3819	0	5.85552	Tumor	OV
TCGA-13-1495-01	977	1	4.92722	Tumor	OV
TCGA-13-1496-01	129	0	4.36994	Tumor	OV
TCGA-13-1497-01	813	1	5.17971	Tumor	OV
TCGA-13-1498-01	534	1	4.6011	Tumor	OV
TCGA-13-1499-01	583	1	4.64887	Tumor	OV
TCGA-13-1501-01	392	1	4.58989	Tumor	OV
TCGA-13-1505-01	1561	1	5.1591	Tumor	OV
TCGA-13-1506-01	666	1	5.69128	Tumor	OV
TCGA-13-1507-01	324	1	5.43824	Tumor	OV
TCGA-13-1509-01	578	1	4.66879	Tumor	OV
TCGA-13-1510-01	1189	1	4.24184	Tumor	OV
TCGA-13-1511-01	459	1	3.53279	Tumor	OV
TCGA-13-1512-01	427	1	5.34271	Tumor	OV
TCGA-13-2060-01	1475	1	4.76628	Tumor	OV
TCGA-13-A5FT-01	2143	0	4.73009	Tumor	OV
TCGA-14-0736-02	128	1	3.82202	Tumor	GBM
TCGA-14-0781-01	29	1	2.21846	Tumor	GBM
TCGA-14-0787-01	68	0	4.07123	Tumor	GBM
TCGA-14-0789-01	105	1	1.69807	Tumor	GBM
TCGA-14-0790-01	419	1	3.86038	Tumor	GBM
TCGA-14-0817-01	164	0	5.62439	Tumor	GBM
TCGA-14-0871-01	880	0	5.36764	Tumor	GBM
TCGA-14-1034-01	282	1	2.96273	Tumor	GBM
TCGA-14-1034-02	282	1	4.76025	Tumor	GBM
TCGA-14-1402-02	333	1	5.44268	Tumor	GBM
TCGA-14-1823-01	140	1	3.40616	Tumor	GBM
TCGA-14-1825-01	82	1	5.34406	Tumor	GBM
TCGA-14-1829-01	218	0	5.29983	Tumor	GBM
TCGA-14-2554-01	532	1	3.21752	Tumor	GBM
TCGA-15-0742-01	232	1	5.18575	Tumor	GBM
TCGA-15-1444-01	1550	1	3.78362	Tumor	GBM
TCGA-16-0846-01	119	1	3.71408	Tumor	GBM
TCGA-16-1045-01	654	1	2.91061	Tumor	GBM
TCGA-18-3406-01	357	1	4.88713	Tumor	LUSC
TCGA-18-3407-01	136	0	4.09787	Tumor	LUSC
TCGA-18-3408-01	1793	1	5.26731	Tumor	LUSC
TCGA-18-3409-01	2291	1	3.06379	Tumor	LUSC
TCGA-18-3410-01	146	0	5.3219	Tumor	LUSC
TCGA-18-3411-01	3576	0	5.70479	Tumor	LUSC
TCGA-18-3412-01	273	1	5.32889	Tumor	LUSC
TCGA-18-3414-01	716	0	5.33833	Tumor	LUSC
TCGA-18-3415-01	2803	0	5.29372	Tumor	LUSC
TCGA-18-3416-01	940	1	6.21226	Tumor	LUSC
TCGA-18-3417-01	1097	0	4.85977	Tumor	LUSC
TCGA-18-3419-01	2811	0	5.17045	Tumor	LUSC
TCGA-18-3421-01	2645	0	5.71862	Tumor	LUSC
TCGA-18-4083-01	188	0	5.29742	Tumor	LUSC
TCGA-18-4086-01	85	0	5.07668	Tumor	LUSC
TCGA-18-4721-01	4694	0	4.9932	Tumor	LUSC
TCGA-18-5592-01	1519	0	5.14397	Tumor	LUSC
TCGA-18-5595-01	827	0	5.48662	Tumor	LUSC
TCGA-19-0957-02	50	1	3.57448	Tumor	GBM
TCGA-19-1389-02	81	1	3.11642	Tumor	GBM
TCGA-19-1390-01	772	0	4.89175	Tumor	GBM
TCGA-19-1787-01	308	1	5.17802	Tumor	GBM
TCGA-19-2619-01	146	1	3.22203	Tumor	GBM
TCGA-19-2620-01	148	0	2.51437	Tumor	GBM
TCGA-19-2624-01	5	0	5.46106	Tumor	GBM
TCGA-19-2625-01	124	0	4.088	Tumor	GBM
TCGA-19-2629-01	145	1	3.93085	Tumor	GBM
TCGA-19-4065-01	70	1	4.68058	Tumor	GBM
TCGA-19-4065-02	70	1	4.48415	Tumor	GBM
TCGA-19-5960-01	382	1	4.2906	Tumor	GBM
TCGA-20-0987-01	442	1	3.98071	Tumor	OV
TCGA-20-0991-01	797	0	5.27064	Tumor	OV
TCGA-20-1682-01	837	0	4.86298	Tumor	OV
TCGA-20-1683-01	618	1	5.74257	Tumor	OV
TCGA-20-1686-01	89	0	4.99098	Tumor	OV
TCGA-20-1687-01	81	0	2.10386	Tumor	OV
TCGA-21-1070-01	3636	0	5.12069	Tumor	LUSC
TCGA-21-1071-01	993	1	5.00751	Tumor	LUSC
TCGA-21-1072-01	3016	0	5.64367	Tumor	LUSC
TCGA-21-1075-01	2134	0	5.50141	Tumor	LUSC
TCGA-21-1076-01	1575	1	4.01184	Tumor	LUSC
TCGA-21-1077-01	644	1	4.5384	Tumor	LUSC
TCGA-21-1078-01	257	1	3.09644	Tumor	LUSC
TCGA-21-1079-01	317	1	3.67109	Tumor	LUSC
TCGA-21-1080-01	3724	0	4.61909	Tumor	LUSC
TCGA-21-1081-01	284	1	5.20929	Tumor	LUSC
TCGA-21-1082-01	3644	0	5.46802	Tumor	LUSC
TCGA-21-1083-01	1315	0	5.10614	Tumor	LUSC
TCGA-21-5782-01	962	0	4.07685	Tumor	LUSC
TCGA-21-5783-01	2680	0	4.53295	Tumor	LUSC
TCGA-21-5784-01	1268	0	4.4446	Tumor	LUSC
TCGA-21-5786-01	817	1	4.48939	Tumor	LUSC
TCGA-21-5787-01	103	1	5.15044	Tumor	LUSC
TCGA-21-A5DI-01	979	0	4.48027	Tumor	LUSC
TCGA-22-0940-01	669	1	5.41563	Tumor	LUSC
TCGA-22-0944-01	223	0	5.09959	Tumor	LUSC
TCGA-22-1000-01	263	1	3.27669	Tumor	LUSC
TCGA-22-1002-01	131	0	3.99274	Tumor	LUSC
TCGA-22-1005-01	1953	0	3.51503	Tumor	LUSC
TCGA-22-1011-01	53	0	4.27351	Tumor	LUSC
TCGA-22-1012-01	429	0	5.70705	Tumor	LUSC
TCGA-22-1016-01	822	0	4.28205	Tumor	LUSC
TCGA-22-1017-01	904	1	5.61229	Tumor	LUSC
TCGA-22-4591-01	443	1	5.35424	Tumor	LUSC
TCGA-22-4593-01	1067	0	4.65098	Tumor	LUSC
TCGA-22-4593-11	1067	0	1.79441	Normal	LUSC
TCGA-22-4594-01	1470	0	5.62722	Tumor	LUSC
TCGA-22-4595-01	250	1	4.31514	Tumor	LUSC
TCGA-22-4596-01	17	0	4.05126	Tumor	LUSC
TCGA-22-4599-01	1161	0	6.57062	Tumor	LUSC
TCGA-22-4601-01	525	1	3.86762	Tumor	LUSC
TCGA-22-4604-01	306	1	3.92096	Tumor	LUSC
TCGA-22-4605-01	974	0	3.41383	Tumor	LUSC
TCGA-22-4607-01	587	0	6.02889	Tumor	LUSC
TCGA-22-4609-01	291	0	3.43991	Tumor	LUSC
TCGA-22-4609-11	291	0	0.69914	Normal	LUSC
TCGA-22-4613-01	358	0	5.24464	Tumor	LUSC
TCGA-22-5471-01	229	1	5.60518	Tumor	LUSC
TCGA-22-5471-11	229	1	1.46971	Normal	LUSC
TCGA-22-5472-01	746	1	3.81165	Tumor	LUSC
TCGA-22-5472-11	746	1	1.91372	Normal	LUSC
TCGA-22-5473-01	1655	1	5.14112	Tumor	LUSC
TCGA-22-5474-01	445	0	5.3216	Tumor	LUSC
TCGA-22-5477-01	511	1	5.94357	Tumor	LUSC
TCGA-22-5478-01	24	0	4.28335	Tumor	LUSC
TCGA-22-5478-11	24	0	0.978612	Normal	LUSC
TCGA-22-5479-01	2625	0	5.49138	Tumor	LUSC
TCGA-22-5480-01	1779	1	4.58189	Tumor	LUSC
TCGA-22-5481-01	346	1	5.94819	Tumor	LUSC
TCGA-22-5481-11	346	1	1.17655	Normal	LUSC
TCGA-22-5482-01	357	0	4.56105	Tumor	LUSC
TCGA-22-5482-11	357	0	1.4295	Normal	LUSC
TCGA-22-5483-01	568	1	6.1528	Tumor	LUSC
TCGA-22-5483-11	568	1	2.13218	Normal	LUSC
TCGA-22-5485-01	840	1	5.07786	Tumor	LUSC
TCGA-22-5489-01	428	1	4.60884	Tumor	LUSC
TCGA-22-5489-11	428	1	1.42172	Normal	LUSC
TCGA-22-5491-01	1713	0	5.61939	Tumor	LUSC
TCGA-22-5491-11	1713	0	1.01383	Normal	LUSC
TCGA-22-5492-01	506	0	4.52794	Tumor	LUSC
TCGA-22-A5C4-01	671	0	4.54139	Tumor	LUSC
TCGA-23-1021-01	1446	1	3.0982	Tumor	OV
TCGA-23-1022-01	450	1	4.84128	Tumor	OV
TCGA-23-1023-01	490	1	4.60004	Tumor	OV
TCGA-23-1024-01	468	0	4.42364	Tumor	OV
TCGA-23-1026-01	797	1	4.4765	Tumor	OV
TCGA-23-1027-01	114	1	4.94375	Tumor	OV
TCGA-23-1028-01	133	1	5.37004	Tumor	OV
TCGA-23-1029-01	268	0	4.60675	Tumor	OV
TCGA-23-1030-01	544	1	4.38358	Tumor	OV
TCGA-23-1107-01	9	1	5.8745	Tumor	OV
TCGA-23-1109-01	987	1	4.59741	Tumor	OV
TCGA-23-1110-01	326	1	5.85064	Tumor	OV
TCGA-23-1111-01	98	0	3.27177	Tumor	OV
TCGA-23-1113-01	949	1	4.92964	Tumor	OV
TCGA-23-1114-01	634	1	4.76248	Tumor	OV
TCGA-23-1116-01	286	1	4.54756	Tumor	OV
TCGA-23-1118-01	2616	0	5.48887	Tumor	OV
TCGA-23-1119-01	3378	1	5.14516	Tumor	OV
TCGA-23-1120-01	130	0	4.85755	Tumor	OV
TCGA-23-1122-01	447	1	5.24007	Tumor	OV
TCGA-23-1123-01	1018	1	5.06201	Tumor	OV
TCGA-23-1809-01	16	0	5.34449	Tumor	OV
TCGA-23-2077-01	1232	1	4.93744	Tumor	OV
TCGA-23-2078-01	2661	0	4.7712	Tumor	OV
TCGA-23-2084-01	619	1	4.91656	Tumor	OV
TCGA-24-0966-01	232	0	4.7311	Tumor	OV
TCGA-24-0970-01	280	1	5.30508	Tumor	OV
TCGA-24-0979-01	428	1	4.00748	Tumor	OV
TCGA-24-0982-01	153	1	4.95532	Tumor	OV
TCGA-24-1103-01	678	1	5.18649	Tumor	OV
TCGA-24-1104-01	959	1	3.78803	Tumor	OV
TCGA-24-1105-01	470	1	4.78397	Tumor	OV
TCGA-24-1413-01	192	0	4.57867	Tumor	OV
TCGA-24-1416-01	194	0	4.78389	Tumor	OV
TCGA-24-1417-01	238	0	4.5747	Tumor	OV
TCGA-24-1418-01	243	0	4.17998	Tumor	OV
TCGA-24-1419-01	239	0	4.69602	Tumor	OV
TCGA-24-1422-01	23	0	4.06349	Tumor	OV
TCGA-24-1423-01	190	0	4.71556	Tumor	OV
TCGA-24-1424-01	183	0	5.55122	Tumor	OV
TCGA-24-1425-01	181	0	4.08256	Tumor	OV
TCGA-24-1426-01	163	0	4.7875	Tumor	OV
TCGA-24-1427-01	147	0	3.68647	Tumor	OV
TCGA-24-1428-01	448	1	5.72116	Tumor	OV
TCGA-24-1430-01	449	1	4.52244	Tumor	OV
TCGA-24-1431-01	199	1	4.53012	Tumor	OV
TCGA-24-1434-01	337	1	3.58671	Tumor	OV
TCGA-24-1435-01	505	1	4.73774	Tumor	OV
TCGA-24-1464-01	323	1	5.10882	Tumor	OV
TCGA-24-1467-01	1253	1	3.9561	Tumor	OV
TCGA-24-1469-01	277	0	6.01689	Tumor	OV
TCGA-24-1470-01	105	0	4.47568	Tumor	OV
TCGA-24-1471-01	36	0	4.0103	Tumor	OV
TCGA-24-1474-01	332	1	5.43404	Tumor	OV
TCGA-24-1544-01	643	1	5.38302	Tumor	OV
TCGA-24-1546-01	1955	0	3.35057	Tumor	OV
TCGA-24-1549-01	1042	1	4.99574	Tumor	OV
TCGA-24-1550-01	892	1	4.23692	Tumor	OV
TCGA-24-1551-01	764	1	4.97855	Tumor	OV
TCGA-24-1552-01	403	1	4.63635	Tumor	OV
TCGA-24-1553-01	553	1	4.05396	Tumor	OV
TCGA-24-1557-01	447	1	5.10108	Tumor	OV
TCGA-24-1558-01	273	1	4.51868	Tumor	OV
TCGA-24-1560-01	143	1	4.65698	Tumor	OV
TCGA-24-1562-01	229	1	4.36637	Tumor	OV
TCGA-24-1563-01	396	1	4.51471	Tumor	OV
TCGA-24-1565-01	145	1	3.84675	Tumor	OV
TCGA-24-1567-01	319	1	5.2149	Tumor	OV
TCGA-24-1603-01	992	1	5.1751	Tumor	OV
TCGA-24-1604-01	2688	1	3.97294	Tumor	OV
TCGA-24-1616-01	405	1	3.88342	Tumor	OV
TCGA-24-1842-01	253	0	4.57885	Tumor	OV
TCGA-24-1843-01	106	0	5.72476	Tumor	OV
TCGA-24-1844-01	113	0	4.44497	Tumor	OV
TCGA-24-1845-01	116	0	4.68034	Tumor	OV
TCGA-24-1846-01	133	0	4.33697	Tumor	OV
TCGA-24-1847-01	343	0	4.34178	Tumor	OV
TCGA-24-1850-01	168	0	5.46011	Tumor	OV
TCGA-24-1923-01	343	1	3.8248	Tumor	OV
TCGA-24-1924-01	320	1	5.86245	Tumor	OV
TCGA-24-1928-01	70	1	3.98044	Tumor	OV
TCGA-24-1930-01	544	1	3.69764	Tumor	OV
TCGA-24-2020-01	723	1	4.84261	Tumor	OV
TCGA-24-2023-01	1069	1	4.50939	Tumor	OV
TCGA-24-2024-01	421	1	4.63212	Tumor	OV
TCGA-24-2026-01	1059	0	3.4436	Tumor	OV
TCGA-24-2027-01	617	1	5.64767	Tumor	OV
TCGA-24-2033-01	351	1	4.4169	Tumor	OV
TCGA-24-2035-01	287	1	4.01228	Tumor	OV
TCGA-24-2036-01	914	1	5.50496	Tumor	OV
TCGA-24-2038-01	1169	1	2.43798	Tumor	OV
TCGA-24-2254-01	606	1	4.20352	Tumor	OV
TCGA-24-2261-01	24	1	4.3566	Tumor	OV
TCGA-24-2262-01	11	1	4.60838	Tumor	OV
TCGA-24-2267-01	512	1	3.5086	Tumor	OV
TCGA-24-2271-01	827	1	3.53699	Tumor	OV
TCGA-24-2280-01	535	1	4.32616	Tumor	OV
TCGA-24-2281-01	1357	0	5.03547	Tumor	OV
TCGA-24-2288-01	25	1	4.20889	Tumor	OV
TCGA-24-2289-01	568	1	3.7813	Tumor	OV
TCGA-24-2290-01	324	1	4.74229	Tumor	OV
TCGA-24-2293-01	506	0	3.63686	Tumor	OV
TCGA-24-2297-01	1699	0	4.2864	Tumor	OV
TCGA-24-2298-01	469	1	4.46179	Tumor	OV
TCGA-25-1312-01	31	0	3.67494	Tumor	OV
TCGA-25-1313-01	394	1	3.98183	Tumor	OV
TCGA-25-1315-01	153	1	5.63055	Tumor	OV
TCGA-25-1316-01	276	1	5.25678	Tumor	OV
TCGA-25-1317-01	61	0	4.4848	Tumor	OV
TCGA-25-1318-01	185	1	3.62711	Tumor	OV
TCGA-25-1319-01	730	1	4.70497	Tumor	OV
TCGA-25-1320-01	424	1	4.90816	Tumor	OV
TCGA-25-1321-01	454	1	4.203	Tumor	OV
TCGA-25-1322-01	91	1	4.44489	Tumor	OV
TCGA-25-1323-01	365	1	4.56182	Tumor	OV
TCGA-25-1326-01	396	1	4.39789	Tumor	OV
TCGA-25-1328-01	244	1	2.37548	Tumor	OV
TCGA-25-1329-01	457	0	3.81994	Tumor	OV
TCGA-25-1623-01	342	1	3.98359	Tumor	OV
TCGA-25-1626-01	318	1	3.75275	Tumor	OV
TCGA-25-1627-01	394	0	5.65999	Tumor	OV
TCGA-25-1628-01	287	1	5.01654	Tumor	OV
TCGA-25-1630-01	1162	0	4.52454	Tumor	OV
TCGA-25-1631-01	9	0	4.48309	Tumor	OV
TCGA-25-1632-01	537	1	3.34767	Tumor	OV
TCGA-25-1633-01	616	1	3.64228	Tumor	OV
TCGA-25-1634-01	380	1	5.12577	Tumor	OV
TCGA-25-1635-01	614	1	4.87705	Tumor	OV
TCGA-25-1870-01	243	1	3.43981	Tumor	OV
TCGA-25-1877-01	549	1	7.05141	Tumor	OV
TCGA-25-2042-01	396	1	2.98001	Tumor	OV
TCGA-25-2391-01	1492	0	4.94502	Tumor	OV
TCGA-25-2392-01	31	0	4.84748	Tumor	OV
TCGA-25-2393-01	305	1	4.98677	Tumor	OV
TCGA-25-2396-01	92	0	5.5931	Tumor	OV
TCGA-25-2398-01	577	1	3.88123	Tumor	OV
TCGA-25-2399-01	243	1	4.82768	Tumor	OV
TCGA-25-2400-01	577	1	4.11626	Tumor	OV
TCGA-25-2401-01	90	0	4.69524	Tumor	OV
TCGA-25-2404-01	426	1	4.38423	Tumor	OV
TCGA-25-2409-01	304	1	4.13162	Tumor	OV
TCGA-26-1442-01	953	0	2.16625	Tumor	GBM
TCGA-26-5132-01	286	0	4.67235	Tumor	GBM
TCGA-26-5133-01	370	1	5.08175	Tumor	GBM
TCGA-26-5134-01	167	0	5.26481	Tumor	GBM
TCGA-26-5135-01	270	0	3.94095	Tumor	GBM
TCGA-26-5136-01	577	1	4.81897	Tumor	GBM
TCGA-26-5139-01	48	0	3.15306	Tumor	GBM
TCGA-27-1830-01	124	1	3.41193	Tumor	GBM
TCGA-27-1831-01	144	1	4.68382	Tumor	GBM
TCGA-27-1832-01	176	1	4.13969	Tumor	GBM
TCGA-27-1834-01	335	1	3.01236	Tumor	GBM
TCGA-27-1835-01	157	1	4.01342	Tumor	GBM
TCGA-27-1837-01	136	1	4.01813	Tumor	GBM
TCGA-27-2519-01	256	1	4.171	Tumor	GBM
TCGA-27-2521-01	510	1	5.25856	Tumor	GBM
TCGA-27-2523-01	402	1	4.65912	Tumor	GBM
TCGA-27-2524-01	231	1	5.11592	Tumor	GBM
TCGA-27-2526-01	87	1	3.84531	Tumor	GBM
TCGA-27-2528-01	72	1	4.1991	Tumor	GBM
TCGA-28-1747-01	77	0	3.67559	Tumor	GBM
TCGA-28-1753-01	37	0	4.62395	Tumor	GBM
TCGA-28-2499-01	95	0	2.76368	Tumor	GBM
TCGA-28-2509-01	145	0	4.38355	Tumor	GBM
TCGA-28-2513-01	75	1	2.36635	Tumor	GBM
TCGA-28-2514-01	160	0	3.75811	Tumor	GBM
TCGA-28-5204-01	454	1	4.76166	Tumor	GBM
TCGA-28-5207-01	343	1	4.05859	Tumor	GBM
TCGA-28-5208-01	148	1	4.70507	Tumor	GBM
TCGA-28-5209-01	442	0	4.39897	Tumor	GBM
TCGA-28-5213-01	951	0	3.70132	Tumor	GBM
TCGA-28-5215-01	164	1	4.57366	Tumor	GBM
TCGA-28-5216-01	415	0	4.38491	Tumor	GBM
TCGA-28-5218-01	157	0	4.24293	Tumor	GBM
TCGA-28-5220-01	262	1	4.89595	Tumor	GBM
TCGA-29-1688-01	184	1	6.04216	Tumor	OV
TCGA-29-1690-01	1448	1	2.39573	Tumor	OV
TCGA-29-1691-01	613	1	6.03814	Tumor	OV
TCGA-29-1693-01	694	1	5.60287	Tumor	OV
TCGA-29-1694-01	1187	1	3.78659	Tumor	OV
TCGA-29-1695-01	1229	0	5.34947	Tumor	OV
TCGA-29-1696-01	342	1	5.53379	Tumor	OV
TCGA-29-1697-01	500	1	5.6684	Tumor	OV
TCGA-29-1701-01	298	1	7.00065	Tumor	OV
TCGA-29-1703-01	324	1	4.93196	Tumor	OV
TCGA-29-1705-01	283	1	4.53354	Tumor	OV
TCGA-29-1707-02	1201	1	4.65134	Tumor	OV
TCGA-29-1710-01	315	1	3.1024	Tumor	OV
TCGA-29-1711-01	1053	0	5.06264	Tumor	OV
TCGA-29-1761-01	528	1	5.19706	Tumor	OV
TCGA-29-1762-01	1375	1	6.58283	Tumor	OV
TCGA-29-1763-01	428	1	3.63035	Tumor	OV
TCGA-29-1766-01	672	1	5.518	Tumor	OV
TCGA-29-1768-01	547	1	3.41653	Tumor	OV
TCGA-29-1769-01	699	0	6.35674	Tumor	OV
TCGA-29-1770-01	377	1	4.76219	Tumor	OV
TCGA-29-1774-01	234	1	5.75125	Tumor	OV
TCGA-29-1776-01	360	0	4.12989	Tumor	OV
TCGA-29-1777-01	374	0	5.67778	Tumor	OV
TCGA-29-1778-01	454	0	4.20959	Tumor	OV
TCGA-29-1781-01	255	0	5.72622	Tumor	OV
TCGA-29-1783-01	220	0	3.74789	Tumor	OV
TCGA-29-1784-01	163	0	5.12685	Tumor	OV
TCGA-29-1785-01	473	1	4.67434	Tumor	OV
TCGA-29-2414-01	552	1	4.82305	Tumor	OV
TCGA-29-2414-02	552	1	5.42814	Tumor	OV
TCGA-29-2425-01	1577	1	4.01818	Tumor	OV
TCGA-29-2427-01	1582	1	4.72682	Tumor	OV
TCGA-29-2428-01	1372	0	5.0185	Tumor	OV
TCGA-29-A5NZ-01	358	1	5.03492	Tumor	OV
TCGA-2A-A8VL-01	621	0	1.33001	Tumor	PRAD
TCGA-2A-A8VO-01	1701	0	2.03036	Tumor	PRAD
TCGA-2A-A8VT-01	1373	0	2.1313	Tumor	PRAD
TCGA-2A-A8VV-01	671	0	1.9047	Tumor	PRAD
TCGA-2A-A8VX-01	1378	0	3.00367	Tumor	PRAD
TCGA-2A-A8W1-01	112	0	2.23115	Tumor	PRAD
TCGA-2A-A8W3-01	198	1	2.39757	Tumor	PRAD
TCGA-2A-AAYF-01	1364	0	1.61609	Tumor	PRAD
TCGA-2A-AAYO-01	1272	0	2.13576	Tumor	PRAD
TCGA-2A-AAYU-01	615	0	2.14153	Tumor	PRAD
TCGA-2E-A9G8-01	335	1	5.02367	Tumor	UCEC
TCGA-2F-A9KO-01	651	1	3.76056	Tumor	BLCA
TCGA-2F-A9KP-01	343	1	4.79636	Tumor	BLCA
TCGA-2F-A9KQ-01	2886	0	3.71382	Tumor	BLCA
TCGA-2F-A9KR-01	3086	1	4.42521	Tumor	BLCA
TCGA-2F-A9KT-01	3314	0	4.74848	Tumor	BLCA
TCGA-2F-A9KW-01	85	1	5.62896	Tumor	BLCA
TCGA-2G-AAEW-01	143	1	5.74937	Tumor	TGCT
TCGA-2G-AAEX-01	1259	0	5.94573	Tumor	TGCT
TCGA-2G-AAF1-01	1403	0	5.00181	Tumor	TGCT
TCGA-2G-AAF4-01	2315	0	5.39139	Tumor	TGCT
TCGA-2G-AAF6-01	810	1	5.37791	Tumor	TGCT
TCGA-2G-AAF8-01	3149	1	5.9262	Tumor	TGCT
TCGA-2G-AAFE-01	617	1	5.684	Tumor	TGCT
TCGA-2G-AAFG-01	2495	1	5.52853	Tumor	TGCT
TCGA-2G-AAFG-05	2495	1	5.68738	Tumor	TGCT
TCGA-2G-AAFH-01	1375	0	5.69313	Tumor	TGCT
TCGA-2G-AAFI-01	675	0	5.77708	Tumor	TGCT
TCGA-2G-AAFJ-01	313	1	4.01395	Tumor	TGCT
TCGA-2G-AAFL-01	38	1	5.64033	Tumor	TGCT
TCGA-2G-AAFM-01	503	0	6.41737	Tumor	TGCT
TCGA-2G-AAFN-01	773	0	6.37845	Tumor	TGCT
TCGA-2G-AAFO-01	685	0	5.73048	Tumor	TGCT
TCGA-2G-AAFV-01	1389	0	5.4975	Tumor	TGCT
TCGA-2G-AAFY-01	1099	0	5.84312	Tumor	TGCT
TCGA-2G-AAFZ-01	1353	0	4.2852	Tumor	TGCT
TCGA-2G-AAG0-01	90	1	6.20638	Tumor	TGCT
TCGA-2G-AAG3-01	181	1	5.31132	Tumor	TGCT
TCGA-2G-AAG5-01	451	1	3.27316	Tumor	TGCT
TCGA-2G-AAG6-01	2231	0	2.40613	Tumor	TGCT
TCGA-2G-AAG7-01	2475	0	5.9916	Tumor	TGCT
TCGA-2G-AAG8-01	2289	0	5.79273	Tumor	TGCT
TCGA-2G-AAG9-01	2234	0	5.2665	Tumor	TGCT
TCGA-2G-AAGA-01	2439	0	5.96393	Tumor	TGCT
TCGA-2G-AAGC-01	317	1	5.88268	Tumor	TGCT
TCGA-2G-AAGE-01	121	1	6.57724	Tumor	TGCT
TCGA-2G-AAGF-01	139	1	5.88311	Tumor	TGCT
TCGA-2G-AAGG-01	2611	0	4.79162	Tumor	TGCT
TCGA-2G-AAGI-01	2193	1	5.10899	Tumor	TGCT
TCGA-2G-AAGI-05	2193	1	5.64887	Tumor	TGCT
TCGA-2G-AAGJ-01	171	1	5.66481	Tumor	TGCT
TCGA-2G-AAGK-01	713	1	5.55979	Tumor	TGCT
TCGA-2G-AAGM-01	3891	0	5.01103	Tumor	TGCT
TCGA-2G-AAGN-01	3656	0	6.34912	Tumor	TGCT
TCGA-2G-AAGO-01	4026	0	6.05601	Tumor	TGCT
TCGA-2G-AAGP-01	4018	0	4.66298	Tumor	TGCT
TCGA-2G-AAGS-01	4816	0	5.30572	Tumor	TGCT
TCGA-2G-AAGT-01	15	1	4.95085	Tumor	TGCT
TCGA-2G-AAGV-01	4527	0	2.7325	Tumor	TGCT
TCGA-2G-AAGW-01	4899	0	5.81276	Tumor	TGCT
TCGA-2G-AAGX-01	4323	1	4.12481	Tumor	TGCT
TCGA-2G-AAGY-01	623	1	2.82008	Tumor	TGCT
TCGA-2G-AAGY-05	623	1	5.2346	Tumor	TGCT
TCGA-2G-AAGZ-01	5233	0	5.77614	Tumor	TGCT
TCGA-2G-AAH0-01	107	1	6.36143	Tumor	TGCT
TCGA-2G-AAH2-01	6060	0	4.89816	Tumor	TGCT
TCGA-2G-AAH3-01	1822	0	5.25353	Tumor	TGCT
TCGA-2G-AAH4-01	6210	0	4.93369	Tumor	TGCT
TCGA-2G-AAH8-01	2248	0	5.94179	Tumor	TGCT
TCGA-2G-AAHA-01	3349	0	5.24164	Tumor	TGCT
TCGA-2G-AAHC-01	5539	0	5.41437	Tumor	TGCT
TCGA-2G-AAHG-01	1819	0	5.24093	Tumor	TGCT
TCGA-2G-AAHL-01	7081	0	5.91365	Tumor	TGCT
TCGA-2G-AAHN-01	6445	0	5.8721	Tumor	TGCT
TCGA-2G-AAHP-01	816	1	5.38201	Tumor	TGCT
TCGA-2G-AAHP-05	816	1	6.10969	Tumor	TGCT
TCGA-2G-AAHT-01	542	0	6.10212	Tumor	TGCT
TCGA-2G-AAKD-01	6340	0	6.10928	Tumor	TGCT
TCGA-2G-AAKG-01	122	1	5.56363	Tumor	TGCT
TCGA-2G-AAKG-05	122	1	4.72889	Tumor	TGCT
TCGA-2G-AAKH-01	6862	0	5.87967	Tumor	TGCT
TCGA-2G-AAKL-01	7023	0	5.91862	Tumor	TGCT
TCGA-2G-AAKM-01	6972	0	5.87359	Tumor	TGCT
TCGA-2G-AAL5-01	3723	1	5.26003	Tumor	TGCT
TCGA-2G-AAL7-01	2	1	6.0924	Tumor	TGCT
TCGA-2G-AALP-01	2645	0	5.82452	Tumor	TGCT
TCGA-2H-A9GF-01	172	1	4.51456	Tumor	ESCA
TCGA-2H-A9GG-01	504	1	4.07795	Tumor	ESCA
TCGA-2H-A9GH-01	800	1	4.36658	Tumor	ESCA
TCGA-2H-A9GI-01	400	1	4.71912	Tumor	ESCA
TCGA-2H-A9GJ-01	1261	1	3.73474	Tumor	ESCA
TCGA-2H-A9GK-01	113	1	3.51916	Tumor	ESCA
TCGA-2H-A9GL-01	109	1	4.97531	Tumor	ESCA
TCGA-2H-A9GM-01	367	1	4.49542	Tumor	ESCA
TCGA-2H-A9GN-01	242	1	5.10232	Tumor	ESCA
TCGA-2H-A9GO-01	362	1	5.36069	Tumor	ESCA
TCGA-2H-A9GQ-01	112	1	4.91117	Tumor	ESCA
TCGA-2H-A9GR-01	987	1	4.2985	Tumor	ESCA
TCGA-2J-AAB1-01	66	0	3.10988	Tumor	PAAD
TCGA-2J-AAB4-01	729	0	3.63178	Tumor	PAAD
TCGA-2J-AAB6-01	169	1	3.8913	Tumor	PAAD
TCGA-2J-AAB8-01	80	0	3.58753	Tumor	PAAD
TCGA-2J-AAB9-01	521	1	2.89732	Tumor	PAAD
TCGA-2J-AABA-01	160	1	2.55004	Tumor	PAAD
TCGA-2J-AABE-01	676	0	2.8282	Tumor	PAAD
TCGA-2J-AABF-01	443	1	3.9255	Tumor	PAAD
TCGA-2J-AABH-01	1287	1	3.54569	Tumor	PAAD
TCGA-2J-AABI-01	728	1	3.64201	Tumor	PAAD
TCGA-2J-AABK-01	484	0	3.64956	Tumor	PAAD
TCGA-2J-AABO-01	439	1	3.04474	Tumor	PAAD
TCGA-2J-AABP-01	463	0	4.22033	Tumor	PAAD
TCGA-2J-AABR-01	327	1	2.4412	Tumor	PAAD
TCGA-2J-AABT-01	319	0	2.48851	Tumor	PAAD
TCGA-2J-AABU-01	154	1	3.18554	Tumor	PAAD
TCGA-2J-AABV-01	126	1	1.54028	Tumor	PAAD
TCGA-2K-A9WE-01	214	0	2.10632	Tumor	KIRP
TCGA-2L-AAQA-01	143	1	4.23652	Tumor	PAAD
TCGA-2L-AAQE-01	684	1	3.18661	Tumor	PAAD
TCGA-2L-AAQI-01	103	1	3.06683	Tumor	PAAD
TCGA-2L-AAQJ-01	394	1	3.00441	Tumor	PAAD
TCGA-2L-AAQL-01	292	1	3.37035	Tumor	PAAD
TCGA-2L-AAQM-01	1383	0	1.78314	Tumor	PAAD
TCGA-2W-A8YY-01	533	0	5.40483	Tumor	CESC
TCGA-2X-A9D5-01	435	0	5.44817	Tumor	TGCT
TCGA-2X-A9D6-01	607	0	4.62693	Tumor	TGCT
TCGA-2Y-A9GS-01	102	1	3.52344	Tumor	LIHC
TCGA-2Y-A9GT-01	1083	1	1.45341	Tumor	LIHC
TCGA-2Y-A9GU-01	1939	0	2.48377	Tumor	LIHC
TCGA-2Y-A9GV-01	1745	1	1.52388	Tumor	LIHC
TCGA-2Y-A9GW-01	1229	1	2.67246	Tumor	LIHC
TCGA-2Y-A9GX-01	2133	1	2.31921	Tumor	LIHC
TCGA-2Y-A9GY-01	637	1	3.69955	Tumor	LIHC
TCGA-2Y-A9GZ-01	719	1	1.85901	Tumor	LIHC
TCGA-2Y-A9H0-01	3675	0	4.2696	Tumor	LIHC
TCGA-2Y-A9H1-01	321	1	0.842691	Tumor	LIHC
TCGA-2Y-A9H2-01	1731	0	3.43224	Tumor	LIHC
TCGA-2Y-A9H3-01	22	1	2.04491	Tumor	LIHC
TCGA-2Y-A9H4-01	1452	0	2.58771	Tumor	LIHC
TCGA-2Y-A9H5-01	258	1	2.71365	Tumor	LIHC
TCGA-2Y-A9H6-01	357	0	2.46679	Tumor	LIHC
TCGA-2Y-A9H7-01	1117	1	2.97452	Tumor	LIHC
TCGA-2Y-A9H8-01	398	1	3.84196	Tumor	LIHC
TCGA-2Y-A9H9-01	59	1	2.62531	Tumor	LIHC
TCGA-2Y-A9HA-01	36	1	1.56181	Tumor	LIHC
TCGA-2Y-A9HB-01	260	0	1.95572	Tumor	LIHC
TCGA-2Z-A9J1-01	2298	0	2.16315	Tumor	KIRP
TCGA-2Z-A9J2-01	1795	0	3.02043	Tumor	KIRP
TCGA-2Z-A9J3-01	790	1	3.5296	Tumor	KIRP
TCGA-2Z-A9J5-01	3050	0	2.22242	Tumor	KIRP
TCGA-2Z-A9J6-01	1731	0	2.0947	Tumor	KIRP
TCGA-2Z-A9J7-01	96	1	2.10301	Tumor	KIRP
TCGA-2Z-A9J8-01	506	1	2.37277	Tumor	KIRP
TCGA-2Z-A9J9-01	2294	0	1.21895	Tumor	KIRP
TCGA-2Z-A9JD-01	1060	0	2.04174	Tumor	KIRP
TCGA-2Z-A9JE-01	1728	0	3.20892	Tumor	KIRP
TCGA-2Z-A9JG-01	1662	0	1.65183	Tumor	KIRP
TCGA-2Z-A9JI-01	286	1	3.35622	Tumor	KIRP
TCGA-2Z-A9JJ-01	1213	0	2.43685	Tumor	KIRP
TCGA-2Z-A9JK-01	324	1	2.82601	Tumor	KIRP
TCGA-2Z-A9JL-01	1006	0	2.18249	Tumor	KIRP
TCGA-2Z-A9JM-01	934	0	2.33148	Tumor	KIRP
TCGA-2Z-A9JN-01	740	0	1.83793	Tumor	KIRP
TCGA-2Z-A9JO-01	949	0	1.95077	Tumor	KIRP
TCGA-2Z-A9JP-01	893	0	2.46877	Tumor	KIRP
TCGA-2Z-A9JQ-01	600	1	2.1337	Tumor	KIRP
TCGA-2Z-A9JR-01	161	0	1.99433	Tumor	KIRP
TCGA-2Z-A9JS-01	492	0	2.06615	Tumor	KIRP
TCGA-2Z-A9JT-01	684	0	1.47951	Tumor	KIRP
TCGA-30-1714-01	241	1	4.91411	Tumor	OV
TCGA-30-1718-01	896	1	5.98576	Tumor	OV
TCGA-30-1853-01	634	1	3.68666	Tumor	OV
TCGA-30-1857-01	8	1	4.21588	Tumor	OV
TCGA-30-1860-01	397	1	5.27669	Tumor	OV
TCGA-30-1861-01	1058	0	5.30288	Tumor	OV
TCGA-30-1862-01	186	1	3.81301	Tumor	OV
TCGA-30-1866-01	285	1	5.6826	Tumor	OV
TCGA-30-1891-01	181	1	3.42556	Tumor	OV
TCGA-30-1892-01	253	1	4.5093	Tumor	OV
TCGA-31-1944-01	678	1	5.34952	Tumor	OV
TCGA-31-1946-01	664	1	4.27875	Tumor	OV
TCGA-31-1950-01	349	1	4.77153	Tumor	OV
TCGA-31-1951-01	659	1	4.09912	Tumor	OV
TCGA-31-1953-01	70	1	4.39382	Tumor	OV
TCGA-31-1956-01	1342	0	4.76169	Tumor	OV
TCGA-31-1959-01	67	0	3.5856	Tumor	OV
TCGA-32-1970-01	408	1	3.59907	Tumor	GBM
TCGA-32-1980-01	36	1	3.49381	Tumor	GBM
TCGA-32-1982-01	142	1	3.82689	Tumor	GBM
TCGA-32-2615-01	131	1	3.61508	Tumor	GBM
TCGA-32-2616-01	182	1	4.19216	Tumor	GBM
TCGA-32-2632-01	269	1	4.27895	Tumor	GBM
TCGA-32-2634-01	693	0	5.09595	Tumor	GBM
TCGA-32-2638-01	766	1	2.86899	Tumor	GBM
TCGA-32-4213-01	353	1	4.40588	Tumor	GBM
TCGA-32-5222-01	118	1	4.66972	Tumor	GBM
TCGA-33-4532-01	3924	0	4.53903	Tumor	LUSC
TCGA-33-4533-01	4068	0	5.46069	Tumor	LUSC
TCGA-33-4538-01	2979	0	5.62534	Tumor	LUSC
TCGA-33-4547-01	2419	0	4.34965	Tumor	LUSC
TCGA-33-4566-01	5287	0	5.84784	Tumor	LUSC
TCGA-33-4582-01	2923	1	5.06781	Tumor	LUSC
TCGA-33-4583-01	4601	0	6.65525	Tumor	LUSC
TCGA-33-4586-01	169	1	5.29633	Tumor	LUSC
TCGA-33-4587-01	1656	1	6.14239	Tumor	LUSC
TCGA-33-4587-11	1656	1	2.23267	Normal	LUSC
TCGA-33-4589-01	47	0	4.59165	Tumor	LUSC
TCGA-33-6737-01	601	1	4.82688	Tumor	LUSC
TCGA-33-6737-11	601	1	1.55649	Normal	LUSC
TCGA-33-6738-01	1927	0	4.63509	Tumor	LUSC
TCGA-33-A4WN-01	143	0	4.82787	Tumor	LUSC
TCGA-33-A5GW-01	9	0	4.02646	Tumor	LUSC
TCGA-33-AAS8-01	1114	0	4.76947	Tumor	LUSC
TCGA-33-AASB-01	30	1	5.50267	Tumor	LUSC
TCGA-33-AASD-01	1912	1	4.70202	Tumor	LUSC
TCGA-33-AASI-01	1344	1	5.75262	Tumor	LUSC
TCGA-33-AASJ-01	1135	1	5.40153	Tumor	LUSC
TCGA-33-AASL-01	149	1	4.97739	Tumor	LUSC
TCGA-34-2596-01	80	0	4.78488	Tumor	LUSC
TCGA-34-2600-01	1874	0	4.03475	Tumor	LUSC
TCGA-34-2608-01	1000	0	3.48908	Tumor	LUSC
TCGA-34-5231-01	1984	0	5.40526	Tumor	LUSC
TCGA-34-5232-01	2471	0	4.52892	Tumor	LUSC
TCGA-34-5234-01	2271	0	5.08235	Tumor	LUSC
TCGA-34-5236-01	113	1	4.65467	Tumor	LUSC
TCGA-34-5239-01	1530	1	4.42187	Tumor	LUSC
TCGA-34-5240-01	1541	0	5.20773	Tumor	LUSC
TCGA-34-5241-01	515	0	4.9658	Tumor	LUSC
TCGA-34-5927-01	245	1	4.70747	Tumor	LUSC
TCGA-34-5928-01	1196	0	3.9959	Tumor	LUSC
TCGA-34-5929-01	151	0	4.88851	Tumor	LUSC
TCGA-34-7107-01	34	0	4.99897	Tumor	LUSC
TCGA-34-7107-11	34	0	1.58366	Normal	LUSC
TCGA-34-8454-01	1180	0	4.20035	Tumor	LUSC
TCGA-34-8454-11	1180	0	1.52845	Normal	LUSC
TCGA-34-8455-01	123	1	4.10082	Tumor	LUSC
TCGA-34-8456-01	804	0	4.39518	Tumor	LUSC
TCGA-34-A5IX-01	1031	0	4.75971	Tumor	LUSC
TCGA-35-3615-01	14	0	2.91809	Tumor	LUAD
TCGA-35-4122-01	225	0	5.47364	Tumor	LUAD
TCGA-35-4123-01	182	0	5.00562	Tumor	LUAD
TCGA-35-5375-01	264	0	5.98784	Tumor	LUAD
TCGA-36-1568-01	548	1	3.31178	Tumor	OV
TCGA-36-1569-01	885	0	3.2357	Tumor	OV
TCGA-36-1570-01	375	1	5.21637	Tumor	OV
TCGA-36-1571-01	375	1	5.06611	Tumor	OV
TCGA-36-1574-01	648	1	5.53603	Tumor	OV
TCGA-36-1576-01	817	1	5.10325	Tumor	OV
TCGA-36-1577-01	783	0	4.79966	Tumor	OV
TCGA-36-1580-01	440	1	3.8392	Tumor	OV
TCGA-36-1581-01	702	1	5.92908	Tumor	OV
TCGA-37-3783-01	122	0	6.86418	Tumor	LUSC
TCGA-37-3789-01	13	0	4.98606	Tumor	LUSC
TCGA-37-3792-01	12	0	5.65893	Tumor	LUSC
TCGA-37-4129-01	242	0	3.76284	Tumor	LUSC
TCGA-37-4130-01	247	0	5.80198	Tumor	LUSC
TCGA-37-4132-01	227	0	6.04894	Tumor	LUSC
TCGA-37-4133-01	238	0	6.3495	Tumor	LUSC
TCGA-37-4135-01	207	0	7.39248	Tumor	LUSC
TCGA-37-4141-01	12	0	6.51565	Tumor	LUSC
TCGA-37-5819-01	103	0	5.81756	Tumor	LUSC
TCGA-37-A5EL-01	946	1	5.0778	Tumor	LUSC
TCGA-37-A5EM-01	867	0	5.91371	Tumor	LUSC
TCGA-37-A5EN-01	660	0	5.21537	Tumor	LUSC
TCGA-38-4625-01	2973	0	5.57031	Tumor	LUAD
TCGA-38-4625-11	2973	0	1.26397	Normal	LUAD
TCGA-38-4626-01	2518	1	2.6551	Tumor	LUAD
TCGA-38-4626-11	2518	1	1.67673	Normal	LUAD
TCGA-38-4627-01	1147	0	2.58418	Tumor	LUAD
TCGA-38-4627-11	1147	0	2.26819	Normal	LUAD
TCGA-38-4628-01	1083	1	4.14241	Tumor	LUAD
TCGA-38-4629-01	379	1	4.71948	Tumor	LUAD
TCGA-38-4630-01	524	1	5.36247	Tumor	LUAD
TCGA-38-4631-01	354	1	5.73685	Tumor	LUAD
TCGA-38-4632-01	680	1	5.69659	Tumor	LUAD
TCGA-38-4632-11	680	1	2.32748	Normal	LUAD
TCGA-38-6178-01	448	0	2.99053	Tumor	LUAD
TCGA-38-7271-01	304	1	2.87238	Tumor	LUAD
TCGA-38-A44F-01	133	0	2.52169	Tumor	LUAD
TCGA-39-5011-01	565	1	4.49584	Tumor	LUSC
TCGA-39-5016-01	3850	0	4.8757	Tumor	LUSC
TCGA-39-5019-01	378	1	4.83468	Tumor	LUSC
TCGA-39-5021-01	1875	1	5.93185	Tumor	LUSC
TCGA-39-5022-01	1448	1	4.65067	Tumor	LUSC
TCGA-39-5024-01	2510	0	4.64895	Tumor	LUSC
TCGA-39-5027-01	3081	1	5.34575	Tumor	LUSC
TCGA-39-5028-01	52	0	3.41352	Tumor	LUSC
TCGA-39-5029-01	491	1	3.89172	Tumor	LUSC
TCGA-39-5030-01	59	0	4.3472	Tumor	LUSC
TCGA-39-5031-01	1841	0	4.68511	Tumor	LUSC
TCGA-39-5034-01	352	1	4.52051	Tumor	LUSC
TCGA-39-5035-01	2080	0	4.43452	Tumor	LUSC
TCGA-39-5036-01	2165	0	5.1942	Tumor	LUSC
TCGA-39-5037-01	1690	0	5.93201	Tumor	LUSC
TCGA-39-5039-01	544	0	4.02953	Tumor	LUSC
TCGA-39-5040-01	442	1	5.4555	Tumor	LUSC
TCGA-39-5040-11	442	1	1.74595	Normal	LUSC
TCGA-3A-A9I5-01	1794	0	4.23159	Tumor	PAAD
TCGA-3A-A9I7-01	1309	1	2.89364	Tumor	PAAD
TCGA-3A-A9I9-01	513	1	2.8677	Tumor	PAAD
TCGA-3A-A9IB-01	224	0	3.14565	Tumor	PAAD
TCGA-3A-A9IC-01	738	1	3.84955	Tumor	PAAD
TCGA-3A-A9IH-01	763	1	3.37213	Tumor	PAAD
TCGA-3A-A9IJ-01	1854	0	3.06648	Tumor	PAAD
TCGA-3A-A9IL-01	2741	0	1.86861	Tumor	PAAD
TCGA-3A-A9IN-01	2084	0	1.25805	Tumor	PAAD
TCGA-3A-A9IO-01	1942	0	1.49028	Tumor	PAAD
TCGA-3A-A9IR-01	1542	0	2.34119	Tumor	PAAD
TCGA-3A-A9IS-01	998	0	1.77643	Tumor	PAAD
TCGA-3A-A9IU-01	371	1	3.21331	Tumor	PAAD
TCGA-3A-A9IV-01	1103	0	2.47624	Tumor	PAAD
TCGA-3A-A9IX-01	1037	0	2.12825	Tumor	PAAD
TCGA-3A-A9IZ-01	109	1	4.00181	Tumor	PAAD
TCGA-3A-A9J0-01	363	1	2.879	Tumor	PAAD
TCGA-3B-A9HI-01	606	1	3.02128	Tumor	SARC
TCGA-3B-A9HJ-01	1104	0	3.43236	Tumor	SARC
TCGA-3B-A9HL-01	229	1	3.56138	Tumor	SARC
TCGA-3B-A9HO-01	595	1	3.01233	Tumor	SARC
TCGA-3B-A9HP-01	517	1	3.43379	Tumor	SARC
TCGA-3B-A9HQ-01	2085	0	5.1794	Tumor	SARC
TCGA-3B-A9HR-01	496	1	4.80111	Tumor	SARC
TCGA-3B-A9HS-01	139	1	4.49161	Tumor	SARC
TCGA-3B-A9HT-01	670	1	4.62583	Tumor	SARC
TCGA-3B-A9HU-01	631	1	5.45722	Tumor	SARC
TCGA-3B-A9HV-01	41	1	5.89183	Tumor	SARC
TCGA-3B-A9HX-01	1303	0	4.85207	Tumor	SARC
TCGA-3B-A9HY-01	314	0	5.14254	Tumor	SARC
TCGA-3B-A9HZ-01	309	1	4.06619	Tumor	SARC
TCGA-3B-A9I0-01	503	1	5.28605	Tumor	SARC
TCGA-3B-A9I1-01	192	1	4.48232	Tumor	SARC
TCGA-3B-A9I3-01	87	1	5.48323	Tumor	SARC
TCGA-3C-AAAU-01	1808	1	4.10692	Tumor	BRCA
TCGA-3C-AALI-01	4005	0	5.64806	Tumor	BRCA
TCGA-3C-AALJ-01	1474	0	5.21346	Tumor	BRCA
TCGA-3C-AALK-01	1448	0	4.16615	Tumor	BRCA
TCGA-3E-AAAY-01	987	1	3.27298	Tumor	PAAD
TCGA-3E-AAAZ-01	1600	1	3.88847	Tumor	PAAD
TCGA-3G-AB0O-01	2086	0	5.84489	Tumor	THYM
TCGA-3G-AB0Q-01	1799	0	1.72639	Tumor	THYM
TCGA-3G-AB0T-01	1786	1	5.08476	Tumor	THYM
TCGA-3G-AB14-01	775	0	4.24857	Tumor	THYM
TCGA-3G-AB19-01	2420	1	1.6102	Tumor	THYM
TCGA-3H-AB3K-01	841	1	2.39941	Tumor	MESO
TCGA-3H-AB3L-01	222	1	3.7763	Tumor	MESO
TCGA-3H-AB3M-01	107	1	3.57548	Tumor	MESO
TCGA-3H-AB3O-01	627	1	3.44535	Tumor	MESO
TCGA-3H-AB3S-01	186	1	3.29936	Tumor	MESO
TCGA-3H-AB3T-01	312	1	4.61448	Tumor	MESO
TCGA-3H-AB3U-01	108	1	2.55625	Tumor	MESO
TCGA-3H-AB3X-01	1490	0	2.9764	Tumor	MESO
TCGA-3K-AAZ8-01	151	1	1.44322	Tumor	LIHC
TCGA-3L-AA1B-01	475	0	3.7224	Tumor	COAD
TCGA-3M-AB46-01	1765	0	4.96975	Tumor	STAD
TCGA-3M-AB47-01	395	1	3.85921	Tumor	STAD
TCGA-3N-A9WB-06	426	1	6.05719	Tumor	SKCM
TCGA-3N-A9WC-06	1705	1	4.40788	Tumor	SKCM
TCGA-3N-A9WD-06	306	1	3.39402	Tumor	SKCM
TCGA-3Q-A9WF-01	467	0	5.99464	Tumor	THYM
TCGA-3R-A8YX-01	17	1	4.76331	Tumor	SARC
TCGA-3S-A8YW-01	224	1	5.74476	Tumor	THYM
TCGA-3S-AAYX-01	571	0	5.47975	Tumor	THYM
TCGA-3T-AA9L-01	702	1	5.66161	Tumor	THYM
TCGA-3U-A98D-01	125	1	3.23103	Tumor	MESO
TCGA-3U-A98E-01	1257	1	2.22512	Tumor	MESO
TCGA-3U-A98F-01	365	1	4.9684	Tumor	MESO
TCGA-3U-A98G-01	497	1	2.42758	Tumor	MESO
TCGA-3U-A98H-01	798	1	2.36449	Tumor	MESO
TCGA-3U-A98I-01	404	1	3.14316	Tumor	MESO
TCGA-3U-A98J-01	741	1	2.60649	Tumor	MESO
TCGA-3X-AAV9-01	216	1	2.78928	Tumor	CHOL
TCGA-3X-AAVA-01	264	1	3.02815	Tumor	CHOL
TCGA-3X-AAVB-01	402	0	2.79916	Tumor	CHOL
TCGA-3X-AAVC-01	709	0	4.65891	Tumor	CHOL
TCGA-3X-AAVE-01	650	0	3.64114	Tumor	CHOL
TCGA-3Z-A93Z-01	385	0	1.73918	Tumor	KIRC
TCGA-41-2571-01	26	1	4.92942	Tumor	GBM
TCGA-41-2572-01	122	1	3.96124	Tumor	GBM
TCGA-41-3915-01	288	1	4.02827	Tumor	GBM
TCGA-41-4097-01	6	1	3.0126	Tumor	GBM
TCGA-41-5651-01	210	1	5.61056	Tumor	GBM
TCGA-43-2576-01	1223	0	3.59229	Tumor	LUSC
TCGA-43-2578-01	684	0	5.80017	Tumor	LUSC
TCGA-43-2581-01	1176	0	4.27778	Tumor	LUSC
TCGA-43-3394-01	552	1	4.68917	Tumor	LUSC
TCGA-43-3920-01	1007	0	5.64278	Tumor	LUSC
TCGA-43-5668-01	470	1	3.3757	Tumor	LUSC
TCGA-43-5670-01	849	0	4.62845	Tumor	LUSC
TCGA-43-5670-11	849	0	1.10581	Normal	LUSC
TCGA-43-6143-01	699	0	5.97872	Tumor	LUSC
TCGA-43-6143-11	699	0	1.3956	Normal	LUSC
TCGA-43-6647-01	757	0	3.09551	Tumor	LUSC
TCGA-43-6647-11	757	0	0.838052	Normal	LUSC
TCGA-43-6770-01	653	0	4.7124	Tumor	LUSC
TCGA-43-6771-01	154	1	3.04473	Tumor	LUSC
TCGA-43-6771-11	154	1	0.903986	Normal	LUSC
TCGA-43-6773-01	116	0	3.67326	Tumor	LUSC
TCGA-43-6773-11	116	0	1.67781	Normal	LUSC
TCGA-43-7656-01	596	0	4.63782	Tumor	LUSC
TCGA-43-7657-01	236	0	3.93432	Tumor	LUSC
TCGA-43-7657-11	236	0	1.39553	Normal	LUSC
TCGA-43-7658-01	2305	1	5.55208	Tumor	LUSC
TCGA-43-7658-11	2305	1	1.50799	Normal	LUSC
TCGA-43-8115-01	407	0	4.27417	Tumor	LUSC
TCGA-43-8116-01	358	0	4.50538	Tumor	LUSC
TCGA-43-8118-01	89	0	4.6257	Tumor	LUSC
TCGA-43-A474-01	353	0	5.38073	Tumor	LUSC
TCGA-43-A475-01	296	0	5.004	Tumor	LUSC
TCGA-43-A56U-01	432	0	3.54738	Tumor	LUSC
TCGA-43-A56V-01	355	1	5.16089	Tumor	LUSC
TCGA-44-2655-01	1009	1	4.03105	Tumor	LUAD
TCGA-44-2655-11	1009	1	1.38318	Normal	LUAD
TCGA-44-2656-01	568	1	4.65388	Tumor	LUAD
TCGA-44-2656-01	568	1	2.84762	Tumor	LUAD
TCGA-44-2657-01	1351	0	3.27358	Tumor	LUAD
TCGA-44-2657-11	1351	0	2.53527	Normal	LUAD
TCGA-44-2659-01	1146	1	2.73354	Tumor	LUAD
TCGA-44-2661-01	1159	0	3.16578	Tumor	LUAD
TCGA-44-2661-11	1159	0	1.62085	Normal	LUAD
TCGA-44-2662-01	245	1	3.3035	Tumor	LUAD
TCGA-44-2662-01	245	1	4.60723	Tumor	LUAD
TCGA-44-2662-11	245	1	0.932258	Normal	LUAD
TCGA-44-2665-01	1301	0	4.09859	Tumor	LUAD
TCGA-44-2665-11	1301	0	1.11479	Normal	LUAD
TCGA-44-2666-01	97	1	1.80456	Tumor	LUAD
TCGA-44-2666-01	97	1	3.61211	Tumor	LUAD
TCGA-44-2668-01	433	1	3.61777	Tumor	LUAD
TCGA-44-2668-01	433	1	4.39436	Tumor	LUAD
TCGA-44-2668-11	433	1	1.40047	Normal	LUAD
TCGA-44-3396-01	1130	0	3.76219	Tumor	LUAD
TCGA-44-3396-11	1130	0	1.01919	Normal	LUAD
TCGA-44-3398-01	1163	0	3.58275	Tumor	LUAD
TCGA-44-3398-11	1163	0	1.39455	Normal	LUAD
TCGA-44-3917-01	1183	0	4.57952	Tumor	LUAD
TCGA-44-3917-01	1183	0	6.84202	Tumor	LUAD
TCGA-44-3918-01	511	1	2.23472	Tumor	LUAD
TCGA-44-3918-01	511	1	4.337	Tumor	LUAD
TCGA-44-3919-01	921	1	3.62359	Tumor	LUAD
TCGA-44-4112-01	619	1	3.29602	Tumor	LUAD
TCGA-44-4112-01	619	1	5.57709	Tumor	LUAD
TCGA-44-5643-01	1013	0	4.34176	Tumor	LUAD
TCGA-44-5644-01	863	0	4.9387	Tumor	LUAD
TCGA-44-5645-01	852	0	2.11085	Tumor	LUAD
TCGA-44-5645-01	852	0	1.55474	Tumor	LUAD
TCGA-44-5645-11	852	0	1.16704	Normal	LUAD
TCGA-44-6144-11	399	1	1.71264	Normal	LUAD
TCGA-44-6145-01	595	0	3.87067	Tumor	LUAD
TCGA-44-6145-11	595	0	1.35381	Normal	LUAD
TCGA-44-6146-01	631	1	1.25807	Tumor	LUAD
TCGA-44-6146-01	631	1	1.98014	Tumor	LUAD
TCGA-44-6146-11	631	1	1.05838	Normal	LUAD
TCGA-44-6147-01	845	0	3.41901	Tumor	LUAD
TCGA-44-6147-01	845	0	2.45276	Tumor	LUAD
TCGA-44-6147-11	845	0	1.35782	Normal	LUAD
TCGA-44-6148-01	704	0	1.47696	Tumor	LUAD
TCGA-44-6148-11	704	0	1.21919	Normal	LUAD
TCGA-44-6774-01	658	0	3.32325	Tumor	LUAD
TCGA-44-6775-01	684	1	2.98721	Tumor	LUAD
TCGA-44-6775-01	684	1	3.76242	Tumor	LUAD
TCGA-44-6776-01	2616	0	2.1606	Tumor	LUAD
TCGA-44-6776-11	2616	0	1.34472	Normal	LUAD
TCGA-44-6777-01	987	0	2.65041	Tumor	LUAD
TCGA-44-6777-11	987	0	1.55977	Normal	LUAD
TCGA-44-6778-01	1864	0	5.03939	Tumor	LUAD
TCGA-44-6778-11	1864	0	1.4812	Normal	LUAD
TCGA-44-6779-01	232	1	3.69962	Tumor	LUAD
TCGA-44-7659-01	691	0	2.65601	Tumor	LUAD
TCGA-44-7660-01	253	1	4.74567	Tumor	LUAD
TCGA-44-7661-01	335	1	4.11483	Tumor	LUAD
TCGA-44-7662-01	218	0	5.32086	Tumor	LUAD
TCGA-44-7667-01	1097	0	5.63282	Tumor	LUAD
TCGA-44-7669-01	390	1	5.56314	Tumor	LUAD
TCGA-44-7670-01	882	0	5.13953	Tumor	LUAD
TCGA-44-7671-01	883	1	3.13919	Tumor	LUAD
TCGA-44-7672-01	719	0	4.70599	Tumor	LUAD
TCGA-44-8117-01	385	0	3.96218	Tumor	LUAD
TCGA-44-8119-01	285	0	4.12802	Tumor	LUAD
TCGA-44-8120-01	260	0	3.47204	Tumor	LUAD
TCGA-44-A479-01	437	1	3.61201	Tumor	LUAD
TCGA-44-A47A-01	397	1	4.15149	Tumor	LUAD
TCGA-44-A47B-01	287	0	3.35968	Tumor	LUAD
TCGA-44-A47G-01	351	0	3.64738	Tumor	LUAD
TCGA-44-A4SS-01	415	0	4.00234	Tumor	LUAD
TCGA-44-A4SU-01	260	1	3.21714	Tumor	LUAD
TCGA-46-3765-01	405	0	4.76367	Tumor	LUSC
TCGA-46-3766-01	370	0	2.90098	Tumor	LUSC
TCGA-46-3767-01	396	0	3.75957	Tumor	LUSC
TCGA-46-3768-01	299	0	5.83823	Tumor	LUSC
TCGA-46-3769-01	135	0	4.35748	Tumor	LUSC
TCGA-46-6025-01	324	0	4.50123	Tumor	LUSC
TCGA-46-6026-01	423	0	4.63539	Tumor	LUSC
TCGA-49-4486-01	2045	1	2.70963	Tumor	LUAD
TCGA-49-4487-01	697	1	5.32516	Tumor	LUAD
TCGA-49-4488-01	634	1	5.47977	Tumor	LUAD
TCGA-49-4490-01	385	1	2.91229	Tumor	LUAD
TCGA-49-4490-11	385	1	1.8343	Normal	LUAD
TCGA-49-4494-01	1081	1	3.81944	Tumor	LUAD
TCGA-49-4501-01	545	1	3.59213	Tumor	LUAD
TCGA-49-4505-01	417	1	3.07378	Tumor	LUAD
TCGA-49-4506-01	692	1	5.17107	Tumor	LUAD
TCGA-49-4507-01	158	1	4.56326	Tumor	LUAD
TCGA-49-4510-01	502	1	1.97903	Tumor	LUAD
TCGA-49-4512-01	905	1	3.05996	Tumor	LUAD
TCGA-49-4512-11	905	1	1.69782	Normal	LUAD
TCGA-49-4514-01	1700	0	4.89573	Tumor	LUAD
TCGA-49-6742-01	214	1	4.83797	Tumor	LUAD
TCGA-49-6742-11	214	1	1.53089	Normal	LUAD
TCGA-49-6743-01	1621	0	4.81215	Tumor	LUAD
TCGA-49-6743-11	1621	0	1.43532	Normal	LUAD
TCGA-49-6744-01	1683	0	3.29617	Tumor	LUAD
TCGA-49-6744-11	1683	0	0.922768	Normal	LUAD
TCGA-49-6745-01	522	0	3.5189	Tumor	LUAD
TCGA-49-6745-11	522	0	2.13938	Normal	LUAD
TCGA-49-6761-01	354	0	4.64222	Tumor	LUAD
TCGA-49-6761-11	354	0	1.33517	Normal	LUAD
TCGA-49-6767-01	677	0	4.66399	Tumor	LUAD
TCGA-49-AAQV-01	509	1	5.23447	Tumor	LUAD
TCGA-49-AAR0-01	4765	0	4.63441	Tumor	LUAD
TCGA-49-AAR2-01	2224	0	4.55104	Tumor	LUAD
TCGA-49-AAR3-01	1893	1	4.95136	Tumor	LUAD
TCGA-49-AAR4-01	879	1	4.12856	Tumor	LUAD
TCGA-49-AAR9-01	260	1	5.95757	Tumor	LUAD
TCGA-49-AARE-01	388	1	4.70041	Tumor	LUAD
TCGA-49-AARN-01	1135	0	4.1808	Tumor	LUAD
TCGA-49-AARO-01	1144	1	3.8161	Tumor	LUAD
TCGA-49-AARQ-01	6732	0	3.98234	Tumor	LUAD
TCGA-49-AARR-01	1099	1	2.16601	Tumor	LUAD
TCGA-4A-A93W-01	4	0	2.424	Tumor	KIRP
TCGA-4A-A93X-01	390	0	2.18926	Tumor	KIRP
TCGA-4A-A93Y-01	352	0	1.65832	Tumor	KIRP
TCGA-4B-A93V-01	251	1	5.31575	Tumor	LUAD
TCGA-4C-A93U-01	129	0	2.93714	Tumor	THCA
TCGA-4E-A92E-01	13	0	3.86619	Tumor	UCEC
TCGA-4G-AAZO-01	424	1	1.32182	Tumor	CHOL
TCGA-4G-AAZT-01	420	0	1.24045	Tumor	CHOL
TCGA-4H-AAAK-01	348	0	3.43758	Tumor	BRCA
TCGA-4J-AA1J-01	542	0	5.00697	Tumor	CESC
TCGA-4K-AA1G-01	436	0	5.88974	Tumor	TGCT
TCGA-4K-AA1H-01	518	0	4.8803	Tumor	TGCT
TCGA-4K-AA1I-01	3	0	5.57992	Tumor	TGCT
TCGA-4K-AAAL-01	147	1	5.46711	Tumor	TGCT
TCGA-4L-AA1F-01	350	0	2.67323	Tumor	PRAD
TCGA-4N-A93T-01	146	0	3.76869	Tumor	COAD
TCGA-4P-AA8J-01	102	0	4.20766	Tumor	HNSC
TCGA-4R-AA8I-01	158	1	2.91463	Tumor	LIHC
TCGA-4T-AA8H-01	385	0	4.64322	Tumor	COAD
TCGA-4V-A9QI-01	2936	0	5.6812	Tumor	THYM
TCGA-4V-A9QJ-01	793	1	5.6364	Tumor	THYM
TCGA-4V-A9QL-01	1908	0	4.54134	Tumor	THYM
TCGA-4V-A9QM-01	1253	0	4.02631	Tumor	THYM
TCGA-4V-A9QN-01	937	1	3.82703	Tumor	THYM
TCGA-4V-A9QR-01	780	0	3.94937	Tumor	THYM
TCGA-4V-A9QS-01	752	1	5.80367	Tumor	THYM
TCGA-4V-A9QT-01	813	0	6.0724	Tumor	THYM
TCGA-4V-A9QU-01	627	0	5.54457	Tumor	THYM
TCGA-4V-A9QW-01	630	0	5.12413	Tumor	THYM
TCGA-4V-A9QX-01	434	0	6.03604	Tumor	THYM
TCGA-4X-A9F9-01	669	0	5.53	Tumor	THYM
TCGA-4X-A9FA-01	392	0	2.11508	Tumor	THYM
TCGA-4X-A9FB-01	717	0	5.50278	Tumor	THYM
TCGA-4X-A9FC-01	2072	0	5.86566	Tumor	THYM
TCGA-4X-A9FD-01	1503	0	4.47698	Tumor	THYM
TCGA-4Z-AA7M-01	495	0	4.61747	Tumor	BLCA
TCGA-4Z-AA7N-01	1367	0	2.98028	Tumor	BLCA
TCGA-4Z-AA7O-01	512	0	4.05193	Tumor	BLCA
TCGA-4Z-AA7Q-01	510	0	3.76495	Tumor	BLCA
TCGA-4Z-AA7R-01	353	1	5.3799	Tumor	BLCA
TCGA-4Z-AA7S-01	1064	0	4.8623	Tumor	BLCA
TCGA-4Z-AA7W-01	760	1	4.8328	Tumor	BLCA
TCGA-4Z-AA7Y-01	1522	0	4.75085	Tumor	BLCA
TCGA-4Z-AA80-01	19	0	4.86346	Tumor	BLCA
TCGA-4Z-AA81-01	1270	0	5.16746	Tumor	BLCA
TCGA-4Z-AA82-01	1150	1	5.41024	Tumor	BLCA
TCGA-4Z-AA83-01	2024	0	3.26271	Tumor	BLCA
TCGA-4Z-AA84-01	460	0	4.03674	Tumor	BLCA
TCGA-4Z-AA86-01	136	1	4.72159	Tumor	BLCA
TCGA-4Z-AA87-01	221	1	5.68742	Tumor	BLCA
TCGA-4Z-AA89-01	648	1	3.78725	Tumor	BLCA
TCGA-50-5044-01	483	1	4.15526	Tumor	LUAD
TCGA-50-5045-01	1433	1	4.40786	Tumor	LUAD
TCGA-50-5049-01	1568	1	4.11013	Tumor	LUAD
TCGA-50-5051-01	184	1	4.87384	Tumor	LUAD
TCGA-50-5055-01	771	1	3.79553	Tumor	LUAD
TCGA-50-5066-01	477	1	6.12243	Tumor	LUAD
TCGA-50-5066-02	477	1	4.75025	Tumor	LUAD
TCGA-50-5068-01	686	1	5.05546	Tumor	LUAD
TCGA-50-5072-01	213	1	5.70517	Tumor	LUAD
TCGA-50-5930-01	177	1	4.18181	Tumor	LUAD
TCGA-50-5930-11	177	1	1.09854	Normal	LUAD
TCGA-50-5931-01	425	1	5.52423	Tumor	LUAD
TCGA-50-5931-11	425	1	0.637384	Normal	LUAD
TCGA-50-5932-01	1090	1	3.80515	Tumor	LUAD
TCGA-50-5932-11	1090	1	1.03338	Normal	LUAD
TCGA-50-5933-01	2393	0	3.76898	Tumor	LUAD
TCGA-50-5933-11	2393	0	0.582335	Normal	LUAD
TCGA-50-5935-01	653	0	3.66793	Tumor	LUAD
TCGA-50-5935-11	653	0	1.26652	Normal	LUAD
TCGA-50-5936-01	150	1	4.63273	Tumor	LUAD
TCGA-50-5936-11	150	1	0.841238	Normal	LUAD
TCGA-50-5939-01	460	0	3.62472	Tumor	LUAD
TCGA-50-5939-11	460	0	0.755164	Normal	LUAD
TCGA-50-5941-01	1474	0	4.14318	Tumor	LUAD
TCGA-50-5942-01	1378	1	1.33214	Tumor	LUAD
TCGA-50-5944-01	1750	0	2.45337	Tumor	LUAD
TCGA-50-5946-01	221	1	5.46673	Tumor	LUAD
TCGA-50-5946-02	221	1	5.30466	Tumor	LUAD
TCGA-50-6590-01	1288	0	4.65347	Tumor	LUAD
TCGA-50-6591-01	119	1	5.4395	Tumor	LUAD
TCGA-50-6592-01	777	1	4.30717	Tumor	LUAD
TCGA-50-6593-01	266	1	4.32512	Tumor	LUAD
TCGA-50-6594-01	285	1	4.5759	Tumor	LUAD
TCGA-50-6595-01	182	1	4.61838	Tumor	LUAD
TCGA-50-6595-11	182	1	0.97954	Normal	LUAD
TCGA-50-6597-01	1268	0	3.29242	Tumor	LUAD
TCGA-50-6673-01	22	0	3.14361	Tumor	LUAD
TCGA-50-7109-01	15	1	3.5589	Tumor	LUAD
TCGA-50-8457-01	1125	0	1.84426	Tumor	LUAD
TCGA-50-8459-01	432	1	2.00068	Tumor	LUAD
TCGA-50-8460-01	829	0	3.53147	Tumor	LUAD
TCGA-51-4079-01	12	0	4.02072	Tumor	LUSC
TCGA-51-4079-11	12	0	0.8462	Normal	LUSC
TCGA-51-4080-01	12	0	5.31943	Tumor	LUSC
TCGA-51-4081-01	911	0	4.46108	Tumor	LUSC
TCGA-51-4081-11	911	0	1.32769	Normal	LUSC
TCGA-51-6867-01	788	1	4.59121	Tumor	LUSC
TCGA-52-7622-01	862	0	3.7392	Tumor	LUSC
TCGA-52-7809-01	166	1	5.50308	Tumor	LUSC
TCGA-52-7810-01	923	0	4.56818	Tumor	LUSC
TCGA-52-7811-01	153	1	4.11944	Tumor	LUSC
TCGA-52-7812-01	791	1	5.4692	Tumor	LUSC
TCGA-53-7624-01	400	1	5.3868	Tumor	LUAD
TCGA-53-7626-01	865	1	2.85344	Tumor	LUAD
TCGA-53-7813-01	424	0	4.67888	Tumor	LUAD
TCGA-53-A4EZ-01	1071	0	6.28725	Tumor	LUAD
TCGA-55-1592-01	452	1	4.51261	Tumor	LUAD
TCGA-55-1594-01	1178	0	4.80201	Tumor	LUAD
TCGA-55-1596-01	2065	0	5.93409	Tumor	LUAD
TCGA-55-5899-01	930	0	5.87525	Tumor	LUAD
TCGA-55-6543-01	435	0	1.95766	Tumor	LUAD
TCGA-55-6642-01	2449	0	3.29175	Tumor	LUAD
TCGA-55-6712-01	171	1	3.46164	Tumor	LUAD
TCGA-55-6968-01	1293	1	6.27822	Tumor	LUAD
TCGA-55-6968-11	1293	1	1.99153	Normal	LUAD
TCGA-55-6969-11	1239	0	1.44315	Normal	LUAD
TCGA-55-6970-01	457	1	4.96043	Tumor	LUAD
TCGA-55-6970-11	457	1	1.55855	Normal	LUAD
TCGA-55-6971-01	1400	0	3.61705	Tumor	LUAD
TCGA-55-6971-11	1400	0	1.1608	Normal	LUAD
TCGA-55-6972-01	1632	0	4.53299	Tumor	LUAD
TCGA-55-6972-11	1632	0	1.25941	Normal	LUAD
TCGA-55-6975-01	118	1	5.23564	Tumor	LUAD
TCGA-55-6975-11	118	1	1.42818	Normal	LUAD
TCGA-55-6978-01	42	1	4.53551	Tumor	LUAD
TCGA-55-6978-11	42	1	1.63628	Normal	LUAD
TCGA-55-6979-01	195	1	3.81128	Tumor	LUAD
TCGA-55-6979-11	195	1	1.49869	Normal	LUAD
TCGA-55-6980-01	2109	0	2.48699	Tumor	LUAD
TCGA-55-6980-11	2109	0	1.14431	Normal	LUAD
TCGA-55-6981-01	1379	0	3.61976	Tumor	LUAD
TCGA-55-6981-11	1379	0	1.19075	Normal	LUAD
TCGA-55-6982-01	183	1	4.07201	Tumor	LUAD
TCGA-55-6982-11	183	1	1.45744	Normal	LUAD
TCGA-55-6983-01	2823	0	3.37945	Tumor	LUAD
TCGA-55-6983-11	2823	0	1.79654	Normal	LUAD
TCGA-55-6984-01	724	1	3.78637	Tumor	LUAD
TCGA-55-6984-11	724	1	1.28928	Normal	LUAD
TCGA-55-6985-01	1233	0	3.70053	Tumor	LUAD
TCGA-55-6985-11	1233	0	1.82288	Normal	LUAD
TCGA-55-6986-01	3261	0	2.6772	Tumor	LUAD
TCGA-55-6986-11	3261	0	1.41086	Normal	LUAD
TCGA-55-6987-01	2137	0	4.17356	Tumor	LUAD
TCGA-55-7227-01	255	1	3.3093	Tumor	LUAD
TCGA-55-7281-01	339	1	2.74209	Tumor	LUAD
TCGA-55-7283-01	609	0	4.23358	Tumor	LUAD
TCGA-55-7284-01	231	1	2.47686	Tumor	LUAD
TCGA-55-7570-01	824	0	5.8984	Tumor	LUAD
TCGA-55-7573-01	487	0	2.73478	Tumor	LUAD
TCGA-55-7574-01	478	1	3.67266	Tumor	LUAD
TCGA-55-7576-01	670	0	4.48297	Tumor	LUAD
TCGA-55-7724-01	705	0	3.83858	Tumor	LUAD
TCGA-55-7725-01	442	0	3.18421	Tumor	LUAD
TCGA-55-7726-01	652	0	4.33466	Tumor	LUAD
TCGA-55-7727-01	119	0	5.51169	Tumor	LUAD
TCGA-55-7728-01	704	0	2.04088	Tumor	LUAD
TCGA-55-7815-01	466	1	4.60606	Tumor	LUAD
TCGA-55-7816-01	468	1	2.27107	Tumor	LUAD
TCGA-55-7903-01	567	0	5.1911	Tumor	LUAD
TCGA-55-7907-01	294	1	4.79382	Tumor	LUAD
TCGA-55-7910-01	1018	1	4.97051	Tumor	LUAD
TCGA-55-7911-01	515	1	5.15275	Tumor	LUAD
TCGA-55-7913-01	480	1	4.81883	Tumor	LUAD
TCGA-55-7914-01	187	1	3.70225	Tumor	LUAD
TCGA-55-7994-01	603	0	3.46866	Tumor	LUAD
TCGA-55-7995-01	468	1	4.43644	Tumor	LUAD
TCGA-55-8085-01	904	0	4.9092	Tumor	LUAD
TCGA-55-8087-01	462	0	3.189	Tumor	LUAD
TCGA-55-8089-01	702	0	4.4616	Tumor	LUAD
TCGA-55-8090-01	548	1	3.01214	Tumor	LUAD
TCGA-55-8091-01	600	0	2.42176	Tumor	LUAD
TCGA-55-8092-01	127	1	2.35154	Tumor	LUAD
TCGA-55-8094-01	541	0	5.60753	Tumor	LUAD
TCGA-55-8096-01	566	1	3.21894	Tumor	LUAD
TCGA-55-8097-01	476	0	2.21459	Tumor	LUAD
TCGA-55-8203-01	547	0	4.63571	Tumor	LUAD
TCGA-55-8204-01	515	0	3.82327	Tumor	LUAD
TCGA-55-8205-01	495	1	3.94027	Tumor	LUAD
TCGA-55-8206-01	888	0	2.80952	Tumor	LUAD
TCGA-55-8207-01	977	0	2.43356	Tumor	LUAD
TCGA-55-8208-01	511	1	2.88575	Tumor	LUAD
TCGA-55-8299-01	274	1	3.94953	Tumor	LUAD
TCGA-55-8301-01	238	1	4.59298	Tumor	LUAD
TCGA-55-8302-01	478	0	4.7149	Tumor	LUAD
TCGA-55-8505-01	440	0	4.11065	Tumor	LUAD
TCGA-55-8506-01	11	0	4.10973	Tumor	LUAD
TCGA-55-8507-01	418	0	4.20222	Tumor	LUAD
TCGA-55-8508-01	617	0	4.1219	Tumor	LUAD
TCGA-55-8510-01	539	0	3.98787	Tumor	LUAD
TCGA-55-8511-01	460	1	4.53161	Tumor	LUAD
TCGA-55-8512-01	607	1	2.03421	Tumor	LUAD
TCGA-55-8513-01	317	1	2.07293	Tumor	LUAD
TCGA-55-8514-01	520	0	3.06022	Tumor	LUAD
TCGA-55-8614-01	536	0	3.62999	Tumor	LUAD
TCGA-55-8615-01	224	1	3.74037	Tumor	LUAD
TCGA-55-8616-01	48	0	3.73433	Tumor	LUAD
TCGA-55-8619-01	416	0	2.59755	Tumor	LUAD
TCGA-55-8620-01	375	1	5.16184	Tumor	LUAD
TCGA-55-8621-01	515	0	2.93397	Tumor	LUAD
TCGA-55-A48X-01	615	1	3.37562	Tumor	LUAD
TCGA-55-A48Y-01	630	0	4.20441	Tumor	LUAD
TCGA-55-A48Z-01	536	1	4.61115	Tumor	LUAD
TCGA-55-A490-01	99	0	4.54714	Tumor	LUAD
TCGA-55-A491-01	626	0	4.55467	Tumor	LUAD
TCGA-55-A492-01	596	0	2.7945	Tumor	LUAD
TCGA-55-A493-01	28	0	4.74075	Tumor	LUAD
TCGA-55-A494-01	481	0	4.76525	Tumor	LUAD
TCGA-55-A4DF-01	515	1	5.07805	Tumor	LUAD
TCGA-55-A4DG-01	608	0	3.19222	Tumor	LUAD
TCGA-55-A57B-01	546	0	2.90971	Tumor	LUAD
TCGA-56-1622-01	881	1	4.97027	Tumor	LUSC
TCGA-56-5897-01	378	0	3.72575	Tumor	LUSC
TCGA-56-5898-01	555	0	3.54271	Tumor	LUSC
TCGA-56-6545-01	666	0	4.02667	Tumor	LUSC
TCGA-56-7221-01	608	0	4.15544	Tumor	LUSC
TCGA-56-7222-01	427	1	5.05746	Tumor	LUSC
TCGA-56-7222-11	427	1	1.40949	Normal	LUSC
TCGA-56-7223-01	132	1	5.20811	Tumor	LUSC
TCGA-56-7579-01	149	1	4.73044	Tumor	LUSC
TCGA-56-7579-11	149	1	1.51413	Normal	LUSC
TCGA-56-7580-01	925	0	4.38958	Tumor	LUSC
TCGA-56-7580-11	925	0	1.78802	Normal	LUSC
TCGA-56-7582-01	601	0	4.63899	Tumor	LUSC
TCGA-56-7582-11	601	0	1.70627	Normal	LUSC
TCGA-56-7730-01	198	1	5.12026	Tumor	LUSC
TCGA-56-7730-11	198	1	1.22208	Normal	LUSC
TCGA-56-7731-01	3	0	3.46531	Tumor	LUSC
TCGA-56-7731-11	3	0	0.745735	Normal	LUSC
TCGA-56-7822-01	301	1	2.71626	Tumor	LUSC
TCGA-56-7823-01	1011	0	5.16298	Tumor	LUSC
TCGA-56-7823-11	1011	0	2.11448	Normal	LUSC
TCGA-56-8082-01	455	0	4.73464	Tumor	LUSC
TCGA-56-8082-11	455	0	0.583489	Normal	LUSC
TCGA-56-8083-01	150	0	4.91052	Tumor	LUSC
TCGA-56-8083-11	150	0	0.906579	Normal	LUSC
TCGA-56-8201-01	397	1	3.80148	Tumor	LUSC
TCGA-56-8201-11	397	1	1.12215	Normal	LUSC
TCGA-56-8304-01	106	0	4.40431	Tumor	LUSC
TCGA-56-8305-01	105	0	4.63019	Tumor	LUSC
TCGA-56-8307-01	818	0	4.30305	Tumor	LUSC
TCGA-56-8308-01	517	0	3.58416	Tumor	LUSC
TCGA-56-8309-01	428	0	3.19145	Tumor	LUSC
TCGA-56-8309-11	428	0	1.80914	Normal	LUSC
TCGA-56-8503-01	41	0	4.31069	Tumor	LUSC
TCGA-56-8504-01	510	0	5.03488	Tumor	LUSC
TCGA-56-8622-01	55	0	2.55968	Tumor	LUSC
TCGA-56-8623-01	645	1	1.66279	Tumor	LUSC
TCGA-56-8623-11	645	1	1.62488	Normal	LUSC
TCGA-56-8624-01	420	0	2.95236	Tumor	LUSC
TCGA-56-8625-01	272	1	4.22107	Tumor	LUSC
TCGA-56-8626-01	302	0	2.74359	Tumor	LUSC
TCGA-56-8628-01	616	0	3.25922	Tumor	LUSC
TCGA-56-8629-01	481	0	3.98662	Tumor	LUSC
TCGA-56-A49D-01	637	0	4.21926	Tumor	LUSC
TCGA-56-A4BW-01	585	0	4.65222	Tumor	LUSC
TCGA-56-A4BX-01	405	0	4.62571	Tumor	LUSC
TCGA-56-A4BY-01	543	1	4.00862	Tumor	LUSC
TCGA-56-A4ZJ-01	640	0	3.02047	Tumor	LUSC
TCGA-56-A4ZK-01	570	0	4.3989	Tumor	LUSC
TCGA-56-A5DR-01	4	0	5.14034	Tumor	LUSC
TCGA-56-A5DS-01	8	0	4.01431	Tumor	LUSC
TCGA-56-A62T-01	440	0	4.38397	Tumor	LUSC
TCGA-57-1582-01	731	1	4.33713	Tumor	OV
TCGA-57-1583-01	346	1	5.11008	Tumor	OV
TCGA-57-1584-01	530	1	3.60953	Tumor	OV
TCGA-57-1585-01	53	1	3.27428	Tumor	OV
TCGA-57-1586-01	259	1	4.49008	Tumor	OV
TCGA-57-1993-01	763	0	4.53502	Tumor	OV
TCGA-57-1994-01	761	0	4.18797	Tumor	OV
TCGA-58-8386-01	1	0	3.61971	Tumor	LUSC
TCGA-58-8386-11	1	0	2.22932	Normal	LUSC
TCGA-58-8387-01	403	0	6.27745	Tumor	LUSC
TCGA-58-8388-01	412	0	4.36955	Tumor	LUSC
TCGA-58-8390-01	911	0	4.68437	Tumor	LUSC
TCGA-58-8391-01	2033	1	4.35942	Tumor	LUSC
TCGA-58-8392-01	96	1	4.98742	Tumor	LUSC
TCGA-58-8393-01	1058	0	4.75249	Tumor	LUSC
TCGA-58-A46J-01	2589	0	5.44875	Tumor	LUSC
TCGA-58-A46K-01	735	1	4.70225	Tumor	LUSC
TCGA-58-A46L-01	1723	0	4.35907	Tumor	LUSC
TCGA-58-A46M-01	1072	0	5.97682	Tumor	LUSC
TCGA-58-A46N-01	630	1	5.06087	Tumor	LUSC
TCGA-59-2348-01	5481	0	5.29585	Tumor	OV
TCGA-59-2350-01	211	1	5.12751	Tumor	OV
TCGA-59-2351-01	2139	1	4.46343	Tumor	OV
TCGA-59-2352-01	286	1	4.04995	Tumor	OV
TCGA-59-2354-01	462	1	4.34141	Tumor	OV
TCGA-59-2355-01	65	1	4.0532	Tumor	OV
TCGA-59-2363-01	165	0	5.6678	Tumor	OV
TCGA-59-A5PD-01	145	1	6.8034	Tumor	OV
TCGA-5B-A90C-01	517	1	5.65731	Tumor	UCEC
TCGA-5C-A9VG-01	328	0	3.89207	Tumor	LIHC
TCGA-5C-A9VH-01	322	0	3.20428	Tumor	LIHC
TCGA-5C-AAPD-01	20	0	4.50415	Tumor	LIHC
TCGA-5G-A9ZZ-01	835	0	3.51197	Tumor	THYM
TCGA-5K-AAAP-01	1054	0	4.60337	Tumor	THYM
TCGA-5L-AAT0-01	1477	0	3.55505	Tumor	BRCA
TCGA-5L-AAT1-01	1471	0	3.39724	Tumor	BRCA
TCGA-5M-AAT4-01	49	1	5.466	Tumor	COAD
TCGA-5M-AAT6-01	219	1	5.10231	Tumor	COAD
TCGA-5M-AATE-01	810	1	5.13835	Tumor	COAD
TCGA-5N-A9KI-01	76	0	4.94624	Tumor	BLCA
TCGA-5N-A9KM-01	276	1	3.3776	Tumor	BLCA
TCGA-5P-A9JU-01	373	0	2.98203	Tumor	KIRP
TCGA-5P-A9JV-01	2043	0	1.65545	Tumor	KIRP
TCGA-5P-A9JW-01	3228	1	2.31457	Tumor	KIRP
TCGA-5P-A9JY-01	1508	0	2.49268	Tumor	KIRP
TCGA-5P-A9JZ-01	2744	0	2.35806	Tumor	KIRP
TCGA-5P-A9K0-01	677	0	2.43058	Tumor	KIRP
TCGA-5P-A9K2-01	2392	0	2.00211	Tumor	KIRP
TCGA-5P-A9K3-01	17	1	3.79942	Tumor	KIRP
TCGA-5P-A9K4-01	2184	0	2.50206	Tumor	KIRP
TCGA-5P-A9K6-01	1914	0	2.34042	Tumor	KIRP
TCGA-5P-A9K8-01	1309	0	1.79007	Tumor	KIRP
TCGA-5P-A9K9-01	548	1	4.18548	Tumor	KIRP
TCGA-5P-A9KA-01	395	0	1.60344	Tumor	KIRP
TCGA-5P-A9KC-01	377	0	2.86695	Tumor	KIRP
TCGA-5P-A9KE-01	824	0	2.49734	Tumor	KIRP
TCGA-5P-A9KF-01	728	1	1.27937	Tumor	KIRP
TCGA-5P-A9KH-01	2051	0	1.13083	Tumor	KIRP
TCGA-5R-AA1C-01	520	0	3.49742	Tumor	LIHC
TCGA-5R-AA1D-01	449	0	1.42872	Tumor	LIHC
TCGA-5R-AAAM-01	46	0	1.40928	Tumor	LIHC
TCGA-5S-A9Q8-01	313	0	3.94061	Tumor	UCEC
TCGA-5T-A9QA-01	303	0	5.42195	Tumor	BRCA
TCGA-5U-AB0D-01	714	0	4.47444	Tumor	THYM
TCGA-5U-AB0E-01	687	0	4.21218	Tumor	THYM
TCGA-5U-AB0F-01	459	0	4.31585	Tumor	THYM
TCGA-5V-A9RR-01	827	0	3.66831	Tumor	THYM
TCGA-5X-AA5U-01	361	0	4.72995	Tumor	OV
TCGA-60-2695-01	642	0	5.44621	Tumor	LUSC
TCGA-60-2696-01	109	0	4.72058	Tumor	LUSC
TCGA-60-2697-01	200	1	3.27937	Tumor	LUSC
TCGA-60-2698-01	114	1	4.85076	Tumor	LUSC
TCGA-60-2703-01	1757	1	5.16614	Tumor	LUSC
TCGA-60-2704-01	532	1	3.62226	Tumor	LUSC
TCGA-60-2706-01	2820	0	5.22245	Tumor	LUSC
TCGA-60-2707-01	579	1	3.71775	Tumor	LUSC
TCGA-60-2708-01	2447	0	3.70221	Tumor	LUSC
TCGA-60-2709-01	1505	0	4.315	Tumor	LUSC
TCGA-60-2709-11	1505	0	1.14933	Normal	LUSC
TCGA-60-2710-01	2024	0	3.94762	Tumor	LUSC
TCGA-60-2711-01	1260	0	4.27009	Tumor	LUSC
TCGA-60-2712-01	274	0	3.55009	Tumor	LUSC
TCGA-60-2713-01	1356	1	3.74453	Tumor	LUSC
TCGA-60-2714-01	1531	0	4.54656	Tumor	LUSC
TCGA-60-2715-01	1075	1	3.74554	Tumor	LUSC
TCGA-60-2716-01	1475	0	3.39113	Tumor	LUSC
TCGA-60-2719-01	1297	0	4.80415	Tumor	LUSC
TCGA-60-2720-01	97	0	4.35164	Tumor	LUSC
TCGA-60-2721-01	983	0	4.00919	Tumor	LUSC
TCGA-60-2722-01	851	1	4.39652	Tumor	LUSC
TCGA-60-2723-01	1092	0	5.03062	Tumor	LUSC
TCGA-60-2724-01	717	0	4.69487	Tumor	LUSC
TCGA-60-2725-01	816	0	4.82133	Tumor	LUSC
TCGA-60-2726-01	358	0	5.77245	Tumor	LUSC
TCGA-61-1721-01	338	0	1.3585	Tumor	OV
TCGA-61-1724-01	637	1	4.37383	Tumor	OV
TCGA-61-1725-01	844	1	5.63545	Tumor	OV
TCGA-61-1728-01	533	1	4.60936	Tumor	OV
TCGA-61-1733-01	175	1	4.81867	Tumor	OV
TCGA-61-1736-01	764	1	4.52041	Tumor	OV
TCGA-61-1737-01	1364	0	4.53884	Tumor	OV
TCGA-61-1738-01	276	1	5.28732	Tumor	OV
TCGA-61-1741-01	488	1	4.68135	Tumor	OV
TCGA-61-1900-01	176	0	5.02586	Tumor	OV
TCGA-61-1907-01	743	1	4.5796	Tumor	OV
TCGA-61-1910-01	1127	0	4.18453	Tumor	OV
TCGA-61-1911-01	844	1	4.79018	Tumor	OV
TCGA-61-1914-01	1674	1	5.25678	Tumor	OV
TCGA-61-1918-01	413	1	3.83405	Tumor	OV
TCGA-61-1919-01	439	1	5.21047	Tumor	OV
TCGA-61-1995-01	61	0	4.67151	Tumor	OV
TCGA-61-1998-01	168	0	4.88538	Tumor	OV
TCGA-61-2000-01	339	1	5.24913	Tumor	OV
TCGA-61-2002-01	547	0	4.71358	Tumor	OV
TCGA-61-2003-01	122	0	4.26799	Tumor	OV
TCGA-61-2008-01	818	1	4.27994	Tumor	OV
TCGA-61-2008-02	818	1	4.77325	Tumor	OV
TCGA-61-2009-01	101	1	5.6337	Tumor	OV
TCGA-61-2012-01	932	0	4.29877	Tumor	OV
TCGA-61-2088-01	145	0	4.07788	Tumor	OV
TCGA-61-2092-01	1573	0	4.46724	Tumor	OV
TCGA-61-2097-01	1844	0	3.17176	Tumor	OV
TCGA-61-2098-01	1993	0	5.09386	Tumor	OV
TCGA-61-2101-01	1688	1	4.69706	Tumor	OV
TCGA-61-2102-01	197	1	4.82734	Tumor	OV
TCGA-61-2104-01	1680	1	3.36256	Tumor	OV
TCGA-61-2109-01	465	1	4.37371	Tumor	OV
TCGA-61-2110-01	213	1	3.99778	Tumor	OV
TCGA-61-2111-01	2205	1	4.83424	Tumor	OV
TCGA-61-2113-01	291	1	4.29793	Tumor	OV
TCGA-62-8394-01	139	0	4.65579	Tumor	LUAD
TCGA-62-8395-01	395	1	2.7126	Tumor	LUAD
TCGA-62-8397-01	1289	0	3.28576	Tumor	LUAD
TCGA-62-8398-01	444	0	4.80928	Tumor	LUAD
TCGA-62-8399-01	2696	0	3.77647	Tumor	LUAD
TCGA-62-8402-01	772	1	4.25767	Tumor	LUAD
TCGA-62-A46O-01	943	1	4.9424	Tumor	LUAD
TCGA-62-A46P-01	267	1	3.95815	Tumor	LUAD
TCGA-62-A46R-01	1725	0	4.90784	Tumor	LUAD
TCGA-62-A46S-01	527	1	2.88066	Tumor	LUAD
TCGA-62-A46V-01	2199	0	4.63458	Tumor	LUAD
TCGA-62-A46Y-01	314	1	3.51805	Tumor	LUAD
TCGA-62-A470-01	539	1	4.15362	Tumor	LUAD
TCGA-62-A471-01	1246	0	5.33005	Tumor	LUAD
TCGA-62-A472-01	290	1	4.73585	Tumor	LUAD
TCGA-63-6202-01	1602	0	4.48563	Tumor	LUSC
TCGA-63-7020-01	2133	0	3.7843	Tumor	LUSC
TCGA-63-7021-01	1503	1	4.1977	Tumor	LUSC
TCGA-63-7022-01	2073	0	2.88893	Tumor	LUSC
TCGA-63-7023-01	1682	0	6.24719	Tumor	LUSC
TCGA-63-A5M9-01	0	0	5.85946	Tumor	LUSC
TCGA-63-A5MB-01	3123	0	4.9628	Tumor	LUSC
TCGA-63-A5MG-01	2148	0	3.86924	Tumor	LUSC
TCGA-63-A5MH-01	2026	0	5.02505	Tumor	LUSC
TCGA-63-A5MI-01	1784	0	4.58547	Tumor	LUSC
TCGA-63-A5MJ-01	1824	0	4.7839	Tumor	LUSC
TCGA-63-A5ML-01	1386	0	4.76254	Tumor	LUSC
TCGA-63-A5MM-01	218	1	4.36293	Tumor	LUSC
TCGA-63-A5MN-01	320	1	3.48443	Tumor	LUSC
TCGA-63-A5MP-01	511	1	5.06376	Tumor	LUSC
TCGA-63-A5MR-01	2716	0	4.45821	Tumor	LUSC
TCGA-63-A5MS-01	2381	0	4.4296	Tumor	LUSC
TCGA-63-A5MT-01	427	1	4.70249	Tumor	LUSC
TCGA-63-A5MU-01	420	1	5.11136	Tumor	LUSC
TCGA-63-A5MV-01	1100	0	4.03701	Tumor	LUSC
TCGA-63-A5MW-01	1639	0	4.74614	Tumor	LUSC
TCGA-63-A5MY-01	1052	0	4.94844	Tumor	LUSC
TCGA-64-1676-01	1728	0	5.1118	Tumor	LUAD
TCGA-64-1677-01	360	1	5.47544	Tumor	LUAD
TCGA-64-1678-01	1189	0	6.77257	Tumor	LUAD
TCGA-64-1679-01	2488	0	3.0296	Tumor	LUAD
TCGA-64-1680-01	1126	0	3.77455	Tumor	LUAD
TCGA-64-1681-01	439	1	3.21897	Tumor	LUAD
TCGA-64-5774-01	246	1	5.10307	Tumor	LUAD
TCGA-64-5775-01	62	1	4.3144	Tumor	LUAD
TCGA-64-5778-01	962	1	5.33254	Tumor	LUAD
TCGA-64-5779-01	795	1	4.17221	Tumor	LUAD
TCGA-64-5781-01	96	1	4.87992	Tumor	LUAD
TCGA-64-5815-01	866	0	3.66428	Tumor	LUAD
TCGA-66-2727-01	516	0	5.15786	Tumor	LUSC
TCGA-66-2734-01	1311	0	4.104	Tumor	LUSC
TCGA-66-2737-01	61	0	5.21503	Tumor	LUSC
TCGA-66-2742-01	641	0	3.97525	Tumor	LUSC
TCGA-66-2744-01	30	0	5.48106	Tumor	LUSC
TCGA-66-2753-01	31	0	4.3853	Tumor	LUSC
TCGA-66-2754-01	61	0	6.56872	Tumor	LUSC
TCGA-66-2755-01	28	0	5.14716	Tumor	LUSC
TCGA-66-2756-01	30	0	6.00087	Tumor	LUSC
TCGA-66-2757-01	912	1	5.84814	Tumor	LUSC
TCGA-66-2758-01	639	0	5.75854	Tumor	LUSC
TCGA-66-2759-01	762	0	5.22365	Tumor	LUSC
TCGA-66-2763-01	30	0	4.98813	Tumor	LUSC
TCGA-66-2765-01	61	0	4.0395	Tumor	LUSC
TCGA-66-2766-01	31	0	5.6902	Tumor	LUSC
TCGA-66-2767-01	61	0	4.78676	Tumor	LUSC
TCGA-66-2768-01	61	0	5.39545	Tumor	LUSC
TCGA-66-2769-01	215	0	4.9303	Tumor	LUSC
TCGA-66-2770-01	700	0	5.20284	Tumor	LUSC
TCGA-66-2771-01	578	0	5.90221	Tumor	LUSC
TCGA-66-2773-01	92	0	4.75927	Tumor	LUSC
TCGA-66-2777-01	61	0	4.80767	Tumor	LUSC
TCGA-66-2778-01	578	0	5.19437	Tumor	LUSC
TCGA-66-2780-01	366	0	4.36842	Tumor	LUSC
TCGA-66-2781-01	121	0	5.13184	Tumor	LUSC
TCGA-66-2782-01	304	1	4.81281	Tumor	LUSC
TCGA-66-2783-01	759	0	4.33664	Tumor	LUSC
TCGA-66-2785-01	60	0	5.04473	Tumor	LUSC
TCGA-66-2786-01	790	0	5.11924	Tumor	LUSC
TCGA-66-2787-01	1217	0	5.42484	Tumor	LUSC
TCGA-66-2788-01	699	0	4.03866	Tumor	LUSC
TCGA-66-2789-01	123	0	4.35225	Tumor	LUSC
TCGA-66-2790-01	699	1	4.95068	Tumor	LUSC
TCGA-66-2791-01	153	0	5.26549	Tumor	LUSC
TCGA-66-2792-01	913	0	5.13364	Tumor	LUSC
TCGA-66-2793-01	306	0	5.1636	Tumor	LUSC
TCGA-66-2794-01	1645	0	5.22791	Tumor	LUSC
TCGA-66-2795-01	122	0	4.47802	Tumor	LUSC
TCGA-66-2800-01	1492	0	5.12367	Tumor	LUSC
TCGA-67-3770-01	610	0	3.85433	Tumor	LUAD
TCGA-67-3771-01	610	0	4.6333	Tumor	LUAD
TCGA-67-3772-01	573	0	3.30417	Tumor	LUAD
TCGA-67-3773-01	427	0	3.1595	Tumor	LUAD
TCGA-67-3774-01	385	0	3.23915	Tumor	LUAD
TCGA-67-4679-01	448	0	2.45105	Tumor	LUAD
TCGA-67-6215-01	174	0	3.98675	Tumor	LUAD
TCGA-67-6216-01	141	0	2.87992	Tumor	LUAD
TCGA-67-6217-01	296	1	3.07955	Tumor	LUAD
TCGA-68-7755-01	83	0	4.26493	Tumor	LUSC
TCGA-68-7756-01	202	0	3.98624	Tumor	LUSC
TCGA-68-7757-01	211	0	3.70482	Tumor	LUSC
TCGA-68-8250-01	244	0	4.12108	Tumor	LUSC
TCGA-68-8251-01	406	0	4.68383	Tumor	LUSC
TCGA-68-A59I-01	159	1	3.89402	Tumor	LUSC
TCGA-68-A59J-01	448	0	4.74058	Tumor	LUSC
TCGA-69-7760-01	202	0	4.8369	Tumor	LUAD
TCGA-69-7761-01	186	0	4.19333	Tumor	LUAD
TCGA-69-7763-01	690	0	3.15549	Tumor	LUAD
TCGA-69-7764-01	414	0	3.64864	Tumor	LUAD
TCGA-69-7765-01	165	0	3.81211	Tumor	LUAD
TCGA-69-7973-01	230	0	5.42183	Tumor	LUAD
TCGA-69-7974-01	184	0	3.95022	Tumor	LUAD
TCGA-69-7978-01	134	0	3.38015	Tumor	LUAD
TCGA-69-7979-01	408	0	4.53072	Tumor	LUAD
TCGA-69-7980-01	411	0	3.43731	Tumor	LUAD
TCGA-69-8253-01	426	0	2.45839	Tumor	LUAD
TCGA-69-8254-01	409	0	2.93632	Tumor	LUAD
TCGA-69-8255-01	129	0	4.77198	Tumor	LUAD
TCGA-69-8453-01	344	1	3.06972	Tumor	LUAD
TCGA-69-A59K-01	591	0	4.616	Tumor	LUAD
TCGA-6D-AA2E-01	362	0	1.26943	Tumor	KIRC
TCGA-70-6722-01	293	1	3.76757	Tumor	LUSC
TCGA-70-6723-01	312	1	5.23164	Tumor	LUSC
TCGA-71-6725-01	164	1	3.76994	Tumor	LUAD
TCGA-71-8520-01	179	1	4.32037	Tumor	LUAD
TCGA-73-4658-01	1600	0	3.90179	Tumor	LUAD
TCGA-73-4659-01	35	1	4.27264	Tumor	LUAD
TCGA-73-4662-01	21	1	3.70365	Tumor	LUAD
TCGA-73-4666-01	800	0	5.82836	Tumor	LUAD
TCGA-73-4668-01	236	1	4.07003	Tumor	LUAD
TCGA-73-4670-01	131	0	5.11643	Tumor	LUAD
TCGA-73-4675-01	361	1	3.204	Tumor	LUAD
TCGA-73-4676-01	281	1	4.82767	Tumor	LUAD
TCGA-73-4676-11	281	1	1.58732	Normal	LUAD
TCGA-73-4677-01	38	1	2.43035	Tumor	LUAD
TCGA-73-7498-01	1189	0	1.90086	Tumor	LUAD
TCGA-73-7499-01	1447	1	6.13475	Tumor	LUAD
TCGA-73-A9RS-01	107	1	5.86803	Tumor	LUAD
TCGA-75-5125-01	1752	1	4.39644	Tumor	LUAD
TCGA-75-5146-01	1773	1	2.98913	Tumor	LUAD
TCGA-75-5147-01	1333	0	5.71201	Tumor	LUAD
TCGA-75-6206-01	2590	0	1.72939	Tumor	LUAD
TCGA-75-6212-01	1340	1	2.43432	Tumor	LUAD
TCGA-75-6214-01	419	1	3.97929	Tumor	LUAD
TCGA-75-7025-01	1481	1	2.16843	Tumor	LUAD
TCGA-75-7027-01	2949	1	5.01118	Tumor	LUAD
TCGA-76-4925-01	88	1	4.91338	Tumor	GBM
TCGA-76-4926-01	34	1	3.80082	Tumor	GBM
TCGA-76-4927-01	416	1	3.84169	Tumor	GBM
TCGA-76-4928-01	94	1	3.7903	Tumor	GBM
TCGA-76-4929-01	111	1	3.7581	Tumor	GBM
TCGA-76-4931-01	112	1	4.549	Tumor	GBM
TCGA-76-4932-01	1458	1	4.62297	Tumor	GBM
TCGA-77-6842-01	201	1	4.1039	Tumor	LUSC
TCGA-77-6843-01	2224	0	4.48567	Tumor	LUSC
TCGA-77-6844-01	1788	1	4.91058	Tumor	LUSC
TCGA-77-6845-01	708	0	4.80824	Tumor	LUSC
TCGA-77-7138-01	340	0	4.65347	Tumor	LUSC
TCGA-77-7138-11	340	0	1.34896	Normal	LUSC
TCGA-77-7139-01	4261	0	5.79341	Tumor	LUSC
TCGA-77-7140-01	250	1	4.78847	Tumor	LUSC
TCGA-77-7141-01	15	0	4.78285	Tumor	LUSC
TCGA-77-7142-01	2227	0	4.48464	Tumor	LUSC
TCGA-77-7142-11	2227	0	1.29746	Normal	LUSC
TCGA-77-7335-01	2133	0	3.61411	Tumor	LUSC
TCGA-77-7335-11	2133	0	1.63556	Normal	LUSC
TCGA-77-7337-01	3253	0	4.70908	Tumor	LUSC
TCGA-77-7337-11	3253	0	1.28133	Normal	LUSC
TCGA-77-7338-01	5	0	3.86513	Tumor	LUSC
TCGA-77-7338-11	5	0	1.26514	Normal	LUSC
TCGA-77-7463-01	1423	0	5.378	Tumor	LUSC
TCGA-77-7465-01	990	0	6.37402	Tumor	LUSC
TCGA-77-8007-01	139	1	4.06274	Tumor	LUSC
TCGA-77-8007-11	139	1	3.00153	Normal	LUSC
TCGA-77-8008-01	2639	0	3.00734	Tumor	LUSC
TCGA-77-8008-11	2639	0	1.69898	Normal	LUSC
TCGA-77-8009-01	607	1	5.87379	Tumor	LUSC
TCGA-77-8128-01	1150	0	5.19016	Tumor	LUSC
TCGA-77-8130-01	4471	1	3.24258	Tumor	LUSC
TCGA-77-8131-01	383	0	3.86784	Tumor	LUSC
TCGA-77-8133-01	1640	0	4.75971	Tumor	LUSC
TCGA-77-8136-01	301	1	4.72169	Tumor	LUSC
TCGA-77-8138-01	289	1	3.79933	Tumor	LUSC
TCGA-77-8139-01	3166	0	3.96113	Tumor	LUSC
TCGA-77-8140-01	351	0	4.2123	Tumor	LUSC
TCGA-77-8143-01	803	1	4.90446	Tumor	LUSC
TCGA-77-8144-01	833	0	5.08313	Tumor	LUSC
TCGA-77-8145-01	136	1	4.29289	Tumor	LUSC
TCGA-77-8146-01	3189	0	4.28941	Tumor	LUSC
TCGA-77-8148-01	2023	0	5.36482	Tumor	LUSC
TCGA-77-8150-01	1278	1	4.57907	Tumor	LUSC
TCGA-77-8153-01	1992	0	5.42612	Tumor	LUSC
TCGA-77-8154-01	1841	0	5.22632	Tumor	LUSC
TCGA-77-8156-01	1106	0	5.23849	Tumor	LUSC
TCGA-77-A5FZ-01	3838	0	2.84857	Tumor	LUSC
TCGA-77-A5G1-01	2197	1	2.84062	Tumor	LUSC
TCGA-77-A5G3-01	4570	0	4.7288	Tumor	LUSC
TCGA-77-A5G6-01	392	1	4.52528	Tumor	LUSC
TCGA-77-A5G7-01	180	0	4.90073	Tumor	LUSC
TCGA-77-A5G8-01	1884	0	5.03148	Tumor	LUSC
TCGA-77-A5GA-01	1280	0	5.07876	Tumor	LUSC
TCGA-77-A5GB-01	229	1	4.48165	Tumor	LUSC
TCGA-77-A5GF-01	722	1	5.13252	Tumor	LUSC
TCGA-77-A5GH-01	1182	0	4.32989	Tumor	LUSC
TCGA-78-7143-01	1500	1	4.79705	Tumor	LUAD
TCGA-78-7145-01	422	1	5.08522	Tumor	LUAD
TCGA-78-7146-01	173	0	4.35921	Tumor	LUAD
TCGA-78-7147-01	578	1	4.3238	Tumor	LUAD
TCGA-78-7148-01	182	1	4.34696	Tumor	LUAD
TCGA-78-7149-01	3940	0	3.54239	Tumor	LUAD
TCGA-78-7150-01	139	1	4.70964	Tumor	LUAD
TCGA-78-7152-01	1202	1	3.69411	Tumor	LUAD
TCGA-78-7153-01	3635	0	4.42176	Tumor	LUAD
TCGA-78-7154-01	593	0	5.22531	Tumor	LUAD
TCGA-78-7155-01	209	1	5.78061	Tumor	LUAD
TCGA-78-7156-01	976	0	2.34764	Tumor	LUAD
TCGA-78-7158-01	132	1	4.09299	Tumor	LUAD
TCGA-78-7159-01	1974	0	4.97188	Tumor	LUAD
TCGA-78-7160-01	697	0	4.66447	Tumor	LUAD
TCGA-78-7161-01	162	1	3.21615	Tumor	LUAD
TCGA-78-7162-01	2218	1	2.95434	Tumor	LUAD
TCGA-78-7163-01	7248	0	2.33372	Tumor	LUAD
TCGA-78-7166-01	258	0	4.89704	Tumor	LUAD
TCGA-78-7167-01	726	1	1.2077	Tumor	LUAD
TCGA-78-7220-01	531	1	5.01427	Tumor	LUAD
TCGA-78-7535-01	809	1	4.38077	Tumor	LUAD
TCGA-78-7536-01	231	1	5.42735	Tumor	LUAD
TCGA-78-7537-01	1622	0	2.65761	Tumor	LUAD
TCGA-78-7539-01	688	1	3.27278	Tumor	LUAD
TCGA-78-7540-01	1197	0	2.24273	Tumor	LUAD
TCGA-78-7542-01	321	0	4.72185	Tumor	LUAD
TCGA-78-7633-01	1450	1	3.30745	Tumor	LUAD
TCGA-78-8640-01	7062	0	4.79249	Tumor	LUAD
TCGA-78-8648-01	720	1	2.22592	Tumor	LUAD
TCGA-78-8655-01	2360	0	3.16832	Tumor	LUAD
TCGA-78-8660-01	242	1	4.7918	Tumor	LUAD
TCGA-78-8662-01	3044	1	4.72074	Tumor	LUAD
TCGA-80-5608-01	2832	0	4.71927	Tumor	LUAD
TCGA-80-5611-01	2595	0	5.0079	Tumor	LUAD
TCGA-83-5908-01	824	0	5.09079	Tumor	LUAD
TCGA-85-6175-01	294	1	2.48699	Tumor	LUSC
TCGA-85-6560-01	1259	0	5.68364	Tumor	LUSC
TCGA-85-6561-01	1224	0	4.27138	Tumor	LUSC
TCGA-85-6798-01	180	1	4.98078	Tumor	LUSC
TCGA-85-7696-01	1111	0	5.4725	Tumor	LUSC
TCGA-85-7697-01	1063	0	4.23279	Tumor	LUSC
TCGA-85-7698-01	650	1	4.67683	Tumor	LUSC
TCGA-85-7699-01	760	1	5.07129	Tumor	LUSC
TCGA-85-7710-01	42	0	3.65738	Tumor	LUSC
TCGA-85-7710-11	42	0	2.54203	Normal	LUSC
TCGA-85-7843-01	35	0	4.47121	Tumor	LUSC
TCGA-85-7844-01	911	0	4.78211	Tumor	LUSC
TCGA-85-7950-01	576	0	3.81896	Tumor	LUSC
TCGA-85-8048-01	765	0	4.42329	Tumor	LUSC
TCGA-85-8049-01	579	0	3.99804	Tumor	LUSC
TCGA-85-8052-01	734	0	4.1776	Tumor	LUSC
TCGA-85-8070-01	960	0	5.27777	Tumor	LUSC
TCGA-85-8071-01	815	0	4.84165	Tumor	LUSC
TCGA-85-8072-01	932	0	5.41078	Tumor	LUSC
TCGA-85-8276-01	1048	1	4.92661	Tumor	LUSC
TCGA-85-8277-01	307	0	5.73443	Tumor	LUSC
TCGA-85-8287-01	23	0	4.27245	Tumor	LUSC
TCGA-85-8288-01	402	0	4.78434	Tumor	LUSC
TCGA-85-8350-01	683	0	3.70641	Tumor	LUSC
TCGA-85-8351-01	510	0	4.60712	Tumor	LUSC
TCGA-85-8352-01	128	1	5.63898	Tumor	LUSC
TCGA-85-8353-01	94	1	4.96131	Tumor	LUSC
TCGA-85-8354-01	995	0	4.93653	Tumor	LUSC
TCGA-85-8355-01	61	0	3.75941	Tumor	LUSC
TCGA-85-8479-01	468	0	5.16791	Tumor	LUSC
TCGA-85-8481-01	236	0	3.71201	Tumor	LUSC
TCGA-85-8580-01	1113	0	5.04784	Tumor	LUSC
TCGA-85-8582-01	1160	0	3.80814	Tumor	LUSC
TCGA-85-8584-01	383	0	5.16759	Tumor	LUSC
TCGA-85-8664-01	434	1	5.06708	Tumor	LUSC
TCGA-85-8666-01	687	0	5.5324	Tumor	LUSC
TCGA-85-A4CL-01	921	0	4.92904	Tumor	LUSC
TCGA-85-A4CN-01	1038	0	4.99727	Tumor	LUSC
TCGA-85-A4JB-01	942	0	4.49369	Tumor	LUSC
TCGA-85-A4JC-01	548	1	5.04631	Tumor	LUSC
TCGA-85-A4PA-01	741	0	4.00192	Tumor	LUSC
TCGA-85-A4QQ-01	927	0	4.47135	Tumor	LUSC
TCGA-85-A4QR-01	600	0	5.28176	Tumor	LUSC
TCGA-85-A50M-01	826	0	4.04522	Tumor	LUSC
TCGA-85-A50Z-01	462	1	4.61917	Tumor	LUSC
TCGA-85-A510-01	363	1	5.36811	Tumor	LUSC
TCGA-85-A511-01	390	1	5.28764	Tumor	LUSC
TCGA-85-A512-01	465	0	4.88237	Tumor	LUSC
TCGA-85-A513-01	910	0	3.6036	Tumor	LUSC
TCGA-85-A53L-01	377	0	5.06751	Tumor	LUSC
TCGA-85-A5B5-01	111	0	4.89362	Tumor	LUSC
TCGA-86-6562-01	274	1	4.07391	Tumor	LUAD
TCGA-86-6851-01	179	0	2.73805	Tumor	LUAD
TCGA-86-7701-01	424	1	4.81234	Tumor	LUAD
TCGA-86-7711-01	1046	1	4.68962	Tumor	LUAD
TCGA-86-7713-01	1157	0	4.36247	Tumor	LUAD
TCGA-86-7714-01	625	1	2.07921	Tumor	LUAD
TCGA-86-7953-01	997	0	4.36624	Tumor	LUAD
TCGA-86-7954-01	605	0	4.11631	Tumor	LUAD
TCGA-86-7955-01	820	1	4.68567	Tumor	LUAD
TCGA-86-8054-01	1148	0	6.26292	Tumor	LUAD
TCGA-86-8055-01	124	0	3.69035	Tumor	LUAD
TCGA-86-8056-01	139	0	2.08823	Tumor	LUAD
TCGA-86-8073-01	740	0	3.26412	Tumor	LUAD
TCGA-86-8074-01	24	0	4.24133	Tumor	LUAD
TCGA-86-8075-01	199	1	3.91727	Tumor	LUAD
TCGA-86-8076-01	993	0	2.81379	Tumor	LUAD
TCGA-86-8278-01	29	1	2.91615	Tumor	LUAD
TCGA-86-8279-01	949	0	4.22725	Tumor	LUAD
TCGA-86-8280-01	701	0	3.76656	Tumor	LUAD
TCGA-86-8281-01	0	0	3.60672	Tumor	LUAD
TCGA-86-8358-01	653	0	5.88152	Tumor	LUAD
TCGA-86-8359-01	444	0	3.71719	Tumor	LUAD
TCGA-86-8585-01	353	0	4.77551	Tumor	LUAD
TCGA-86-8668-01	423	0	2.51428	Tumor	LUAD
TCGA-86-8669-01	849	1	2.97003	Tumor	LUAD
TCGA-86-8671-01	839	0	2.65673	Tumor	LUAD
TCGA-86-8672-01	19	0	4.53107	Tumor	LUAD
TCGA-86-8673-01	636	1	5.41665	Tumor	LUAD
TCGA-86-8674-01	334	1	3.94041	Tumor	LUAD
TCGA-86-A456-01	896	0	3.6261	Tumor	LUAD
TCGA-86-A4D0-01	116	0	6.39388	Tumor	LUAD
TCGA-86-A4JF-01	436	1	5.31356	Tumor	LUAD
TCGA-86-A4P7-01	415	0	3.82062	Tumor	LUAD
TCGA-86-A4P8-01	805	0	1.24887	Tumor	LUAD
TCGA-90-6837-01	758	0	4.12242	Tumor	LUSC
TCGA-90-6837-11	758	0	1.83696	Normal	LUSC
TCGA-90-7766-01	289	1	4.63007	Tumor	LUSC
TCGA-90-7767-01	89	0	5.01	Tumor	LUSC
TCGA-90-7767-11	89	0	1.2459	Normal	LUSC
TCGA-90-7769-01	358	0	4.45924	Tumor	LUSC
TCGA-90-7964-01	428	0	4.05274	Tumor	LUSC
TCGA-90-A4ED-01	615	0	4.25224	Tumor	LUSC
TCGA-90-A4EE-01	688	0	5.27158	Tumor	LUSC
TCGA-90-A59Q-01	274	1	4.55131	Tumor	LUSC
TCGA-91-6828-01	323	0	3.44741	Tumor	LUAD
TCGA-91-6828-11	323	0	1.23922	Normal	LUAD
TCGA-91-6829-01	1258	0	4.1968	Tumor	LUAD
TCGA-91-6829-11	1258	0	2.01952	Normal	LUAD
TCGA-91-6830-01	18	1	3.51046	Tumor	LUAD
TCGA-91-6831-01	310	0	5.31042	Tumor	LUAD
TCGA-91-6831-11	310	0	1.1511	Normal	LUAD
TCGA-91-6835-01	79	0	4.03846	Tumor	LUAD
TCGA-91-6835-11	79	0	1.6956	Normal	LUAD
TCGA-91-6836-01	417	0	5.53403	Tumor	LUAD
TCGA-91-6836-11	417	0	1.28157	Normal	LUAD
TCGA-91-6840-01	372	0	3.9135	Tumor	LUAD
TCGA-91-6847-01	772	1	4.97676	Tumor	LUAD
TCGA-91-6847-11	772	1	1.23273	Normal	LUAD
TCGA-91-6848-01	224	0	5.19358	Tumor	LUAD
TCGA-91-6849-01	35	0	2.08608	Tumor	LUAD
TCGA-91-6849-11	35	0	1.23143	Normal	LUAD
TCGA-91-7771-01	492	0	2.87249	Tumor	LUAD
TCGA-91-8496-01	505	0	2.99242	Tumor	LUAD
TCGA-91-8497-01	434	0	2.06075	Tumor	LUAD
TCGA-91-8499-01	36	0	5.66591	Tumor	LUAD
TCGA-91-A4BC-01	44	0	4.67878	Tumor	LUAD
TCGA-91-A4BD-01	603	0	2.69859	Tumor	LUAD
TCGA-92-7340-01	82	0	4.70663	Tumor	LUSC
TCGA-92-7340-11	82	0	0.827831	Normal	LUSC
TCGA-92-7341-01	106	0	4.97618	Tumor	LUSC
TCGA-92-8063-01	122	0	4.92146	Tumor	LUSC
TCGA-92-8064-01	160	0	5.16942	Tumor	LUSC
TCGA-92-8065-01	70	0	3.4047	Tumor	LUSC
TCGA-93-7347-01	683	0	2.79156	Tumor	LUAD
TCGA-93-7348-01	531	0	3.32523	Tumor	LUAD
TCGA-93-8067-01	186	0	4.4008	Tumor	LUAD
TCGA-93-A4JN-01	718	0	4.79631	Tumor	LUAD
TCGA-93-A4JO-01	33	0	3.85878	Tumor	LUAD
TCGA-93-A4JP-01	497	1	4.04232	Tumor	LUAD
TCGA-93-A4JQ-01	526	0	3.97183	Tumor	LUAD
TCGA-94-7033-01	640	0	4.48684	Tumor	LUSC
TCGA-94-7557-01	5	0	5.31399	Tumor	LUSC
TCGA-94-7943-01	556	1	4.67723	Tumor	LUSC
TCGA-94-8035-01	122	0	5.08229	Tumor	LUSC
TCGA-94-8490-01	153	0	4.39792	Tumor	LUSC
TCGA-94-8491-01	641	1	4.38786	Tumor	LUSC
TCGA-94-A4VJ-01	430	0	4.34463	Tumor	LUSC
TCGA-94-A5I4-01	314	1	5.21552	Tumor	LUSC
TCGA-94-A5I6-01	481	1	5.19379	Tumor	LUSC
TCGA-95-7039-01	1258	1	4.47975	Tumor	LUAD
TCGA-95-7043-01	503	1	4.18483	Tumor	LUAD
TCGA-95-7562-01	87	0	5.08384	Tumor	LUAD
TCGA-95-7567-01	568	0	4.99771	Tumor	LUAD
TCGA-95-7944-01	377	0	4.00968	Tumor	LUAD
TCGA-95-7947-01	477	0	5.16898	Tumor	LUAD
TCGA-95-7948-01	476	0	3.60154	Tumor	LUAD
TCGA-95-8039-01	228	1	3.8776	Tumor	LUAD
TCGA-95-8494-01	84	0	4.8364	Tumor	LUAD
TCGA-95-A4VK-01	496	1	4.57856	Tumor	LUAD
TCGA-95-A4VN-01	553	0	5.22438	Tumor	LUAD
TCGA-95-A4VP-01	216	1	3.92429	Tumor	LUAD
TCGA-96-7544-01	2160	0	4.09628	Tumor	LUSC
TCGA-96-7545-01	1693	1	3.69942	Tumor	LUSC
TCGA-96-8169-01	557	0	4.02094	Tumor	LUSC
TCGA-96-8170-01	531	0	4.13953	Tumor	LUSC
TCGA-96-A4JK-01	589	0	4.37819	Tumor	LUSC
TCGA-96-A4JL-01	842	0	5.2462	Tumor	LUSC
TCGA-97-7546-01	1255	1	2.39459	Tumor	LUAD
TCGA-97-7547-01	775	1	1.8957	Tumor	LUAD
TCGA-97-7552-01	798	1	2.14042	Tumor	LUAD
TCGA-97-7553-01	1870	0	3.9125	Tumor	LUAD
TCGA-97-7554-01	775	0	3.91178	Tumor	LUAD
TCGA-97-7937-01	564	0	3.85984	Tumor	LUAD
TCGA-97-7938-01	18	0	2.46581	Tumor	LUAD
TCGA-97-7941-01	484	0	2.58626	Tumor	LUAD
TCGA-97-8171-01	441	1	4.41648	Tumor	LUAD
TCGA-97-8172-01	545	0	2.59667	Tumor	LUAD
TCGA-97-8174-01	164	0	1.65495	Tumor	LUAD
TCGA-97-8175-01	294	1	3.67662	Tumor	LUAD
TCGA-97-8176-01	39	1	5.37333	Tumor	LUAD
TCGA-97-8177-01	499	0	3.71962	Tumor	LUAD
TCGA-97-8179-01	435	0	5.19924	Tumor	LUAD
TCGA-97-8547-01	657	0	3.46214	Tumor	LUAD
TCGA-97-8552-01	626	0	2.34476	Tumor	LUAD
TCGA-97-A4LX-01	614	0	3.70896	Tumor	LUAD
TCGA-97-A4M0-01	652	0	2.28498	Tumor	LUAD
TCGA-97-A4M1-01	601	0	2.87896	Tumor	LUAD
TCGA-97-A4M2-01	624	0	2.44972	Tumor	LUAD
TCGA-97-A4M3-01	54	1	3.06628	Tumor	LUAD
TCGA-97-A4M5-01	634	0	3.21786	Tumor	LUAD
TCGA-97-A4M6-01	568	0	3.42289	Tumor	LUAD
TCGA-97-A4M7-01	629	0	3.04869	Tumor	LUAD
TCGA-98-7454-01	652	0	4.37192	Tumor	LUSC
TCGA-98-8020-01	11	1	3.6604	Tumor	LUSC
TCGA-98-8021-01	918	1	3.90588	Tumor	LUSC
TCGA-98-8022-01	933	0	4.27247	Tumor	LUSC
TCGA-98-8023-01	649	0	4.44581	Tumor	LUSC
TCGA-98-A538-01	826	0	4.6127	Tumor	LUSC
TCGA-98-A539-01	173	1	3.7255	Tumor	LUSC
TCGA-98-A53A-01	552	0	5.63792	Tumor	LUSC
TCGA-98-A53B-01	61	0	3.56643	Tumor	LUSC
TCGA-98-A53C-01	822	0	2.61525	Tumor	LUSC
TCGA-98-A53D-01	413	1	1.86315	Tumor	LUSC
TCGA-98-A53H-01	427	1	3.55908	Tumor	LUSC
TCGA-98-A53I-01	565	0	4.78609	Tumor	LUSC
TCGA-98-A53J-01	630	0	4.2226	Tumor	LUSC
TCGA-99-7458-01	747	0	3.20168	Tumor	LUAD
TCGA-99-8025-01	1060	0	4.93359	Tumor	LUAD
TCGA-99-8028-01	1118	0	3.58319	Tumor	LUAD
TCGA-99-8032-01	44	0	4.13876	Tumor	LUAD
TCGA-99-8033-01	656	1	4.84518	Tumor	LUAD
TCGA-99-AA5R-01	658	0	2.66309	Tumor	LUAD
TCGA-A1-A0SB-01	259	0	2.54644	Tumor	BRCA
TCGA-A1-A0SD-01	437	0	3.06869	Tumor	BRCA
TCGA-A1-A0SE-01	1321	0	4.60688	Tumor	BRCA
TCGA-A1-A0SF-01	1463	0	3.52895	Tumor	BRCA
TCGA-A1-A0SG-01	434	0	2.92361	Tumor	BRCA
TCGA-A1-A0SH-01	1437	0	2.79001	Tumor	BRCA
TCGA-A1-A0SI-01	635	0	4.93096	Tumor	BRCA
TCGA-A1-A0SJ-01	416	0	4.52102	Tumor	BRCA
TCGA-A1-A0SK-01	967	1	6.2564	Tumor	BRCA
TCGA-A1-A0SM-01	242	0	4.19518	Tumor	BRCA
TCGA-A1-A0SN-01	1196	0	3.95495	Tumor	BRCA
TCGA-A1-A0SO-01	852	0	5.32362	Tumor	BRCA
TCGA-A1-A0SP-01	584	0	4.76321	Tumor	BRCA
TCGA-A1-A0SQ-01	554	0	4.05354	Tumor	BRCA
TCGA-A2-A04N-01	4354	0	3.07774	Tumor	BRCA
TCGA-A2-A04P-01	102	1	5.05604	Tumor	BRCA
TCGA-A2-A04Q-01	2385	0	5.00494	Tumor	BRCA
TCGA-A2-A04R-01	3709	0	5.42262	Tumor	BRCA
TCGA-A2-A04T-01	2246	0	5.85475	Tumor	BRCA
TCGA-A2-A04U-01	2654	0	5.67109	Tumor	BRCA
TCGA-A2-A04V-01	1470	1	3.51273	Tumor	BRCA
TCGA-A2-A04W-01	3102	0	3.95691	Tumor	BRCA
TCGA-A2-A04X-01	1686	0	3.69722	Tumor	BRCA
TCGA-A2-A04Y-01	1099	0	5.08078	Tumor	BRCA
TCGA-A2-A0CK-01	1364	1	4.0687	Tumor	BRCA
TCGA-A2-A0CL-01	3015	0	4.54035	Tumor	BRCA
TCGA-A2-A0CM-01	382	1	5.57273	Tumor	BRCA
TCGA-A2-A0CO-01	3492	0	1.80206	Tumor	BRCA
TCGA-A2-A0CP-01	2813	0	2.26801	Tumor	BRCA
TCGA-A2-A0CQ-01	2695	0	4.06329	Tumor	BRCA
TCGA-A2-A0CR-01	3283	0	3.19887	Tumor	BRCA
TCGA-A2-A0CS-01	2348	0	3.93819	Tumor	BRCA
TCGA-A2-A0CT-01	2289	0	4.48702	Tumor	BRCA
TCGA-A2-A0CU-01	158	0	3.93011	Tumor	BRCA
TCGA-A2-A0CV-01	3011	0	2.8903	Tumor	BRCA
TCGA-A2-A0CW-01	3283	0	5.50448	Tumor	BRCA
TCGA-A2-A0CX-01	1728	0	5.41226	Tumor	BRCA
TCGA-A2-A0CY-01	1673	0	4.18731	Tumor	BRCA
TCGA-A2-A0CZ-01	1616	0	2.20602	Tumor	BRCA
TCGA-A2-A0D0-01	2048	0	4.74881	Tumor	BRCA
TCGA-A2-A0D1-01	1051	0	4.76462	Tumor	BRCA
TCGA-A2-A0D2-01	1027	0	5.03313	Tumor	BRCA
TCGA-A2-A0D3-01	1873	0	3.78962	Tumor	BRCA
TCGA-A2-A0D4-01	767	0	5.87342	Tumor	BRCA
TCGA-A2-A0EM-01	3094	0	4.24332	Tumor	BRCA
TCGA-A2-A0EN-01	4088	0	3.08507	Tumor	BRCA
TCGA-A2-A0EO-01	2442	0	2.89144	Tumor	BRCA
TCGA-A2-A0EP-01	3603	0	3.01911	Tumor	BRCA
TCGA-A2-A0EQ-01	2426	0	5.53491	Tumor	BRCA
TCGA-A2-A0ER-01	2263	0	3.92422	Tumor	BRCA
TCGA-A2-A0ES-01	2190	0	2.39576	Tumor	BRCA
TCGA-A2-A0ET-01	1066	0	3.91436	Tumor	BRCA
TCGA-A2-A0EU-01	1043	0	3.92228	Tumor	BRCA
TCGA-A2-A0EV-01	968	0	3.7156	Tumor	BRCA
TCGA-A2-A0EW-01	1353	1	2.32271	Tumor	BRCA
TCGA-A2-A0EX-01	752	0	2.47862	Tumor	BRCA
TCGA-A2-A0EY-01	1925	0	4.24711	Tumor	BRCA
TCGA-A2-A0ST-01	3017	0	4.285	Tumor	BRCA
TCGA-A2-A0SU-01	1662	0	3.36346	Tumor	BRCA
TCGA-A2-A0SV-01	825	1	5.84525	Tumor	BRCA
TCGA-A2-A0SW-01	653	1	5.46934	Tumor	BRCA
TCGA-A2-A0SX-01	1239	1	4.15146	Tumor	BRCA
TCGA-A2-A0SY-01	1347	0	3.03476	Tumor	BRCA
TCGA-A2-A0T0-01	533	0	5.40347	Tumor	BRCA
TCGA-A2-A0T1-01	521	0	4.37898	Tumor	BRCA
TCGA-A2-A0T2-01	255	1	3.44484	Tumor	BRCA
TCGA-A2-A0T3-01	1516	0	4.90712	Tumor	BRCA
TCGA-A2-A0T4-01	624	0	5.00858	Tumor	BRCA
TCGA-A2-A0T5-01	531	0	4.62778	Tumor	BRCA
TCGA-A2-A0T6-01	575	0	1.96279	Tumor	BRCA
TCGA-A2-A0T7-01	631	0	4.12085	Tumor	BRCA
TCGA-A2-A0YC-01	756	1	3.75317	Tumor	BRCA
TCGA-A2-A0YD-01	769	0	3.57008	Tumor	BRCA
TCGA-A2-A0YE-01	554	0	5.10539	Tumor	BRCA
TCGA-A2-A0YF-01	1535	0	4.60157	Tumor	BRCA
TCGA-A2-A0YG-01	666	0	5.11477	Tumor	BRCA
TCGA-A2-A0YH-01	659	0	4.57614	Tumor	BRCA
TCGA-A2-A0YI-01	1505	0	2.09249	Tumor	BRCA
TCGA-A2-A0YJ-01	559	1	4.15188	Tumor	BRCA
TCGA-A2-A0YK-01	588	0	2.79363	Tumor	BRCA
TCGA-A2-A0YL-01	1474	0	3.65465	Tumor	BRCA
[truncated: 8,816 more rows]
