# Supplementary material for: Pan-cancer analysis of UBE2T with a focus on prognostic and immunological roles in lung adenocarcinoma
Source: Respir Res. 2022 Nov 10;23:306. doi: 10.1186/s12931-022-02226-z (PMC9650835; doi:10.1186/s12931-022-02226-z)
Supplement: Supplementary file 7 — Additional file 7. Detailed methods for the construction of risk signature with UrCCGs, discovery and validation of the subtypes by the UBE2T-related cell cycle genes, and investigation of different tumor-associated cellular and molecular states and immunotherapy sensitivity among the four UrCCG subtypes. [file 12931_2022_2226_MOESM7_ESM.zip › Additional file 5.xlsx]

## Sheet: UBE2T-PANCANCER
cancer	Angiogenesis	Apoptosis	CellCycle	Differentiation	DNAdamage	DNArepair	EMT	Hypoxia	Inflammation	Invasion	Metastasis	Proliferation	Quiescence	Stemness
ALL	-0.102	0.02	0.393	0.049	0.163	0.245	0.27	-0.092	-0.192	0.303	0.153	0.241	-0.149	0.05
AML	-0.234	-0.022	0.577	-0.162	0.3	0.527	0.331	-0.101	-0.357	0.303	-0.095	0.344	-0.218	0.234
CML	-0.051	0.131	0.315	0.026	0.293	0.281	0.19	0.036	-0.02	0.162	0.099	0.187	-0.132	-0.063
CRC	0.145	-0.102	0.159	-0.019	0.27	0.121	0.169	0.241	-0.077	0.01	-0.085	0.177	-0.11	0.215
BRCA	-0.094	0.118	0.596	0.022	0.495	0.51	0.163	-0.095	-0.126	0.239	0.026	0.383	-0.174	0.089
GBM	-0.19	-0.01	0.463	-0.202	0.448	0.377	-0.22	-0.322	-0.302	0.005	-0.306	0.186	-0.295	0.191
Glioma	-0.168	0.042	0.702	0.154	0.32	0.48	0.386	-0.169	-0.133	0.394	0.332	0.515	-0.277	0.143
HGG	-0.372	-0.286	0.56	0.055	0.47	0.475	-0.25	-0.448	-0.423	0.34	-0.203	0.491	-0.386	0.474
HNSCC	-0.217	0.037	0.452	-0.165	0.09	0.339	0.019	-0.269	-0.2	0.022	-0.232	0.198	-0.211	0.267
RCC	-0.096	0.119	0.146	0.364	-0.17	-0.11	-0.092	0.357	-0.068	0.182	0.106	0.278	0.082	0.235
LUAD	-0.333	0.153	0.657	-0.147	0.458	0.556	-0.063	-0.302	-0.368	0.379	-0.209	0.525	-0.16	0.016
NSCLC	-0.264	-0.18	0.595	-0.067	0.333	0.319	-0.015	-0.139	-0.378	0.393	-0.207	0.339	-0.273	0.114
MEL	-0.004	0.128	0.68	-0.039	0.509	0.473	0.224	-0.055	-0.06	0.231	0.056	0.518	-0.046	0.054
RB	0.238	-0.036	0.265	0.357	0.109	-0.097	0.137	-0.048	0.165	0.171	0.243	0.358	0.155	0.199
UM	-0.105	-0.487	0.142	-0.235	-0.391	-0.399	-0.232	-0.332	-0.328	-0.303	-0.405	0.001	-0.445	-0.063

## Sheet: UBE2T-LUAD
expID	Angiogenesis	Apoptosis	CellCycle	Differentiation	DNAdamage	DNArepair	EMT	Hypoxia	Inflammation	Invasion	Metastasis	Proliferation	Quiescence	Stemness
EXP0066	-0.407	0.18	0.651	-0.375	0.525	0.631	0.053	-0.181	-0.41	0.253	-0.264	0.555	-0.376	-0.049
EXP0067	-0.259	0.126	0.662	0.081	0.39	0.482	-0.179	-0.424	-0.325	0.505	-0.153	0.495	0.057	0.08

## Sheet: EXP0067
cell	geneExp	Angiogenesis	Apoptosis	CellCycle	Differentiation	DNAdamage	DNArepair	EMT	Hypoxia	Inflammation	Invasion	Metastasis	Proliferation	Quiescence	Stemness
SRR2049445	9.215	0.12	-0.065	0.369	-0.015	0.131	0.216	0.17	-0.203	-0.12	-0.133	0.154	-0.045	-0.058	-0.088
SRR2049410	9.132	0.175	0.302	0.548	0.127	0.222	0.293	0.389	0.157	-0.035	0.181	0.4	0.198	0.389	0.031
SRR2049450	8.983	-0.092	-0.095	0.446	-0.124	0.103	0.1	-0.12	-0.23	-0.352	-0.087	0.143	-0.015	-0.144	-0.082
SRR2049398	8.481	0.138	-0.128	0.428	-0.103	0.073	0.088	0.174	0.127	-0.208	0.19	-0.01	0.216	0.163	-0.048
SRR2049409	8.443	0.26	-0.184	0.381	0.107	0.129	0.004	0.262	0.565	0.083	-0.008	0.238	0.167	0.321	0.14
SRR2049452	8.344	-0.101	0.07	0.466	0.047	0.106	0.177	0.275	-0.066	0.331	0.141	0.031	0.278	0.294	-0.064
SRR2049399	8.292	0.009	0.056	0.418	-0.105	-0.038	0.215	0.214	0.363	0.107	0.157	0.106	0.058	-0.015	0.062
SRR2049477	8.2	0.161	-0.146	0.308	0.028	0.114	0.029	0.135	-0.138	-0.023	0.002	0.072	-0.011	-0.088	-0.002
SRR2049472	8.168	0.024	-0.198	0.492	-0.093	-0.08	0.272	0.098	-0.156	-0.284	0.013	0.285	0.018	-0.195	0.024
SRR2049474	8.019	0.119	-0.007	0.362	-0.058	0.133	0.121	0.313	-0.087	0.256	0.108	0.135	0.147	0.291	-0.009
SRR2049455	7.925	0.188	-0.047	0.336	0.058	0.144	0.03	0.186	0.002	0.086	0.071	0.142	0.195	0.169	0.092
SRR2049457	7.686	0.311	0.079	0.503	0.103	0.153	0.129	0.185	0.331	-0.173	0.156	0.233	0.126	0.058	-0.146
SRR2049441	7.635	0.059	-0.015	0.255	-0.027	0.188	0.216	0.094	0.011	0.088	0.064	0.137	0.039	-0.222	0.038
SRR2049463	7.579	-0.207	-0.084	0.445	-0.155	0.145	0.054	0.121	-0.135	-0.383	0.187	0	0.14	-0.162	0.197
SRR2049464	7.536	-0.151	-0.017	0.168	-0.064	0.284	0.083	-0.162	-0.225	-0.047	-0.112	-0.33	0.034	0.224	-0.105
SRR2049400	7.339	0.119	0.236	0.481	-0.037	0.188	0.125	0.34	0.455	0.142	0.227	0.294	0.246	0.309	-0.113
SRR2049465	7.325	0.095	-0.139	0.394	-0.117	-0.009	0.167	-0.167	-0.19	-0.161	-0.218	-0.032	-0.078	-0.15	-0.038
SRR2049446	7.212	0.088	-0.104	0.362	0.071	0.24	0.169	0.069	-0.139	0.02	0.143	0.216	0.151	0.103	0.057
SRR2049438	7.113	0.059	0.087	0.361	-0.037	0.151	0.007	-0.001	-0.123	0.087	0.137	0.195	0.173	-0.181	-0.041
SRR2049421	7.092	-0.127	-0.232	-0.007	-0.031	-0.01	-0.162	0.105	0.056	0.08	0.002	0.052	0.153	0.259	-0.097
SRR2049466	7.018	0.014	-0.367	-0.217	0.03	-0.272	-0.339	-0.014	-0.385	-0.266	-0.297	-0.154	-0.157	-0.286	-0.027
SRR2049479	6.956	0.188	-0.172	0.328	0.039	0.04	0.206	0.211	0.104	-0.059	0.184	0.193	-0.087	0.181	-0.035
SRR2049447	6.876	0.102	-0.028	0.485	0.015	0.081	0.14	0.225	-0.062	0.338	0.096	0.179	0.257	0.116	0.155
SRR2049408	6.87	-0.104	-0.136	0.426	-0.039	0.176	0.11	0.254	-0.034	0.045	0.1	0.215	0.216	0.306	-0.006
SRR2049460	6.792	0.012	0.148	0.41	-0.113	0.105	0.098	0.133	-0.093	-0.167	0.157	0.218	0.297	-0.05	0.012
SRR2049420	6.67	0.217	-0.062	0.437	0.026	0.124	0.223	0.335	0.444	-0.289	0.119	0.218	0.196	0.273	-0.074
SRR2049440	6.667	0.04	-0.144	0.408	-0.016	0.187	0.112	0.043	-0.032	-0.03	0.122	0.235	-0.001	-0.08	0.01
SRR2049397	6.645	0.036	-0.189	-0.624	0.148	-0.301	-0.48	0.144	-0.11	0.223	-0.134	-0.061	-0.264	0.258	0.101
SRR2049462	6.641	-0.052	-0.155	0.282	0.039	0.15	0.156	0.057	-0.286	-0.167	0.176	0.168	-0.017	-0.003	-0.06
SRR2049461	6.637	0.213	0.18	0.411	0.034	0.171	0.159	0.115	0.01	0.312	0.207	0.163	0.241	0.12	-0.002
SRR2049471	6.636	-0.135	-0.071	0.441	-0.024	0.178	0.133	0.335	-0.014	-0.12	0.291	0.262	0.082	-0.141	-0.141
SRR2049404	6.575	0.11	0.082	-0.594	0.055	-0.229	-0.413	-0.115	0.143	0.218	0.018	0.081	-0.089	0.202	-0.039
SRR2049473	6.575	0.244	-0.017	0.365	0.106	0.15	0.167	0.461	-0.036	0.02	0.314	0.362	0.134	0.007	-0.018
SRR2049429	6.496	0.074	-0.006	-0.053	0.104	-0.173	-0.273	-0.019	0.265	0.096	0.077	0.011	0.109	0.332	-0.087
SRR2049412	6.411	0.063	-0.056	0.366	-0.135	0.026	0.172	0.02	0.109	0.066	0.143	0.009	0.227	0.045	-0.039
SRR2049428	6.408	0.048	-0.108	-0.287	-0.067	-0.286	-0.278	-0.037	-0.107	0.138	-0.107	-0.254	-0.23	-0.039	-0.143
SRR2049476	6.306	0.057	-0.041	0.087	-0.142	0.064	0.073	0.248	-0.338	-0.17	-0.028	0.187	-0.221	-0.022	0.123
SRR2049469	6.305	-0.011	-0.37	-0.398	0.022	-0.15	-0.121	-0.129	-0.115	-0.141	0.119	-0.025	-0.193	0.13	-0.063
SRR2049449	6.301	0.104	-0.197	0.403	-0.007	0.044	0.055	0.294	-0.048	-0.095	0.111	0.23	-0.049	0.139	0.196
SRR2049454	6.285	-0.003	-0.077	-0.383	0.184	-0.16	-0.315	-0.025	-0.082	0.087	-0.007	0.219	-0.271	0.171	-0.09
SRR2049411	6.087	0.13	-0.019	0.375	0.038	0.074	0.125	0.406	0.225	0.135	0.239	0.147	-0.05	0.429	0.127
SRR2049468	5.884	0.232	-0.127	0.467	0.086	0.146	0.008	0.178	-0.079	0.129	0.232	0.251	0.338	0.225	0.012
SRR2049470	5.819	0.154	0.025	-0.573	-0.036	-0.221	-0.407	-0.072	-0.07	0.048	0.023	0.154	-0.189	0.223	-0.142
SRR2049407	5.8	-0.003	-0.175	-0.638	0.059	-0.363	-0.41	0.063	-0.31	0.012	-0.087	0.029	-0.19	0.253	-0.021
SRR2049439	5.555	0.249	-0.047	-0.398	0.157	-0.082	-0.118	0.217	-0.167	-0.071	0.116	0.251	-0.314	0.085	0.021
SRR2049396	4.893	0.166	-0.053	-0.649	-0.001	-0.33	-0.36	-0.219	0.224	0.318	-0.203	0.072	-0.299	0.317	0.031
SRR2049405	4.513	0.245	0.156	-0.58	0.033	-0.221	-0.326	-0.054	-0.059	-0.2	-0.053	0.138	-0.134	0.147	0.028
SRR2049417	4.49	0.251	-0.134	-0.615	-0.003	-0.275	-0.359	-0.005	-0.005	0.14	-0.011	0.122	-0.259	0.412	-0.004
SRR2049402	3.785	0.178	0.189	-0.582	-0.057	-0.183	-0.201	0.166	0.072	0.24	0.015	0.248	-0.146	0.478	-0.185
SRR2049424	3.642	0.099	0.086	-0.549	0.06	-0.262	-0.169	0.005	0.161	0.237	-0.032	-0.023	-0.249	0.286	-0.16
SRR2049423	3.081	0.005	-0.286	-0.603	-0.012	-0.39	-0.441	-0.314	-0.205	0.029	-0.208	-0.178	-0.133	-0.078	0.104
SRR2049442	2.918	0.179	-0.192	-0.669	-0.075	-0.379	-0.428	-0.241	0.209	0.129	-0.181	0.065	-0.266	-0.055	0.075
SRR2049467	2.891	0.109	0.093	-0.223	0.028	-0.017	-0.238	0.019	-0.141	0.064	-0.005	0.199	-0.137	0.049	-0.024
SRR2049426	2.529	0.195	-0.217	-0.597	0.044	-0.313	-0.229	-0.169	-0.159	0.03	-0.313	0.039	-0.312	0.193	-0.052
SRR2049422	2.476	0.013	0.135	-0.6	0.215	-0.308	-0.262	-0.013	0.073	0.229	-0.049	0.124	-0.165	0.362	-0.027
SRR2049418	2.29	-0.001	-0.022	0.3	0.008	0.068	-0.116	-0.024	-0.038	-0.198	-0.316	-0.139	0.25	0.124	0.108
SRR2049414	1.385	0.185	-0.183	-0.548	0.124	-0.203	-0.162	0.27	0.397	-0.104	0.103	0.059	-0.18	0.269	0.002
SRR2049478	1.211	0.066	-0.185	-0.396	0.148	-0.121	-0.145	0.093	0.069	0.223	0.128	0.124	-0.309	0.264	-0.074
SRR2049444	1.128	0.188	0.114	0.032	0.111	-0.176	-0.172	-0.034	0.051	0.114	-0.027	0.186	-0.04	0.085	0.039
SRR2049453	0.985	0.235	-0.31	-0.433	0.098	-0.319	-0.382	-0.007	-0.132	0.039	-0.278	-0.117	0.049	-0.195	0.112
SRR2049456	0.708	0.062	-0.359	-0.159	0.003	-0.107	-0.292	-0.156	-0.362	-0.132	-0.367	-0.161	-0.006	-0.163	-0.025
SRR2049427	0.597	0.073	-0.248	-0.59	-0.047	-0.359	-0.363	-0.082	-0.075	0.148	-0.159	-0.063	-0.379	0.07	-0.125
SRR2049443	0.551	-0.061	-0.177	-0.562	0.034	-0.17	-0.29	0.098	-0.071	0.197	-0.037	0.216	-0.109	0.153	-0.058
SRR2049425	0.448	0.143	-0.117	-0.583	0.245	-0.334	-0.398	-0.065	0.21	0.207	-0.279	0.008	-0.097	0.142	-0.073
SRR2049413	0.423	-0.146	-0.098	-0.648	-0.009	-0.167	-0.284	-0.032	0.197	0.324	-0.097	0.081	-0.292	0.32	-0.037
SRR2049401	0	0.084	0.052	-0.575	0.061	-0.248	-0.276	0.059	0.381	0.212	0.113	0.211	-0.151	0.355	-0.079
SRR2049403	0	0.134	-0.083	-0.581	0.023	-0.366	-0.442	-0.175	0.062	0.148	-0.242	-0.045	-0.265	-0.056	0.026
SRR2049406	0	-0.154	0.04	-0.56	-0.052	-0.284	-0.264	0.04	0.081	-0.083	-0.127	-0.032	-0.295	-0.018	-0.104
SRR2049415	0	0.107	0.027	-0.569	-0.046	-0.248	-0.194	0.094	-0.104	0.186	-0.174	-0.024	-0.198	0.188	0.081
SRR2049416	0	0.059	-0.007	-0.619	0.064	-0.35	-0.365	-0.015	-0.093	0.158	-0.075	-0.005	-0.199	0.268	0.039
SRR2049419	0	-0.13	-0.108	-0.7	0.018	-0.335	-0.37	-0.283	0.47	0.007	-0.229	-0.135	-0.227	0.166	-0.041
SRR2049437	0	0.145	-0.04	-0.571	0.102	-0.239	-0.253	-0.073	-0.026	0.041	-0.059	0.244	-0.12	0.059	0.058
SRR2049448	0	0.196	-0.095	-0.558	-0.089	-0.238	-0.181	-0.053	-0.084	0.084	-0.198	0.056	-0.31	-0.084	-0.139
SRR2049451	0	0.011	-0.094	-0.585	-0.038	-0.187	-0.331	-0.309	-0.285	0.091	-0.09	0.086	-0.236	0.192	-0.067
SRR2049458	0	-0.044	-0.093	0.02	-0.124	0.145	-0.062	0.068	0.205	0.057	0.179	0.213	-0.137	-0.023	0.167
SRR2049459	0	0.171	-0.249	-0.277	0.085	-0.103	-0.255	-0.038	-0.258	-0.07	-0.083	0.138	-0.208	-0.103	0.053
SRR2049475	0	0.15	-0.181	-0.587	0.013	-0.085	-0.315	0.148	0.224	0.136	0.162	0.276	-0.109	0.084	0.014

## Sheet: EXP0066
geneExp	Angiogenesis	Apoptosis	CellCycle	Differentiation	DNAdamage	DNArepair	EMT	Hypoxia	Inflammation	Invasion	Metastasis	Proliferation	Quiescence	Stemness
9.651	-0.327	0.158	0.437	-0.082	0.193	0.094	-0.041	-0.216	-0.228	-0.001	-0.22	0.144	-0.289	-0.033
9.227	-0.162	-0.038	0.349	-0.179	-0.137	0.06	-0.052	-0.237	-0.214	-0.132	-0.307	-0.002	-0.284	-0.032
9.197	-0.221	-0.103	0.396	-0.006	0.044	0.095	0.014	0.038	-0.329	0.055	-0.174	0.202	-0.128	-0.119
8.904	-0.227	-0.09	0.381	-0.183	0.246	0.266	0.011	-0.289	-0.271	0.067	-0.182	0.239	-0.292	-0.306
8.843	-0.114	0.146	0.224	-0.019	0.017	-0.024	-0.022	-0.128	-0.246	0.23	-0.093	0.082	-0.292	0.126
8.794	-0.251	0.086	0.453	-0.12	0.005	-0.032	-0.102	-0.117	-0.117	-0.006	-0.238	0.168	-0.192	0.091
8.779	-0.169	-0.059	0.283	-0.06	-0.159	-0.151	-0.13	-0.141	-0.178	-0.088	-0.286	0.152	-0.074	-0.084
8.603	-0.162	-0.174	0.318	-0.069	0.095	-0.001	-0.16	-0.196	-0.365	0.039	-0.323	0.11	-0.267	0.101
8.483	-0.016	-0.057	0.439	0.068	0.264	0.058	0.034	0.047	0.022	0.148	-0.133	0.344	-0.086	-0.278
8.369	-0.091	-0.013	0.249	-0.082	-0.108	-0.131	-0.202	-0.168	-0.438	-0.104	-0.278	0.216	-0.467	-0.162
8.367	-0.086	-0.104	0.376	-0.108	-0.057	0.245	-0.05	-0.288	-0.106	-0.127	-0.258	-0.11	0.022	-0.066
8.356	-0.247	-0.095	0.272	-0.256	-0.004	0.206	-0.257	-0.183	-0.19	-0.098	-0.355	-0.039	-0.19	-0.032
8.345	0.153	-0.039	0.199	-0.016	-0.063	0.182	-0.148	-0.123	-0.031	-0.043	-0.242	-0.07	-0.36	0.1
8.341	-0.28	-0.095	0.154	-0.285	0.032	0.206	-0.258	-0.314	-0.093	-0.235	-0.297	-0.122	-0.359	0.055
8.297	-0.238	-0.194	0.075	-0.199	-0.258	0.006	-0.219	-0.171	-0.178	-0.033	-0.347	0.061	-0.337	-0.054
8.296	-0.095	-0.261	0.163	-0.104	-0.011	-0.136	-0.191	-0.047	-0.223	0.239	-0.239	0.196	-0.144	0
8.278	-0.123	0.107	0.413	-0.089	0.025	0.246	0.131	0.16	0.005	0.229	-0.041	0.096	0.101	-0.023
8.27	-0.073	0.211	0.366	0.096	0.148	0.158	0.057	0.06	0.193	0.133	-0.041	0.139	-0.129	-0.23
8.265	-0.111	0.031	0.452	-0.104	-0.011	0.205	-0.061	-0.165	0.051	0.091	-0.191	0.274	-0.032	-0.134
8.24	-0.141	0.024	0.305	0.009	0.053	-0.099	0.005	0.049	0.03	0.109	-0.102	0.285	-0.012	-0.15
8.172	-0.341	0.169	-0.03	-0.09	-0.122	0.046	0.04	0.087	0.154	0.117	-0.109	0.121	-0.164	-0.067
8.045	0	-0.09	0.154	-0.093	0.148	0.104	0.007	-0.11	-0.327	0.099	-0.149	0.153	-0.113	0.041
8.034	-0.148	0.057	0.288	-0.069	0.028	0.044	-0.103	-0.036	-0.204	0.042	-0.222	0.088	-0.21	0.154
8.015	-0.107	0.043	-0.149	-0.13	-0.138	0.194	-0.035	-0.064	-0.162	0.037	-0.301	0.16	-0.325	-0.25
7.943	-0.235	-0.007	0.429	-0.051	0.101	0.203	0.068	-0.05	0.103	-0.061	-0.187	0.285	-0.115	-0.027
7.817	-0.17	0.211	0.361	-0.109	-0.062	0.003	-0.08	-0.28	-0.172	-0.157	-0.203	0.064	-0.285	-0.008
7.746	-0.308	0.037	0.143	-0.21	-0.079	-0.035	-0.175	-0.274	-0.163	-0.028	-0.315	-0.142	-0.265	-0.098
7.717	-0.194	-0.171	0.254	-0.195	-0.214	0.058	-0.241	-0.321	-0.208	0.06	-0.268	-0.072	-0.274	-0.161
7.66	-0.015	0.146	0.003	-0.19	-0.121	0.067	0.126	-0.156	-0.262	0.213	-0.186	0.266	-0.325	-0.227
7.559	-0.044	0.091	0.042	-0.067	-0.118	0.011	0.024	-0.141	-0.024	-0.058	-0.235	0.247	0.034	-0.031
7.46	-0.012	-0.24	0.207	-0.232	-0.044	-0.041	0.075	-0.174	-0.138	-0.082	-0.283	0.091	-0.102	-0.039
7.436	-0.221	-0.143	-0.026	-0.235	-0.152	0.008	-0.187	-0.303	-0.299	0.012	-0.313	-0.34	-0.189	-0.081
7.39	-0.062	-0.088	0.123	0.027	-0.078	-0.117	-0.086	0.233	0.217	-0.077	0.066	0.145	0.031	-0.025
7.376	-0.204	-0.241	-0.159	-0.068	-0.268	-0.235	-0.251	-0.245	-0.034	-0.242	-0.349	0.105	-0.18	-0.223
7.349	-0.007	-0.233	0.039	-0.066	-0.103	0.234	-0.02	-0.186	-0.126	0.112	-0.248	-0.107	-0.233	-0.095
7.078	-0.203	-0.009	-0.117	0.005	-0.159	-0.061	-0.227	-0.26	0.079	-0.197	-0.163	0.057	-0.017	-0.088
7.033	-0.142	-0.156	-0.28	-0.016	-0.144	-0.096	-0.196	-0.043	-0.181	-0.223	-0.228	-0.029	-0.391	-0.035
6.973	-0.253	-0.348	-0.435	-0.044	-0.28	-0.092	-0.084	-0.27	-0.172	-0.144	-0.305	-0.163	-0.271	-0.033
6.919	-0.165	0.212	-0.159	-0.154	-0.2	0.024	0.019	-0.083	-0.107	-0.128	-0.257	0.048	-0.283	-0.084
6.907	-0.289	-0.077	-0.272	-0.195	-0.148	-0.142	-0.205	-0.154	-0.143	-0.046	-0.295	0.05	-0.381	-0.024
6.884	-0.212	0.113	-0.245	-0.1	-0.105	-0.066	-0.179	-0.199	0.131	-0.043	-0.273	-0.081	-0.285	-0.142
6.601	-0.201	-0.191	-0.136	-0.194	-0.162	-0.051	-0.144	-0.155	-0.102	-0.037	-0.24	-0.042	-0.226	-0.117
6.514	-0.171	0.061	-0.115	-0.077	-0.024	0.04	-0.22	-0.145	-0.257	-0.078	-0.278	-0.061	-0.292	-0.064
6.498	-0.358	-0.161	0	-0.055	-0.159	-0.13	-0.047	-0.032	-0.048	-0.121	-0.332	-0.151	-0.2	-0.137
5.788	-0.009	0.029	-0.635	-0.183	-0.325	-0.357	-0.335	0.01	0.08	-0.167	-0.28	-0.304	-0.264	-0.06
5.693	0.029	0.095	-0.508	-0.179	-0.301	-0.357	-0.284	-0.27	-0.205	-0.237	-0.314	-0.149	-0.159	-0.005
5.634	0.005	0.071	-0.091	-0.003	-0.048	-0.142	-0.061	0.047	0.063	-0.021	-0.142	0.081	-0.354	-0.114
4.596	-0.188	-0.018	-0.578	-0.084	-0.203	-0.296	-0.288	-0.146	0.137	-0.179	-0.306	-0.304	0.138	-0.206
1.587	-0.099	-0.363	-0.572	-0.171	-0.378	-0.373	-0.247	-0.357	-0.465	-0.214	-0.295	-0.173	-0.377	-0.111
