# Supplementary material for: Pan-cancer analysis of UBE2T with a focus on prognostic and immunological roles in lung adenocarcinoma
Source: Respir Res. 2022 Nov 10;23:306. doi: 10.1186/s12931-022-02226-z (PMC9650835; doi:10.1186/s12931-022-02226-z)
Supplement: Supplementary file 7 — Additional file 7. Detailed methods for the construction of risk signature with UrCCGs, discovery and validation of the subtypes by the UBE2T-related cell cycle genes, and investigation of different tumor-associated cellular and molecular states and immunotherapy sensitivity among the four UrCCG subtypes. [file 12931_2022_2226_MOESM7_ESM.zip › Additional file 6.xlsx]

## Sheet: Cell cycle related genes
Gene
SNHG16
AL021453.1
DLEU2
AC024230.1
AC125611.3
AC145207.5
AC073857.1
TPT1-AS1
LINC00963
LINC01359
LINC01537
AL356234.2
LINC02015
AL135790.1
LINC01873
AC007743.1
SLC25A25-AS1
AL356599.1
AL365226.2
NEAT1
CRNDE
ZBED5-AS1
LINC00504
AC097375.3
MALAT1
AP003716.1
PCAT1
AC103769.1
OPCML-IT1
AC009509.2
AC011603.2
AC020637.1
AC011921.1
AC025580.2
AC087473.1
AC132825.3
BCAR4
LINC01569
AC087741.1
AC106037.1
AC138207.7
AC025048.4
AC005944.1
AL355312.3
AC096733.2
AC025031.3
AL031602.1
AC003681.1
AC079331.1
AC019322.4
AP003476.1
AC068448.1
AC124303.2
LINC01002
AC138904.3
AC092902.5
ANLN
TRIP13
HSP90AA1
NDC80
DNAJA1
AURKA
TPX2
ORC6
CDC6
RANBP1
CDKN3
VRK1
RNASEH2A
CHCHD2
LSM5
RPA3
RAD51C
GRPEL1
NCAPG
RFC5
SMC4
HSPE1
STMN1
CENPF
PHF19
EXOSC8
CBX3
ZWINT
CENPK
TUBA1B
CKS2
DEK
SNRPB
PAICS
SGO1
PSMC3IP
TOP2A
RAN
RFC3
EIF2S1
CCNB1
TIMM10
KIF23
FANCI
SNRPG
HSPD1
CCNA2
TEX30
HAUS1
SPC25
BUB3
RFC4
H2AFZ
HMGB2
MAD2L1
LSM6
PTTG1
SKA3
LRR1
CENPN
PCLAF
SNRPD1
TK1
FEN1
RRM2
RPS7
CYCS
CKS1B
NAA20
MRPL11
UBE2C
TYMS
AURKB
NPM1
SNRPE
SKA2
PTMA
HMGB1
CENPW
DNAJC9
NME1
RBM8A
ICA1
FTH1
NUPR1
CSF1
LAP3
AK2
NDUFAB1
CDC27
SLC25A5
DBF4
E2F2
SYPL1
BAZ1B
ETV7
NCAPD2
ELOA
BRCA1
DDX11
TACC3
POLA2
RTF2
RNH1
DEPDC1
NUP160
CENPQ
DEPDC1B
METTL1
SPDL1
PSMA4
SCML1
RFC2
POLQ
THOC3
MRTO4
THRAP3
NOP58
SOAT1
GDI2
NDC1
SNRNP40
CS
RPL18
MCM10
YBX1
NFYC
ASPM
RHOA
PRR11
NUCKS1
CLEC2D
RAD18
ING3
HLTF
SMC1A
HMMR
EED
ENO1
TIPIN
SRI
NUP37
GTSE1
TIMM21
SPAG5
UBE2T
POLD3
UBE2A
VDAC3
XRCC5
KIF22
BZW1
MRPL22
XPO1
RPS5
WBP11
AK6
SEH1L
DIMT1
IPO11
PSMC5
DDX18
DYNLL1
SNX5
RPL6
RPLP0
FUS
BIRC5
NUDC
KIF4A
DLD
CDV3
ZC3HC1
G2E3
HNRNPC
SUPT16H
WDR76
CLSPN
NUP50
CDC45
CDC23
CBX5
MSH2
FKBP5
TMEM14A
HNRNPH3
TIMM13
SNRPD3
CENPM
TTLL12
EIF3D
SLC25A17
RBX1
RANGAP1
TRMU
CDKL1
CNIH1
PLEK2
PSMA3
CEP128
ERH
MTHFD1
PSMA6
PSME2
BRMS1L
MYBL2
PFDN4
CSTF1
PRELID3B
SAMHD1
NOP56
MAPRE1
FAM83D
PLP2
RBBP7
PGK1
SMS
RBM3
CENPI
CYB5B
CMC2
NUBP1
DNAJA3
CEP152
MCM4
ASF1B
PDCD5
PMPCB
TTC26
H2AFV
SSBP1
CASP2
NUDT1
EZH2
CHCHD3
PSMA2
COA1
POLD2
ERLIN1
EIF3A
SMC3
TFAM
RPL19
PNPO
CBX1
PIGL
INTS2
PSMD11
TMEM97
OCIAD1
DHX15
NEIL3
NSD2
CCDC34
ELP4
HSPA8
PRPF19
PTGES3
MAGOHB
FOXM1
GPN3
RAD51AP1
NUP107
TIMELESS
MRPL51
GAPDH
CDCA3
TPI1
NT5DC3
FBXO5
SRSF3
MRPL18
MCM3
BAG2
CRYBG1
GMNN
TTK
SLC29A1
KIF20A
FAF2
RAD1
BRIX1
NUP155
PPWD1
BNIP1
PFKFB4
ECT2
UMPS
MAPKAPK3
EEF1B2
NCL
CENPA
PPM1G
AUP1
HTRA2
MRPL19
CCT4
SRSF7
CACYBP
MRPL37
ATP5PB
CAPZA1
BCAS2
TTF2
UAP1
SSX2IP
CDC20
DR1
DPH5
NEK2
RPA2
KIF14
SPCS2
ITGB1BP1
CTNNAL1
SET
MLH3
RBM25
HELLS
PCMT1
CENPL
TCP1
ENY2
MASTL
TMPO
TARDBP
NCAPH
MND1
NAA50
KIF18A
RPL21
GTF3A
CCDC18
7.Sep
HNRNPA2B1
C7orf49
DDX39A
CDK2
STIL
HJURP
AMD1
MORF4L2
EXOSC9
CSE1L
SNRPC
MEA1
GLO1
SSR1
NUP153
UPF3B
NUP85
SLC25A19
MSTO1
RPL23
SNRPD2
PSMF1
SNRPB2
MGME1
MCM8
HNRNPR
DNAJC8
DLGAP5
TIMM8A
YEATS4
RNF6
YWHAH
HAT1
PSMG2
KNSTRN
E2F8
PIMREG
NGDN
MIS18BP1
LSM4
ADRM1
EXOSC2
DNMT1
DKC1
NOL11
AAR2
PPT1
HAUS8
TUBG1
RPL27
IMMT
COQ3
LANCL2
H3F3B
UNK
ERAL1
PCNA
NASP
MYH10
FOPNL
IMPA1
COX16
TMEM106C
LDHA
RBM17
PHC2
CDCA8
PRPF38A
RNFT2
SYNCRIP
ORC3
CDK4
TROAP
ESPL1
HNRNPA1
MPHOSPH6
DHX9
CKAP2
BORA
BZW2
DCAF7
ACTL6A
MRPL47
TRA2B
IMP4
SMC2
ANP32B
RPL35
ARHGEF39
RPS6
TMEM14B
HMGA1
PGBD1
NRM
GGH
NUSAP1
KNL1
HAUS2
ADCY3
CENPO
KIF11
CEP55
KIF20B
FAM149B1
DNA2
BARD1
OLA1
COX17
ZGRF1
HNRNPD
NUP54
ANXA3
CENPE
GUCD1
AEBP2
NDUFA9
SNRPF
GAS2L3
TCHP
BRCA2
ESYT1
DIAPH3
TMX1
GTF2A2
TLE3
COMMD4
WDR61
COPS3
NFIC
SAE1
PLK4
ITGB3BP
SERBP1
RPS8
KIF2C
NUF2
SF3B4
ANP32E
TPM3
ILF2
CNIH4
LBR
PDIA6
CALM2
SNRNP200
TPRKB
CCDC150
FANCD2
CNOT9
ABHD10
CISD2
SPATA5
SKP2
G3BP1
ABT1
PHIP
MMS22L
MTFR2
CDCA5
TMEM209
NCAPG2
PRPS1
RBMX
NSDHL
RPL10
TACC1
RPL7
POLR2K
HAUS6
INIP
POLE3
RPP30
MKI67
APIP
SSRP1
RPS3
CCDC15
CHEK1
DSN1
SOGA1
HIRIP3
SAP18
CCT5
EIF4E
TMEM18
CDC123
SCLT1
CENPU
BAG3
XRCC4
SUV39H2
DCLRE1C
ZFP36L2
HNRNPDL
CENPH
PRKCA
ATP5MC3
ELOC
SKA1
DBI
TMEM237
LSM11
VBP1
ELMSAN1
GNA14
DCK
CCT8
TBC1D31
WDYHV1
ATAD2
MFSD14A
SASS6
BUB1B
CCNB2
CDC25C
GART
STC1
CHAF1B
VMA21
ZDHHC12
RPL8
PSMC2
LSM12
RACGAP1
SPC24
EIF4A1
POLR3K
SNRNP25
CCNF
LBHD1
MAGOH
USP1
KLHDC9
NUP35
BOLA3
MRPS18C
CCT3
CIP2A
SGO2
THOC7
GMPS
KIF15
LZTFL1
ELP6
RPL39L
CGAS
FABP5
RAD21
YWHAZ
NDUFB6
STOML2
MELK
DDIAS
ZNF22
NUDT5
PRDX3
HPRT1
E2F7
PSMC3
CEP57
API5
CCT2
LEO1
WEE1
MCM7
FAM96A
FAM111A
PLK1
NEMP1
PHB
RRM1
TUBA1C
TSR1
C19orf48
RPSA
PBK
PAFAH1B2
ACOX2
DTYMK
STIP1
SNUPN
NFU1
CKAP2L
BUB1
CENPX
CNBP
HNRNPF
OTUD3
HNRNPA3
CDK1
UBB
HARS
PA2G4
ARL6IP1
NUDCD2
RNF34
LSM3
C1GALT1C1
SHCBP1
ESCO2
RSL1D1
RHNO1
CTPS1
SRGAP2C
CALB2
MTBP
MRPL13
GNG12
FIBP
PPP1CA
CFL1
RNF26
PSMD1
EXO1
ABRA
ZWILCH
UGT8
BRMS1
CKAP5
BANF1
MRPL48
RUVBL1
ATAD5
TBL1XR1
UBE2N
IMPDH2
GEN1
SUZ12
MRFAP1
APOBEC3B
PUF60
DCTPP1
MRPL14
MRPS23
OR52A1
KPNA2
RPS17
RUVBL2
DAZAP2
UTP11
HMCES
ALYREF
UPP1
IQGAP3
KMT5A
CMSS1
KNTC1
CDCA2
NDUFA12
SIVA1
BRI3BP
PARPBP
ROR1
BRCC3
UBE2L3
MORF4L1
BCAP31
POLR1D
KIF18B
SAPCD2
NF2
ERCC6L
RNF220
ZFP69B
TUBB4B
BLOC1S5
H2AFX
SRSF10
SUMO2
S100A16
RPL14
RELN
FAM111B
JPT1
LIN54
TUBB
PPIA
SRGAP2B
XRCC6
XRCC2
HIST1H4C
BLM
HNRNPAB
MCMBP
MRPL42
PRIM1
SOWAHC
SVIP
HYLS1
GPN1
WDHD1
COPS8
ARHGAP11A
HMGN2
CAPZA2
PRC1
C1orf174
DAXX
MZT1
IPO7
RNPS1
JPT2
TSN
NUP62
FGFR1OP
TRIM59
NRAS
HAUS7
VDAC1
TMX2
NDUFS3
CLIC1
EMP2
ZNF726
IFRD2
FASTKD5
DHFR
TRIM26
KIFC1
MRPS17
PSMB9
ISY1
EIF6
MRPL20
HAUS5
HMBS
GATC
TIMM23
HIST1H3B
UHRF1
GOLGA6L6
PSMB3
MYO19
C11orf98
PAGR1
CASP10
TMEM132A
CX3CL1
MRC2
RGPD5
ATP1A2
SAMD4A
RB1CC1
TYMP
GRN
FAM214A
RCN1
HEXB
SLC4A8
TNIP3
ME1
DAPP1
WIPI1
LNX1
NOTCH3
NTN4
FNDC3B
DNAJC10
NEBL
CDC14B
NFE2L1
APLP2
FTL
YPEL3
ICAM1
PLEKHG2
KCNK6
2.Mar
MKNK2
PPM1F
DAAM1
WFDC2
RNF125
TNFSF13B
SYT17
TMC5
ESRP1
MEGF8
DNASE2
ITGB8
LFNG
FKBP14
PTPRZ1
TSPAN13
ZFAND5
FBXL20
CPD
SYNGR2
COL1A1
VAT1
TRIM2
TBC1D19
MDK
SCNN1A
OPRM1
SLC26A8
VEGFA
RBP1
USP9Y
MOGS
GADD45A
YPEL5
HOXB3
PLEKHG1
CYSTM1
BAZ2B
PLA2G12A
SOX4
PPDPF
RRBP1
ROMO1
CAPNS1
PRDX5
SIX1
L3HYPDH
UQCR11
AKAP9
SRD5A3
KDR
ADM2
A4GALT
FOXP2
SAT1
DOCK6
PXDN
GDF15
JUND
RAB11FIP4
FMO5
TRIM5
SBF2
SCEL
RNF144B
MAPKBP1
ITGAV
PRKG2
LRIG3
WDR93
ATP1B1
UBXN4
LRTM1
PLA1A
MUC4
PAM
SPATA9
GIGYF1
LPAR4
OGT
LCN2
SAA4
TNKS1BP1
SPATA4
ACSL1
BMP3
CCDC148
ENPP3
ADAMTS5
HEATR3
CNOT8
ANKRD9
B3GNT7
CACNA1D
CREB3L1
SLC30A2
NCK1
XDH
CACFD1
RDH13
AZGP1
MRNIP
SQSTM1
ZG16B
LRP5
PDZK1IP1
ALPL
PIGR
PBXIP1
CLRN1
LIPH
BRI3
DEFB1
RASEF
HEPACAM
DEPP1
MOAP1
SPINT1
LARP6
TPP1
IQCD
SLFN5
MTMR10
C15orf48
GOLGA2
TMC4
ECI1
BEST1
RNF187
PCMTD1
MOBP
MAP2K1
CHD3
STAT2
LRG1
ORMDL3
OR5A1
SMPDL3A
JUP
LEP
LRRN1
ORAI3
MYO1D
FAM109B
SAMD12
CD151
ZBTB42
HIST1H2AC
HIST1H2BC
GPR137C
MUC16
CAPN12
SATB1
TTC3
AP2A2
RIPK4
ACSM2A
ADAP2
MIXL1
LAMP1
ZNF555
GLDN
BCAM
DNAJB13
PLSCR3
HCAR1
LRP10
ZNF841
MFAP5
PSAP
HIST1H2BK
CSF2RA
GK
SLC44A4
HLA-C
PPP1R11
TTC25
RGL3
HLA-A
ATAD3C
HSBP1L1
OR52I1
ARHGEF38
CFB
SPTY2D1OS
SMIM31
TMEM150C
SELENOP
CHMP1B
KIAA1147
RHEX
HIST2H4B
HIST2H4A
HIST2H2AA4
NBPF26
SNURF
HIST1H4I
RAB7B

## Sheet: UBE2T related genes
Gene
PRR11
NEK2
NUF2
BIRC5
CCNB1
ZWINT
CDC20
CCNB2
AURKB
NUSAP1
CENPA
KIF2C
CDCA8
PCLAF
CDK1
UBE2C
MYBL2
CDKN3
KPNA2
TPX2
CCNA2
CDC25C
RRM2
GINS1
CEP55
HJURP
CKS1B
TOP2A
AURKA
PLK1
MAD2L1
CDCA5
SPC24
DLGAP5
NCAPH
SKA3
CDC45
CDC6
EXO1
PBK
KIFC1
HMMR
ORC6
BUB1
KIF20A
MELK
PIMREG
TROAP
NCAPG
SPAG5
RAD51
BUB1B
SPC25
KIF4A
ASF1B
PRC1
POC1A
GINS2
MCM10
NDC80
CDT1
KIF11
DTYMK
NME1
ORC1
TTK
CDCA3
MCM6
MCM4
CENPL
DEPDC1
TEDC2
RFC4
KIF23
SGO1
TK1
CENPU
TRAIP
SKA1
FEN1
GTSE1
DEPDC1B
RACGAP1
MND1
DSCC1
CKAP2L
H2AZ1
RAD51AP1
FOXM1
KIF18B
OIP5
TRIP13
CCT3
DTL
CENPW
RAD54L
PAICS
TYMS
ESPL1
ILF2
PKMYT1
PTTG1
SNRPE
FANCI
PARPBP
KIF15
CDC25A
IQGAP3
CHEK1
EME1
HSPE1
CENPF
CENPN
MCM2
UBE2T
RNASEH2A
ANLN
CENPM
EZH2
MTFR2
CENPH
PCNA
MIS18A
AUNIP
C1QTNF7
TACC3
SAPCD2
CPSF3
HROB
SHCBP1
KIF14
CACYBP
ADH1B
CDCA2
RFC2
ABCA8
AC099850.4
MTHFD2
SNRPD1
SCN4B
UHRF1
TNS1
FAM136A
FANCG
GMNN
DKC1
SCN7A
PLK4
CDCA4
INMT
DBF4
CHAF1B
ADAMTS8
RECQL4
POLE2
FAM83D
TIMELESS
RANBP1
FARSB
HSPD1
DSN1
CENPI
TCF21
FLAD1
CBX7
ESCO2
CCT5
UBE2S
ASPM
PSRC1
PGAM5
RMI2
PSMD14
RFC5
RAI2
CRY2
LMNB1
TUBG1
BRIX1
C1orf112
MAMDC2
MRPL15
CCDC58
ARHGAP6
ECE2
FHL1
NFIX
RAN
CKS2
STIL
MRPL3
ITGA8
ATAD2
ECT2
CCNF
H2AX
CCDC167
DNAJC9
TGFBR2
E2F1
NCAPG2
ALYREF
JAM2
ARHGAP11A
MKI67
PHACTR1
TIMM23
XRCC2
NUP37
OLA1
CBX3
MRTO4
CGNL1
SUV39H2
MCM7
FAM72A
KIF22
TIMM8A
HNRNPC
FANCD2
PYCR1
CYP4B1
KNSTRN
SGO2
ARHGAP31
E2F2
UNG
NPM3
NABP2
CYBRD1
MRPL9
TBX4
ACTL6A
CIP2A
MFAP4
PPAT
PTPN21
TNXB
VEGFD
DLC1
E2F8
TUBA1C
BTNL9
ARHGEF39
EMCN
BOLA3
LRR1
DONSON
SNRPG
BLM
ERCC6L
VRK1
AOC3
POLR2H
ABI3BP
ADRB2
CAVIN2
EDNRB
CHEK2
ZBTB4
C19orf48
CENPK
DNA2
TICRR
PPIL1
DDX39A
AIMP2
AL133355.1
FRY
MTX1
TACO1
ASPA
PACC1
TIMM17A
FAM72B
WDHD1
DENR
PLAC9
SPDL1
PPP1R14B
GINS4
UQCC2
SNRPF
ATP1A2
AC021016.2
TBX5-AS1
CENPE
DPYSL2
PSAT1
MRPL37
SF3B6
ZWILCH
GRIA1
ADAMTSL3
TBRG4
MEST
DUOX1
CENPO
PRX
WDR76
FHL5
LDB2
EFCC1
FMO2
HMGA1
SLIT3
FAM72D
WDR12
SHROOM4
PAK1IP1
FXYD1
EIF4A3
DAP3
LINC00968
VIPR1
FENDRR
CKAP2
FGD5
TGFBR3
FANCA
ERG
KNL1
SNRPA1
ITIH5
ATIC
NUDT1
PDZD2
CCNE1
HYLS1
SFXN1
AC073585.1
TMEM106C
NEIL3
SLBP
PDLIM2
NIFK
MRPL13
MSH2
PREB
NUP85
PAFAH1B3
TEK
KANK2
CALCOCO1
NIF3L1
FAM107A
A2M
CCT7
BUB3
BYSL
GSTM5
JPT1
CDC7
PFDN2
MRGBP
PSMB4
HNRNPL
CSE1L
AC093278.2
LIN9
DCAF13
RPP40
NDC1
STMN1
SHMT2
TAL1
TNS2
PNO1
FOXF1
FBXO5
HMBS
RCC1
FAM111B
CCT4
SFXN4
PSMB5
GAPDH
CLIC5
PPM1G
MRPL47
HPRT1
NOL11
POLA2
PRIM1
HDGF
RFC3
PDCD2L
CACNA2D2
UTP6
HMGB2
SYNPO
LIMS2
USP39
EXOSC2
SLIT2
TOM1L2
FAM189A2
DCUN1D5
PFDN4
PNPT1
RBMS3
AHNAK
DPY30
PKNOX2
CELF2
ARHGEF15
MRPS16
PPIF
CASS4
PIF1
ACADL
SNRPC
SEPTIN4
MRPL58
IL33
RASGRP4
EMP2
ZC3HC1
DARS2
PPP1R14BP3
CORO2B
MTMR10
PECAM1
COA6
KIF18A
ROBO2
C5orf34
HASPIN
MRPL21
AKAP13
EIF4EBP1
RILPL2
C7
RHNO1
PDCD5
TMPO
ARHGAP24
ZNF366
SUV39H1
POP7
TONSL
NOP58
SPARCL1
NOP56
RUVBL1
JPH4
COL6A6
METTL7A
SUSD2
MYZAP
CLSPN
SRSF9
S1PR1
WDR75
SSBP1
CHRDL1
GDF10
BZW2
MYO19
RBMS2
RAB5IF
DAPK2
RGCC
RDM1
METTL5
GPR146
NPR1
SCNM1
PEBP4
PRICKLE2
TPI1
CTDSPL
MASTL
C4orf46
GINS3
ROBO4
VPS72
EIPR1
TBX5
NOL10
FKBP3
LINC01936
STIP1
RAD54B
SNRPGP2
STARD13
AP001528.2
LGI3
RAE1
BRI3BP
ZC3H15
RPL39L
TMEM177
UBL3
SMAD6
LANCL1-AS1
CCT6A
DUOXA1
PEAK1
GYPE
LSM5
GPIHBP1
CNTN6
HID1-AS1
PSMG3
GNL3
SLC25A39
SFTA1P
BRIP1
ELOC
ENOPH1
NR3C2
MCTS1
CLEC14A
BCCIP
CNOT9
METTL2A
CDC123
SVEP1
AFF3
KANK3
BRCA1
AC009806.1
TARS1
ANGPT1
ST6GALNAC6
ASNS
GNPNAT1
PSMB3
SNRPB
CYYR1
MTIF2
PRIM2
RRP36
PPIH
PTRH2
MTCH2
RS1
CHAF1A
SH2D3C
AGER
COA4
CSTF2
FBLN5
PLA2G4F
ADAMTS7P3
SEM1
C20orf194
RSPO1
MRPL11
SYNC
TBX2
PDSS1
VWF
CCDC69
MS4A2
ALKAL2
SELP
MYH11
AC093110.1
MARS1
CISD2
KNTC1
TMEM100
F11
AC018647.1
PDZD11
CA4
GLRX3
RHOJ
LTBP4
LRRC42
EEF1E1
PRKCE
NATD1
PSMA5
LSM2
CDH5
PTPRB
CLEC1A
MYL6B
TACC1
SNX30
PEAR1
PSMD4
GGH
LRRC59
CD300LG
GPN1
NEDD9
CCDC43
TMEM69
PSMD11
CLDN18
GIMAP8
LRRK2
C12orf45
PA2G4
EBNA1BP2
SNRPEP2
VEPH1
CYCS
LAGE3
RSPO2
HELLS
RPL13AP17
E2F3
GART
PALMD
WDR62
CD302
MRPL17
CLEC3B
AC008669.1
DBF4B
POLQ
LINC01996
THSD1
CMSS1
VAMP2
FO681492.1
AL590226.1
FAAP24
FAM72C
C1orf131
EMC9
SRPRB
INCENP
AC027288.3
FLI1
AL136452.1
DPEP2
ANAPC7
MYCT1
F8
MAOB
SMARCA2
SNF8
SLC39A8
EPAS1
MTERF3
COLEC12
B4GALT3
NECAB1
GPI
REPS2
LSM12
CALCRL
SLC2A1
STARD8
GUCY1A2
RRM1
CAT
SPN
GEMIN6
TYMSOS
UQCRH
AC096921.2
SLC50A1
MRPL52
RNU6-529P
MRPS10
KAT2B
HSPA12B
KIF20B
PFDN6
GPR19
AL445307.1
APEX1
GATA6
BOP1
PIK3IP1
PPIA
SELENOI
C1orf74
PRTFDC1
AQP4
HSPA14
KNOP1
LPAL2
C8orf76
WDYHV1
ADGRF5
PSMC4
SRM
PCDHGB7
POLR2D
ACP1
PTH1R
HSD17B4
TPRKB
AL606469.1
HIGD1B
SGCA
TMPO-AS1
DGUOK
ANOS1
GTPBP4
CSTF3
HLF
GIMAP1
CTXND1
SEC14L6
STOML2
SESN1
RASGRF1
ADARB1
LINC01352
GEMIN2
ACOXL
ECRG4
FH
ZNF367
VSIG2
DES
MTX2
NDUFA12
THBD
AC096531.2
SRPK1
TOMM40
USHBP1
WWC2
DARS1
MCM3
CCNE2
PARD3B
GNAQ
RCCD1
ZNHIT3
NAXE
AC092718.4
AHCY
MAP3K3
TEF
ERH
PDRG1
GEMIN7
KLF2
PLLP
PUS1
LHFPL3-AS2
SNRNP25
PSMG1
AF131215.5
HILPDA
HAX1
CPED1
MGAT3
SASS6
HPSE2
NIPSNAP1
INTS7
UNC45B
ALKBH2
SLC7A5
P3H4
OGN
ZNF423
DENND3
TUBB
TCF19
CHAC2
LMO2
CPAMD8
SGCG
AL445423.1
EIF2S2
DUSP12
CDK2
SEMA5A
C14orf132
MRPL12
LINC00987
PIP5K1B
ADCY9
PGM5P4
AP001189.1
CYC1
PSMC3IP
SPAAR
CCDC34
SPATS2
TEX30
TDG
CCT8
GARS1
2.Mar
NXPH3
HSD17B6
TBC1D7
AC005884.1
C10orf67
ALG3
SNX1
TMEM204
MYOCD
TOMM5
XPOT
CCL14
CTHRC1
MTBP
RABIF
LINC02016
FGFR2
ACVRL1
MRPS7
TIPIN
MMRN1
NUP155
AL136369.1
N4BP1
LINC01081
LRRC36
SOX7
ENG
MIR22HG
PLSCR4
SECISBP2L
MAD2L2
C17orf58
CREBRF
NMUR1
MMRN2
ABCF2
RAMP3
KIF1C
GPD1
SLC5A6
SOSTDC1
MTFR1
PLA2G1B
FAM162B
BORA
FAM110D
AC009093.3
TBC1D31
AC026992.2
PHB
C9orf40
SLC6A4
POLR1C
FAT4
PREX2
CD34
ARHGAP44
SYNPO2
AL445524.1
KLF13
MRPS35
VPS33A
GLRX2
RPA3
PGR
COA7
OTUD1
CSRNP1
DDX56
PDCL3
ATP1B2
SHC3
NCAPD2
LMOD1
CRTAC1
JAML
LHFPL6
CDO1
AC104237.2
CCDC152
SSB
DCTPP1
AC135012.3
AP003385.4
LRRN3
MRPL30
Z99129.4
DNAJB11
EIF2AK1
ISG20L2
ATP5MC3
MRPL36
DDX55
RXFP1
BCL2L12
COPS6
AC107959.1
PIGC
CD93
MYOC
SLIRP
ORC5
CTPS1
MAGOH
SEMA3G
LRRK2-DT
LSAMP
TIMM9
GNG7
PLCL1
SLC35B1
SPINDOC
FABP4
AC236972.3
ADRA1A
RFWD3
CASQ2
SULT1C4
RPP30
PRPF4
SDHAF3
AC104237.3
INMT-MINDY4
SYNE1
MAIP1
ZMYND19
ART4
AGMAT
AC112777.1
PRMT5
SKP2
VPS25
RNF34
TFB2M
PARP2
NTN4
NTRK3
FAM13C
MAGI2-AS3
HHIP
SLC25A10
SEC61G
CX3CR1
SORBS1
SLC5A9
FRMD4B
POP1
CCM2L
SMUG1
INTS8
NAA10
RGS9
GSS
PUS7
DPH2
IGIP
PDIA4
POLD2
PRG4
ITLN2
AC093890.1
AP001189.3
EFTUD2
GPM6A
PSMA7
LINC00702
SFTPD
ACBD6
MRPS12
ATP13A4
SLC15A2
SPATA18
DIABLO
MCM8
UTP18
CTSO
SNRK
ATP5PBP5
AC116407.1
ITGA9
ACKR1
KLF9
METTL1
STX11
MSH6
RNF144B
ALG8
ODAM
GMPS
ZBTB16
DDIAS
HMGB3
CCDC86
ANGPT4
ADPRH
YDJC
TBX3
PPP4C
PLPP3
LSM4
PSMB2
MAGOHB
ERAL1
MORF4L2
CHCHD3
OR7E47P
SUMO2
CAV1
TIE1
AC095050.1
PSMD3
EIF2B1
LDHA
NUDCD1
GKN2
GRID1
GRASP
UTRN
GRIK4
ZNF695
PIK3R1
RNASEH1
C8orf34-AS1
SFTPC
WDR74
ST8SIA6
TESMIN
RMI1
CASP12
SYT15
LMNB2
WNT3A
SCUBE1
GHR
PI16
FEZ1
AC091588.3
TMED2
AC093726.1
RAC3
ATP5F1C
SMYD5
OLFML1
PRCC
MGLL
GFRA1
ALDH18A1
CAVIN1
SNHG1
SPAG4
EXOSC1
SNX25
ARL6IP1
AL133215.2
PFKP
HPGDS
LRPPRC
LINC01863
NLE1
LINC00163
STMP1
FLRT3
PRDX4
MRPL19
DUS4L
INTS13
AF131215.6
SNRPA
ZCCHC24
TMEM182
SELENBP1
LAMP3
NDNF
SLC14A1
YWHAQ
SLC46A2
MRPL44
AL031058.1
TIPRL
MRPS33
R3HDM1
SERTM1
MRPS15
FKBP4
WDR43
CD36
MZT2A
FANCB
CDCA7
OVCH2
ECEL1P2
GGCT
RAD51C
TRAF4
NDST1
AC044810.2
SLC22A3
PPIAP22
RTRAF
PKMP3
MRPL27
HAUS8
SIDT2
CAV3
HDAC2
RHEB
TIMM10
ANGPTL5
GANC
REXO5
ECSCR
HSPB7
NDUFS6
OVCH1
FIGNL1
OTC
TMEM258
CDK4
THOP1
IGSF10
AGRP
PARP1
PTPRM
MDH2
MRPL51
CCDC141
SAC3D1
ABRACL
MACROD2
SYNE3
OSTC
AL109741.1
SAP30L
CTSV
MSRB3
EIF5A
ARHGEF6
ZNF687-AS1
TSACC
SLC12A4
AC011899.2
TRIAP1
GGA2
MBNL1-AS1
NOVA2
STARD9
SPOCK2
CEP85
PRKG1
GAS6
GGTA1P
NARF
HPDL
LTBP2
AC012073.1
MTFP1
DDX11-AS1
MEX3A
UTP4
WIF1
CHRM1
TPM3
VBP1
SPRY4
PAIP1
UQCC3
CDH24
F12
YWHAZ
HSPB6
LAMA2
ENO1
THOC3
MASP1
TLR5
TSN
NOTCH4
ABCA3
SUMO1
MRPL2
IPO4
NELFE
SH3GL3
GRK5
CFP
KCNA5
AC026992.1
CMC2
MTHFD1
CPSF4
LIMD1
CDKL5
STAMBP
LINC00511
PSMC6
SCARF1
TIMM17B
NOP16
FAM49A
SRP9
LMCD1
VDAC3
TUBB3
MARCKSL1
ABCA9
FGF10
XPO5
AC010976.2
ATP5MF
TIMM50
MANF
YRDC
EHD2
FAM189B
APOO
PCDHGC3
UST
GATA1
CBX1
CCDC85A
ERO1A
EIF4E3
NCAPGP2
SERINC1
REM1
ALDOA
PTGER4
POLR2G
KLHL33
YARS2
MEF2A
LRRFIP1
RAMP2
CLNS1A
PTS
PSMA1
PIGU
MCC
GAB1
MAP6
PSMD12
MGP
UBE2V2
SPTBN1
GPRIN1
NOP2
FOXF2
PMS2P1
ADRB1
ERBB4
COIL
SIGMAR1
PRAM1
SIGLEC17P
ANAPC11
MRPL35
RIOK1
MTURN
C16orf89
TRIM59
CD81
SGMS2
SLC25A13
ATP5PD
AC010998.1
TBX2-AS1
SOX17
AC004816.1
IQSEC3
AC019193.2
IMP4
PWP1
ZEB1
BCHE
MIR924HG
UTP11
PGP
PRELID3B
NSUN5
INKA2
ESAM
FBXO45
LRP2BP
PFN2
ADSL
WDR53
AC090559.1
LINC00092
EIF3B
VSIR
DNMT3B
PDCD6
RBIS
EFCAB14
CHIAP2
PDE5A
PSMA4
CTSH
EP300-AS1
FCN3
PRPF19
NCAPD3
HEG1
CD3EAP
TXNIP
DOCK9
NR2C2AP
FTSJ1
MRPL45
MGME1
SUPV3L1
NLN
TRAP1
UBA2
NDRG2
BMPR2
UCHL5
ACTN2
TCP1
AC007671.1
PYCR3
TRIB3
DOCK4
Z95114.3
GCOM1
C20orf202
MRPL24
LINC01290
TPPP
TWF1
AMOTL1
INPP5K
DIPK2B
STXBP6
AC112722.1
GIMAP6
COL6A5
RTKN
ZNF239
RAB44
CD5L
ENTR1
NDUFAB1
MPHOSPH10
UFD1
UMPS
MCEMP1
ZBTB47
HNRNPAB
RCAN1
ANGPTL7
FAM24B
IQSEC1
GFRA2
SCN2B
PTPRQ
TWNK
LINC00656
ZNF106
MEMO1P1
EFNA3
IRAK1
NFATC1
XPO1
AC026369.3
CREBL2
RPE
TNNC1
EPB41L4A
PID1
RCOR2
PCAT19
C11orf98
ROS1
NIPAL3
PPP1R35
KPNB1
ZNF385B
FYCO1
TSPYL1
PCDH12
GTF3C2
LINC00337
CD101
AC005747.1
NOSTRIN
RASSF2
EFEMP1
PSPH
CHCHD2
RNU6-955P
MAGI1
NUP205
CYTOR
AL355499.1
P3H2
MRC1
AC104083.1
ATP5MPL
SLC52A2
CPA3
CCDC137
MTA3
SNRPD2
AC098934.1
ADCY4
PRDM11
EED
BARD1
TBC1D2B
LMO7
ANGPTL1
ITM2A
NSUN2
ABCE1
CNRIP1
DHFR
HSD17B10
SAAL1
KCMF1
LINC00891
C12orf73
POLDIP2
GALNT18
JMJD4
PRDM6
TOMM70
YKT6
DNAAF5
UPK3B
CADM3-AS1
MRPS23
SEMA6A
ATAD3A
TMEM223
PSMD7
VSTM4
NT5C3B
TOPBP1
METTL23
PTGES3
ETV1
AC093787.1
MED27
EML1
TMEM14B
ARMC1
ARC
TMEM220
BOLA2-SMG1P6
TNFSF13
TMEM183A
NLRC4
NDUFA9
TMEM14A
AUP1
FRMD3
FAM220A
MARS2
BLOC1S4
E2F6
PGM5
SELENOP
AL135960.1
MPIG6B
PTMA
UBE2F
TSPAN18
TSFM
NIP7
SMS
FAM83A
MEA1
XPC
TTC9C
ACKR4
PPME1
RPS6KA2
LSM12P1
TARS2
ZP3
MED8
AC025271.4
STOM
UCK2
PRELP
WWP2
SEMA6D
ATP5MD
DNAJA3
ZEB2
TRUB2
RCC2
KCNJ5
EMC8
BANF1
IMMT
AC004947.1
PDE8B
AC073149.1
ADD1
GYPC
CENPX
ACACB
PCDH15
RBL1
CASZ1
CHCHD1
AC010776.3
BNIP3P5
ANKRD44
HSF2BP
DIXDC1
AHSA1
DCC
ITPRIP
RHOBTB2
NDUFB4
CHTF18
METTL21A
CNOT11
HNRNPCP2
CENPQ
TARBP2
AC012640.4
DDX12P
CFAP221
PTPRD-AS1
RANBP3L
IL6ST
HLX-AS1
CST5
HBA2
RPAP3
EXOSC4
CCND2
STX12
MRPL1
RASL12
CAB39L
CA3
ADAMTS1
CLIC3
NDUFAF8
PCYOX1
AL354714.1
RARS1
MZT1
AC015726.1
SF3B4
CALU
URB2
NEGR1
SIRPB1
AC008763.3
PCDH17
GTF2E2
ALDH2
GCSH
B4GALT2
CDK8
LAMB2
FBL
SKA2
GGTLC1
FOXP1
SKI
DOLPP1
VARS1
ITIH3
TPSAB1
NDUFB3
N4BP2L1
NKIRAS2
PAXIP1-AS2
BUD31
POLR2J
MCM5
NUTF2
SFTPA1
HBA1
SUSD6
FKBPL
SSRP1
GEMIN8P4
MDH1
SRSF2
HLTF
MRPS5
HLA-E
USP54
ACE
AC131649.2
CCT2
POLE3
CNPY2
CFD
AC068700.1
CMTM5
TFG
AP1S1
CRIM1
C1orf116
DKK2
CCDC59
NUP107
MIR30C2
NEDD8
PUF60
CPB2
E2F7
PTCH1
ELN
CTU2
NTMT1
LPL
DAPK1
PSMB7
JDP2
DBNDD1
MIR4435-2HG
TOR3A
C3orf86
LIG1
FOXO1
ZYG11A
AF131215.7
METAP1
FAM122A
ADGRE5
GFOD1
ARHGEF17
IDH2
PSME3
TLR2
LINC01645
AC087521.1
CASP6
MS4A7
ESYT3
HAT1
KDM1A
JCAD
MAPK10
PTPN13
AQP1
NOL7
NAT9
TMPRSS2
ABCA6
SASH1
MIR27A
DDX52
PCSK5
LINC01082
FCER1A
ZMYND15
RNFT2
RECK
RUSC1
EPCAM
RRP1
LRRC2
C17orf75
EXOSC5
SMAD7
COQ5
GLDN
GPM6B
LYSMD1
CNP
AP000251.1
NFIC
IARS1
AC128709.3
PGAM1
LEFTY2
POLE
AC002116.2
ARAP3
DBF4P1
ADGRE3
C1QBP
AGAP11
AC087854.1
MYL3
ADGRD1
DRG1
THRA
KIAA0408
MRPL48
RASSF5
C1orf35
CERT1
LGI4
RORA
CBX8
RCE1
MS4A15
PRMT1
SFTPA2
RBP2
AGBL1
LRRC32
MOCS1
LINC01197
ARPC1A
PSMD2
DAB2
AC013553.3
UCHL3
TNFSF12
PTCRA
EPB41L4A-DT
PHF19
UBE2SP1
PTGDS
LMOD3
AC011899.3
KCNAB1
RXRG
CAD
BTG2
PTGES2
RFTN1
PRICKLE1
PSMA6
TAF11
PCAT6
LATS2
AP000438.1
FOLR1
AC120049.1
COX6A1
PRR19
C8orf34
ATP2A1-AS1
ELF3-AS1
SLC24A4
ALPL
ANKRD29
TRMT10C
LCN6
AC104836.1
ARRDC4
DIAPH3
PARS2
NPNT
TTI1
COQ3
AL390755.1
ARHGEF26
AC093510.2
PCGF6
KIAA0040
ARHGEF2-AS1
COPS7B
PSMC2
POLR3K
GCNT4
TOMM40L
PHACTR2
FGR
RAPGEF3
C1orf21
CAV2
C1orf43
RNASEH1-AS1
AC104938.1
AC092691.1
PTK2B
MDK
NUP35
TMEM132C
RAPGEF2
AP001486.2
BORCS7
XRCC5
MSL3P1
TXNDC9
POMP
PTGIR
AC116312.1
FBXO43
GLMP
RPF2
AMZ2
CCDC150
NELFCD
THRB
AC091825.3
SNX29
ANO2
BUD23
DHX37
RSRC1
MSTO1
DPM1
TTC28
C2orf91
COX4I2
KIAA0513
GATA6-AS1
WFS1
MIR497HG
ATP5MC1
USP14
VPS13D
TMEM147
SLC16A11
MED20
SHE
SMCO3
MMP28
HMGXB4
COASY
PDE2A
FAM13B
CXCL16
FAM162A
AC046195.1
CDC34
OLR1
MTPAP
LYVE1
EFNA4
WFDC1
SH3BGRL
TPPP3
SWI5
ZFP36
RCBTB2
RPS6KB2
ZNRD1
OR7E38P
EPB41L2
SCGB3A2
ABCC6
TRMT6
TPSB2
IQCN
DDOST
SLC35B2
COL4A3
AC079467.1
SMC2
TMPOP2
ALOX5
EIF3I
POLR3C
RTKN2
HSPB8
MAML2
SFTPB
TMEM273
AK1
MDGA1
FAM98A
MRPL22
SYNM
SLC19A3
AATK
MALSU1
GPX3
SCGB3A1
ARHGEF37
SNRPGP10
DYNLL1
SH3D19
MACF1
GTF2E1
AC027288.2
RTN4RL1
PLPPR4
PLEKHH2
CXorf40B
RAB40A
AC084880.1
AL118508.3
SATB1
AOC4P
SHANK3
NONO
UBE2N
DDX11
KIF17
AC104984.5
KLF15
MFSD2A
RBBP7
COL4A4
THSD4
SCN1A
HMCN2
UBL4A
ANP32E
ARPC3
C1orf109
GPS1
LIMCH1
SNRPB2
TAF1A
PARVA
PDK4
GMPPA
IL6R
HACD4
DNASE2B
NKRF
CCL23
RETN
PLXNA2
AC012651.1
HMGN1
MTHFD1L
MYO9A
OTX1
MED4-AS1
AC026401.3
PGK1
CBX2
RAB10
KAT2A
EIF2B4
ATP5MC1P4
ITM2B
S1PR4
ATOH8
CGAS
FGFBP2
TMEM132A
COBLL1
PPP1CC
GATA5
BOLA1
PPP1R8
APOBR
LNX2
TAPT1
SLCO2B1
GATC
PGM5P4-AS1
GPRASP1
EIF1AD
NAE1
RITA1
DENND2A
APOBEC3B
NDUFB9
PLCE1
CISD1
RINT1
CYP4V2
FLVCR1
CIAO1
LINC02471
SNAPIN
AC005180.2
LINC02321
PALD1
EPRS1
UTP14A
SLC1A1
KIAA1324L
TLCD2
TRMT61B
IL3RA
KCNJ15
MRPL10
FAM104A
DAD1
PRSS12
SNRNP40
GLRX5
TAF6
NIT2
SELPLG
SRPX
PRDX3
CCRL2
PSME2
GPD1L
MIF
RPN1
CRIPT
HBB
PRKCH
AL391834.2
RBL2
MAFG-DT
CDK5
AC024337.2
RTN1
TUBA1B
MFNG
GLIPR1L2
AL049634.1
COCH
TLE4
NETO2
PCCB
ARAP2
SLC27A1
IL5RA
FXYD6
MARCO
HBEGF
RASGEF1B
GEN1
DISP1
[truncated: 22,251 more rows]

## Sheet: UrCCGs
Gene
PRR11
NEK2
NUF2
BIRC5
CCNB1
ZWINT
CDC20
CCNB2
AURKB
NUSAP1
CENPA
KIF2C
CDCA8
PCLAF
CDK1
UBE2C
MYBL2
CDKN3
KPNA2
TPX2
CCNA2
CDC25C
RRM2
CEP55
HJURP
CKS1B
TOP2A
AURKA
PLK1
MAD2L1
CDCA5
SPC24
DLGAP5
NCAPH
SKA3
CDC45
CDC6
EXO1
PBK
KIFC1
HMMR
ORC6
BUB1
KIF20A
MELK
PIMREG
TROAP
NCAPG
SPAG5
BUB1B
SPC25
KIF4A
ASF1B
PRC1
MCM10
NDC80
KIF11
DTYMK
NME1
TTK
CDCA3
MCM4
CENPL
DEPDC1
RFC4
KIF23
SGO1
TK1
CENPU
SKA1
FEN1
GTSE1
DEPDC1B
RACGAP1
MND1
CKAP2L
RAD51AP1
FOXM1
KIF18B
TRIP13
CCT3
CENPW
PAICS
TYMS
ESPL1
ILF2
PTTG1
SNRPE
FANCI
PARPBP
KIF15
IQGAP3
CHEK1
HSPE1
CENPF
CENPN
UBE2T
RNASEH2A
ANLN
CENPM
EZH2
MTFR2
CENPH
PCNA
TACC3
SAPCD2
SHCBP1
KIF14
CACYBP
CDCA2
RFC2
SNRPD1
UHRF1
GMNN
DKC1
PLK4
DBF4
CHAF1B
FAM83D
TIMELESS
RANBP1
HSPD1
DSN1
CENPI
ESCO2
CCT5
ASPM
RFC5
TUBG1
BRIX1
RAN
CKS2
STIL
ATAD2
ECT2
CCNF
DNAJC9
NCAPG2
ALYREF
ARHGAP11A
MKI67
TIMM23
XRCC2
NUP37
OLA1
CBX3
MRTO4
SUV39H2
MCM7
KIF22
TIMM8A
HNRNPC
FANCD2
KNSTRN
SGO2
E2F2
ACTL6A
CIP2A
E2F8
TUBA1C
ARHGEF39
BOLA3
LRR1
SNRPG
BLM
ERCC6L
VRK1
C19orf48
CENPK
DNA2
DDX39A
WDHD1
SPDL1
SNRPF
ATP1A2
CENPE
MRPL37
ZWILCH
CENPO
WDR76
HMGA1
CKAP2
KNL1
NUDT1
HYLS1
TMEM106C
NEIL3
MRPL13
MSH2
NUP85
BUB3
JPT1
CSE1L
NDC1
STMN1
FBXO5
HMBS
FAM111B
CCT4
GAPDH
PPM1G
MRPL47
HPRT1
NOL11
POLA2
PRIM1
RFC3
HMGB2
EXOSC2
PFDN4
SNRPC
EMP2
ZC3HC1
MTMR10
KIF18A
RHNO1
PDCD5
TMPO
NOP58
NOP56
RUVBL1
CLSPN
SSBP1
BZW2
MYO19
TPI1
MASTL
STIP1
BRI3BP
RPL39L
LSM5
ELOC
CNOT9
CDC123
BRCA1
PSMB3
SNRPB
MRPL11
CISD2
KNTC1
TACC1
GGH
GPN1
PSMD11
PA2G4
CYCS
HELLS
GART
POLQ
CMSS1
LSM12
RRM1
KIF20B
PPIA
WDYHV1
TPRKB
STOML2
NDUFA12
MCM3
ERH
SNRNP25
SASS6
TUBB
CDK2
PSMC3IP
CCDC34
TEX30
CCT8
2.Mar
MTBP
TIPIN
NUP155
BORA
TBC1D31
PHB
RPA3
NCAPD2
DCTPP1
ATP5MC3
CTPS1
MAGOH
RPP30
SKP2
RNF34
NTN4
POLD2
MCM8
METTL1
RNF144B
GMPS
DDIAS
LSM4
MAGOHB
ERAL1
MORF4L2
CHCHD3
SUMO2
LDHA
ARL6IP1
MRPL19
RAD51C
HAUS8
TIMM10
CDK4
MRPL51
TPM3
VBP1
YWHAZ
ENO1
THOC3
TSN
CMC2
MTHFD1
VDAC3
CBX1
TRIM59
IMP4
UTP11
PRELID3B
PSMA4
PRPF19
MGME1
TCP1
NDUFAB1
UMPS
HNRNPAB
XPO1
C11orf98
CHCHD2
SNRPD2
EED
BARD1
DHFR
MRPS23
PTGES3
TMEM14B
NDUFA9
TMEM14A
AUP1
SELENOP
PTMA
SMS
MEA1
DNAJA3
BANF1
IMMT
CENPX
CENPQ
MZT1
SF3B4
SKA2
SSRP1
HLTF
CCT2
POLE3
NUP107
PUF60
E2F7
HAT1
RNFT2
GLDN
NFIC
MRPL48
PHF19
PSMA6
ALPL
DIAPH3
COQ3
PSMC2
POLR3K
MDK
NUP35
XRCC5
CCDC150
MSTO1
SMC2
MRPL22
DYNLL1
SATB1
UBE2N
DDX11
RBBP7
ANP32E
SNRPB2
PGK1
CGAS
TMEM132A
GATC
APOBEC3B
SNRNP40
PRDX3
PSME2
TUBA1B
GEN1
GTF3A
LBR
TTF2
POLR2K
ROMO1
ROR1
ATAD5
RNPS1
VDAC1
PDIA6
HNRNPF
COPS8
ABT1
SSX2IP
MYH10
SEH1L
GPN3
JPT2
RPLP0
NASP
PSMD1
HTRA2
CDKL1
PLEK2
NSD2
BZW1
C15orf48
PIGR
PSMA3
NAA20
CKAP5
C1orf174
RPS7
RUVBL2
HAUS1
TMEM237
CSTF1
NEMP1
EIF2S1
EIF6
FIBP
ITGB3BP
DDX18
MRPL18
SET
MAPRE1
YEATS4
ZFP69B
PSMC3
RNF125
COPS3
PSMA2
SRSF3
SOX4
NUP62
PPP1CA
RBM8A
ADRM1
TIMM21
NGDN
SUZ12
RBMX
ITGB1BP1
UAP1
MRPL42
NSDHL
NRM
COA1
TFAM
RAD21
NDUFS3
SMC4
PSMC5
NPM1
APLP2
SCEL
G2E3
RANGAP1
ESRP1
SUPT16H
HAUS6
BNIP1
EXOSC9
BRMS1
SAE1
EXOSC8
PRKG2
RAD18
SNRPD3
CX3CL1
DEK
GTF2A2
PPM1F
TSR1
GDI2
PMPCB
NAA50
NEBL
CFL1
MOGS
NUDT5
HAUS5
SSR1
ENY2
HEATR3
NCL
CLIC1
SRSF7
GAS2L3
PRPS1
SLC25A17
PFKFB4
LZTFL1
DCK
BRCA2
MRPS17
TRMU
DNMT1
HSP90AA1
AC007743.1
DHX9
LEO1
TMX2
DNAJC10
NFU1
BRCC3
MRPL20
COX17
COMMD4
JUND
SLC25A5
HNRNPA2B1
NRAS
CAPZA1
SAMHD1
NUP54
ANXA3
DEPP1
UPF3B
USP1
ZFP36L2
TMEM209
ABHD10
SERBP1
MMS22L
BAG2
SPCS2
TIMM13
NDUFB6
SNUPN
MRC2
CS
DPH5
ANP32B
RPL27
HNRNPD
RPL8
LSM3
RHEX
HMGN2
COL1A1
UBXN4
SPATA4
ATP5PB
RNF26
ZFAND5
DHX15
XRCC6
GRPEL1
BMP3
RSL1D1
ZNF726
ADM2
EIF4E
ZDHHC12
PSMG2
SIVA1
MCMBP
AC073857.1
HMCES
ICA1
CASP2
MAPKBP1
RNH1
HNRNPA1
ZGRF1
MOAP1
LIN54
BLOC1S5
GLO1
KMT5A
RNF187
FOPNL
FMO5
ISY1
RBM17
UBE2A
ERLIN1
THOC7
POLD3
C1GALT1C1
RNF220
YBX1
TPP1
BCAS2
PNPO
RPL35
XRCC4
NT5DC3
HNRNPR
RAD1
DLD
CYSTM1
RPL19
YPEL5
ELMSAN1
SLC25A19
ECI1
CPD
AL356599.1
RPL6
CNIH1
TTC25
RPS8
GPR137C
AK2
DAXX
RCN1
MRPS18C
DOCK6
LINC01537
CEP152
ACSL1
WDR93
UBE2L3
VMA21
DNAJC8
MKNK2
ICAM1
BCAM
TTLL12
RPA2
RPS3
IMPDH2
BRMS1L
RPSA
SNRNP200
SMC3
PLEKHG1
KDR
FABP5
EEF1B2
TNKS1BP1
EIF3D
CDC27
RPL7
CCDC15
CACNA1D
CNIH4
TARDBP
SCLT1
RPS5
PLP2
GRN
NUDCD2
NUDC
IFRD2
CCDC18
SAMD4A
AP2A2
BEST1
HAUS7
CALM2
CDC23
SRGAP2C
INTS2
TMX1
JUP
SNHG16
UQCR11
ELOA
OCIAD1
ELP6
DCLRE1C
GUCD1
PLA1A
PBXIP1
TRA2B
PLEKHG2
FKBP14
AK6
RHOA
TUBB4B
BCAP31
SRSF10
RBX1
HSPA8
STC1
ME1
MPHOSPH6
IMPA1
CHD3
SIX1
AL356234.2
LAMP1
UNK
SRD5A3
TBL1XR1
UGT8
TRIM5
CREB3L1
PCMTD1
PCMT1
RPL18
WBP11
COX16
NUP160
CDC14B
RTF2
GNA14
MOBP
FAM214A
ACOX2
RAB7B
NUCKS1
LINC00963
LINC01569
TMEM97
AKAP9
FUS
HNRNPA3
LIPH
CEP128
DIMT1
DNAJA1
RPS17
NUPR1
PAGR1
AC145207.5
TMEM18
AC024230.1
PAM
DLEU2
NUP153
IQCD
CSF1
SMC1A
L3HYPDH
LINC01359
CYB5B
WIPI1
SLFN5
SLC44A4
LSM6
MIXL1
HCAR1
TPT1-AS1
CASP10
SRI
MIS18BP1
ORMDL3
RPL23
BCAR4
SPINT1
S100A16
NEAT1
CD151
NOTCH3
RPS6
ETV7
BAZ2B
CNBP
TYMP
BAZ1B
PSMB9
TSPAN13
PSAP
MAPKAPK3
ITGAV
PAFAH1B2
CTNNAL1
PPP1R11
GNG12
SYNCRIP
UPP1
NUP50
LCN2
RNF6
IPO7
ARHGEF38
MRPL14
MALAT1
MYO1D
APIP
HEXB
CRYBG1
CFB
SLC26A8
FAF2
CBX5
CEP57
ZNF555
DAAM1
YPEL3
RPL14
FGFR1OP
ORC3
PRPF38A
API5
ATAD3C
AC025048.4
OTUD3
PRKCA
TCHP
MUC16
HNRNPH3
AC011921.1
G3BP1
RPL10
HAUS2
LANCL2
AC025580.2
LBHD1
FAM149B1
DAZAP2
STAT2
AC087741.1
VEGFA
CNOT8
SPTY2D1OS
MUC4
FBXL20
PGBD1
GADD45A
DR1
RBM3
TBC1D19
TTC26
B3GNT7
FNDC3B
NFE2L1
DEFB1
SLC30A2
AZGP1
CSF2RA
WDR61
CHMP1B
HMGB1
SYNGR2
ADAMTS5
ING3
MAP2K1
SAMD12
LSM11
SOWAHC
HLA-C
CAPN12
SOAT1
XDH
PXDN
CRNDE
ADCY3
TMC4
AC003681.1
SLC25A25-AS1
SMIM31
AC096733.2
PLSCR3
PPWD1
ZBED5-AS1
BRI3
NCK1
PDZK1IP1
SAT1
POLR1D
CACFD1
CAPZA2
GOLGA2
PHIP
SRGAP2B
GK
ESYT1
SBF2
MEGF8
SNURF
LFNG
SQSTM1
RDH13
RELN
AEBP2
WEE1
MORF4L1
KLHDC9
LEP
HOXB3
